# Supplementary material for: Transcriptome profiling of the Caenorhabditis elegans intestine reveals that ELT-2 negatively and positively regulates intestinal gene expression within the context of a gene regulatory network
Source: Genetics. 2023 May 15;224(4):iyad088. doi: 10.1093/genetics/iyad088 (PMC10411582; doi:10.1093/genetics/iyad088)
Supplement: iyad088_Supplementary_Data [file iyad088_supplementary_data.zip]

Archive with 9 entries (9 files):
- File_S1_GENETICS-2023-305989.xlsx
- File_S2_GENETICS-2023-305989.xlsx
- File_S3_GENETICS-2023-305989.xlsx
- File_S4_GENETICS-2023-305989.xlsx
- File_S5_GENETICS-2023-305989.xlsx
- File_S6_GENETICS-2023-305989.xlsx
- File_S7_GENETICS-2023-305989.xlsx
- File_S8_GENETICS-2023-305989.xlsx
- Supplemental_Material_GENETICS-2023-305989.pdf
