# Supplementary material for: Transcriptome profiling of the Caenorhabditis elegans intestine reveals that ELT-2 negatively and positively regulates intestinal gene expression within the context of a gene regulatory network
Source: Genetics. 2023 May 15;224(4):iyad088. doi: 10.1093/genetics/iyad088 (PMC10411582; doi:10.1093/genetics/iyad088)
Supplement: iyad088_Supplementary_Data [file iyad088_supplementary_data.zip › File_S1_GENETICS-2023-305989.xlsx]

## Sheet: Samples
library name	title	organism	tissue	strain	cell type	genotype	stage	biological replicate	treatment	treatment	treatment	molecule	single or paired-end	instrument model	description	processed data file	processed data file	raw file	raw file
RW047	L1_whole_rep1	C. elegans	whole worms	JM149	all	caIs71[elt-2p::GFP::HIS-2B::unc-54 3'UTR + rol-6(su1006)]	L1	rep1	10ul of packed worm pellet	None	None	mRNA	paired-end	HiSeq X-Ten	RNA-seq	RW047_CKDL200153464-1a_HC2L3BBXX_L6_1_trim_sort.bw		RW047_CKDL200153464-1a_HC2L3BBXX_L6_1.fastq.gz	RW047_CKDL200153464-1a_HC2L3BBXX_L6_2.fastq.gz
RW048	L1_cells_rep1	C. elegans	dissociated worm cells	JM149	all	caIs71[elt-2p::GFP::HIS-2B::unc-54 3'UTR + rol-6(su1006)]	L1	rep1	70ul of cell suspension	2 min SDS-DTT treatment, 30 min pronase E treatment	100 strokes dounce pestle A	mRNA	paired-end	HiSeq X-Ten	RNA-seq	RW048_CKDL200153465-1a_HC2L3BBXX_L6_1_trim_sort.bw		RW048_CKDL200153465-1a_HC2L3BBXX_L6_1.fastq.gz	RW048_CKDL200153465-1a_HC2L3BBXX_L6_2.fastq.gz
RW049	L1_GFPplus_rep1	C. elegans	sorted intestine cells	JM149	intestine	caIs71[elt-2p::GFP::HIS-2B::unc-54 3'UTR + rol-6(su1006)]	L1	rep1	300,000 GFP+ cells	2 min SDS-DTT treatment, 30 min pronase E treatment	100 strokes dounce pestle A	mRNA	paired-end	HiSeq X-Ten	RNA-seq	RW049_CKDL200153466-1a_HC2L3BBXX_L6_1_trim_sort.bw		RW049_CKDL200153466-1a_HC2L3BBXX_L6_1.fastq.gz	RW049_CKDL200153466-1a_HC2L3BBXX_L6_2.fastq.gz
RW050	L1_GFPminus_rep1	C. elegans	sorted non-intestine cells	JM149	non-intestine	caIs71[elt-2p::GFP::HIS-2B::unc-54 3'UTR + rol-6(su1006)]	L1	rep1	1,000,000 GFP- cells	2 min SDS-DTT treatment, 30 min pronase E treatment	100 strokes dounce pestle A	mRNA	paired-end	HiSeq X-Ten	RNA-seq	RW050_CKDL200153467-1a_HC2L3BBXX_L6_1_trim_sort.bw		RW050_CKDL200153467-1a_HC2L3BBXX_L6_1.fastq.gz	RW050_CKDL200153467-1a_HC2L3BBXX_L6_2.fastq.gz
RW052	L1_whole_rep2	C. elegans	whole worms	JM149	all	caIs71[elt-2p::GFP::HIS-2B::unc-54 3'UTR + rol-6(su1006)]	L1	rep2	10ul of packed worm pellet	None	None	mRNA	paired-end	HiSeq X-Ten	RNA-seq	RW052_CKDL200153468-1a_HC2L3BBXX_L6_1_trim_sort.bw		RW052_CKDL200153468-1a_HC2L3BBXX_L6_1.fastq.gz	RW052_CKDL200153468-1a_HC2L3BBXX_L6_2.fastq.gz
RW053	L1_cells_rep2	C. elegans	dissociated worm cells	JM149	all	caIs71[elt-2p::GFP::HIS-2B::unc-54 3'UTR + rol-6(su1006)]	L1	rep2	70ul of cell suspension	2 min SDS-DTT treatment, 30 min pronase E treatment	100 strokes dounce pestle A	mRNA	paired-end	HiSeq X-Ten	RNA-seq	RW053_CKDL200153469-1a_HC2L3BBXX_L6_1_trim_sort.bw		RW053_CKDL200153469-1a_HC2L3BBXX_L6_1.fastq.gz	RW053_CKDL200153469-1a_HC2L3BBXX_L6_2.fastq.gz
RW054	L1_GFPplus_rep2	C. elegans	sorted intestine cells	JM149	intestine	caIs71[elt-2p::GFP::HIS-2B::unc-54 3'UTR + rol-6(su1006)]	L1	rep2	300,000 GFP+ cells	2 min SDS-DTT treatment, 30 min pronase E treatment	100 strokes dounce pestle A	mRNA	paired-end	HiSeq X-Ten	RNA-seq	RW054_CKDL200153470-1a_HC2L3BBXX_L6_1_trim_sort.bw		RW054_CKDL200153470-1a_HC2L3BBXX_L6_1.fastq.gz	RW054_CKDL200153470-1a_HC2L3BBXX_L6_2.fastq.gz
RW055	L1_GFPminus_rep2	C. elegans	sorted non-intestine cells	JM149	non-intestine	caIs71[elt-2p::GFP::HIS-2B::unc-54 3'UTR + rol-6(su1006)]	L1	rep2	1,000,000 GFP- cells	2 min SDS-DTT treatment, 30 min pronase E treatment	100 strokes dounce pestle A	mRNA	paired-end	HiSeq X-Ten	RNA-seq	RW055_CKDL200153471-1a_HC2L3BBXX_L6_1_trim_sort.bw		RW055_CKDL200153471-1a_HC2L3BBXX_L6_1.fastq.gz	RW055_CKDL200153471-1a_HC2L3BBXX_L6_2.fastq.gz
RW057	embryo_cells_rep1	C. elegans	dissociated worm cells	JM149	all	caIs71[elt-2p::GFP::HIS-2B::unc-54 3'UTR + rol-6(su1006)]	embryo	rep1	70ul of cell suspension	20 min chitinase, 5 min pronase E treatment	100 strokes 21 gague syringe needle	mRNA	paired-end	NovaSeq 6000	RNA-seq	RW57_S10_L003_R1_001_trim_sort.bw		RW57_S10_L003_R1_001.fastq.gz	RW57_S10_L003_R2_001.fastq.gz
RW058	embryo_GFPplus_rep1	C. elegans	sorted intestine cells	JM149	intestine	caIs71[elt-2p::GFP::HIS-2B::unc-54 3'UTR + rol-6(su1006)]	embryo	rep1	300,000 GFP+ cells	20 min chitinase, 5 min pronase E treatment	100 strokes 21 gague syringe needle	mRNA	paired-end	NovaSeq 6000	RNA-seq	RW58_S11_L003_R1_001_trim_sort.bw		RW58_S11_L003_R1_001.fastq.gz	RW58_S11_L003_R2_001.fastq.gz
RW059	embryo_GFPminus_rep1	C. elegans	sorted non-intestine cells	JM149	non-intestine	caIs71[elt-2p::GFP::HIS-2B::unc-54 3'UTR + rol-6(su1006)]	embryo	rep1	1,000,000 GFP- cells	20 min chitinase, 5 min pronase E treatment	100 strokes 21 gague syringe needle	mRNA	paired-end	NovaSeq 6000	RNA-seq	RW59_S12_L003_R1_001_trim_sort.bw		RW59_S12_L003_R1_001.fastq.gz	RW59_S12_L003_R2_001.fastq.gz
RW060	embryo_whole_rep2	C. elegans	whole worms	JM149	all	caIs71[elt-2p::GFP::HIS-2B::unc-54 3'UTR + rol-6(su1006)]	embryo	rep2	10ul of packed worm pellet	None	None	mRNA	paired-end	NovaSeq 6000	RNA-seq	RW60_S13_L003_R1_001_trim_sort.bw		RW60_S13_L003_R1_001.fastq.gz	RW60_S13_L003_R2_001.fastq.gz
RW061	embryo_cells_rep2	C. elegans	dissociated worm cells	JM149	all	caIs71[elt-2p::GFP::HIS-2B::unc-54 3'UTR + rol-6(su1006)]	embryo	rep2	70ul of cell suspension	20 min chitinase, 5 min pronase E treatment	100 strokes 21 gague syringe needle	mRNA	paired-end	NovaSeq 6000	RNA-seq	RW61_S14_L003_R1_001_trim_sort.bw		RW61_S14_L003_R1_001.fastq.gz	RW61_S14_L003_R2_001.fastq.gz
RW062	embryo_GFPplus_rep2	C. elegans	sorted intestine cells	JM149	intestine	caIs71[elt-2p::GFP::HIS-2B::unc-54 3'UTR + rol-6(su1006)]	embryo	rep2	300,000 GFP+ cells	20 min chitinase, 5 min pronase E treatment	100 strokes 21 gague syringe needle	mRNA	paired-end	NovaSeq 6000	RNA-seq	RW62_S15_L003_R1_001_trim_sort.bw		RW62_S15_L003_R1_001.fastq.gz	RW62_S15_L003_R2_001.fastq.gz
RW063	embryo_GFPminus_rep2	C. elegans	sorted non-intestine cells	JM149	non-intestine	caIs71[elt-2p::GFP::HIS-2B::unc-54 3'UTR + rol-6(su1006)]	embryo	rep2	1,000,000 GFP- cells	20 min chitinase, 5 min pronase E treatment	100 strokes 21 gague syringe needle	mRNA	paired-end	NovaSeq 6000	RNA-seq	RW63_S16_L003_R1_001_trim_sort.bw		RW63_S16_L003_R1_001.fastq.gz	RW63_S16_L003_R2_001.fastq.gz
RW064	embryo_whole_rep3	C. elegans	whole worms	JM149	all	caIs71[elt-2p::GFP::HIS-2B::unc-54 3'UTR + rol-6(su1006)]	embryo	rep3	10ul of packed worm pellet	None	None	mRNA	paired-end	NovaSeq 6000	RNA-seq	RW64_S17_L003_R1_001_trim_sort.bw		RW64_S17_L003_R1_001.fastq.gz	RW64_S17_L003_R2_001.fastq.gz
RW065	embryo_GFPplus_rep3	C. elegans	sorted intestine cells	JM149	intestine	caIs71[elt-2p::GFP::HIS-2B::unc-54 3'UTR + rol-6(su1006)]	embryo	rep3	300,000 GFP+ cells	20 min chitinase, 5 min pronase E treatment	100 strokes 21 gague syringe needle	mRNA	paired-end	NovaSeq 6000	RNA-seq	RW65_S18_L003_R1_001_trim_sort.bw		RW65_S18_L003_R1_001.fastq.gz	RW65_S18_L003_R2_001.fastq.gz
RW066	embryo_GFPminus_rep3	C. elegans	sorted non-intestine cells	JM149	non-intestine	caIs71[elt-2p::GFP::HIS-2B::unc-54 3'UTR + rol-6(su1006)]	embryo	rep3	1,000,000 GFP- cells	20 min chitinase, 5 min pronase E treatment	100 strokes 21 gague syringe needle	mRNA	paired-end	NovaSeq 6000	RNA-seq	RW66_S19_L003_R1_001_trim_sort.bw		RW66_S19_L003_R1_001.fastq.gz	RW66_S19_L003_R2_001.fastq.gz
RW074	L1_whole_rep3	C. elegans	whole worms	JM149	all	caIs71[elt-2p::GFP::HIS-2B::unc-54 3'UTR + rol-6(su1006)]	L1	rep3	10ul of packed worm pellet	None	None	mRNA	paired-end	NovaSeq 6000	RNA-seq	RW74_S25_L002_R1_001_trim_sort.bw		RW74_S25_L002_R1_001.fastq.gz	RW74_S25_L002_R2_001.fastq.gz
RW075	L1_cells_rep3	C. elegans	dissociated worm cells	JM149	all	caIs71[elt-2p::GFP::HIS-2B::unc-54 3'UTR + rol-6(su1006)]	L1	rep3	70ul of cell suspension	2 min SDS-DTT treatment, 30 min pronase E treatment	100 strokes dounce pestle A	mRNA	paired-end	NovaSeq 6000	RNA-seq	RW75_S26_L002_R1_001_trim_sort.bw		RW75_S26_L002_R1_001.fastq.gz	RW75_S26_L002_R2_001.fastq.gz
RW076	L1_GFPplus_rep3	C. elegans	sorted intestine cells	JM149	intestine	caIs71[elt-2p::GFP::HIS-2B::unc-54 3'UTR + rol-6(su1006)]	L1	rep3	300,000 GFP+ cells	2 min SDS-DTT treatment, 30 min pronase E treatment	100 strokes dounce pestle A	mRNA	paired-end	NovaSeq 6000	RNA-seq	RW76_S27_L002_R1_001_trim_sort.bw		RW76_S27_L002_R1_001.fastq.gz	RW76_S27_L002_R2_001.fastq.gz
RW077	L1_GFPminus_rep3	C. elegans	sorted non-intestine cells	JM149	non-intestine	caIs71[elt-2p::GFP::HIS-2B::unc-54 3'UTR + rol-6(su1006)]	L1	rep3	1,000,000 GFP- cells	2 min SDS-DTT treatment, 30 min pronase E treatment	100 strokes dounce pestle A	mRNA	paired-end	NovaSeq 6000	RNA-seq	RW77_S28_L002_R1_001_trim_sort.bw		RW77_S28_L002_R1_001.fastq.gz	RW77_S28_L002_R2_001.fastq.gz
RW078	L3_whole_rep1	C. elegans	whole worms	JM149	all	caIs71[elt-2p::GFP::HIS-2B::unc-54 3'UTR + rol-6(su1006)]	L3	rep1	10ul of packed worm pellet	None	None	mRNA	paired-end	NovaSeq 6000	RNA-seq	RW78_S29_L002_R1_001_trim_sort.bw		RW78_S29_L002_R1_001.fastq.gz	RW78_S29_L002_R2_001.fastq.gz
RW079	L3_cells_rep1	C. elegans	dissociated worm cells	JM149	all	caIs71[elt-2p::GFP::HIS-2B::unc-54 3'UTR + rol-6(su1006)]	L3	rep1	70ul of cell suspension	2 min SDS-DTT treatment, 30 min pronase E treatment	100 strokes dounce pestle A	mRNA	paired-end	NovaSeq 6000	RNA-seq	RW79_S30_L002_R1_001_trim_sort.bw		RW79_S30_L002_R1_001.fastq.gz	RW79_S30_L002_R2_001.fastq.gz
RW080	L3_GFPplus_rep1	C. elegans	sorted intestine cells	JM149	intestine	caIs71[elt-2p::GFP::HIS-2B::unc-54 3'UTR + rol-6(su1006)]	L3	rep1	300,000 GFP+ cells	2 min SDS-DTT treatment, 30 min pronase E treatment	100 strokes dounce pestle A	mRNA	paired-end	NovaSeq 6000	RNA-seq	RW80_S31_L002_R1_001_trim_sort.bw		RW80_S31_L002_R1_001.fastq.gz	RW80_S31_L002_R2_001.fastq.gz
RW081	L3_GFPminus_rep1	C. elegans	sorted non-intestine cells	JM149	non-intestine	caIs71[elt-2p::GFP::HIS-2B::unc-54 3'UTR + rol-6(su1006)]	L3	rep1	1,000,000 GFP- cells	2 min SDS-DTT treatment, 30 min pronase E treatment	100 strokes dounce pestle A	mRNA	paired-end	NovaSeq 6000	RNA-seq	RW81_S32_L002_R1_001_trim_sort.bw		RW81_S32_L002_R1_001.fastq.gz	RW81_S32_L002_R2_001.fastq.gz
RW082	L3_whole_rep2	C. elegans	whole worms	JM149	all	caIs71[elt-2p::GFP::HIS-2B::unc-54 3'UTR + rol-6(su1006)]	L3	rep2	10ul of packed worm pellet	None	None	mRNA	paired-end	NovaSeq 6000	RNA-seq	RW82_S33_L002_R1_001_trim_sort.bw		RW82_S33_L002_R1_001.fastq.gz	RW82_S33_L002_R2_001.fastq.gz
RW083	L3_cells_rep2	C. elegans	dissociated worm cells	JM149	all	caIs71[elt-2p::GFP::HIS-2B::unc-54 3'UTR + rol-6(su1006)]	L3	rep2	70ul of cell suspension	2 min SDS-DTT treatment, 30 min pronase E treatment	100 strokes dounce pestle A	mRNA	paired-end	NovaSeq 6000	RNA-seq	RW83_S34_L002_R1_001_trim_sort.bw		RW83_S34_L002_R1_001.fastq.gz	RW83_S34_L002_R2_001.fastq.gz
RW084	L3_GFPminus_rep2	C. elegans	sorted non-intestine cells	JM149	non-intestine	caIs71[elt-2p::GFP::HIS-2B::unc-54 3'UTR + rol-6(su1006)]	L3	rep2	1,000,000 GFP- cells	2 min SDS-DTT treatment, 30 min pronase E treatment	100 strokes dounce pestle A	mRNA	paired-end	NovaSeq 6000	RNA-seq	RW84_S35_L002_R1_001_trim_sort.bw		RW84_S35_L002_R1_001.fastq.gz	RW84_S35_L002_R2_001.fastq.gz
RW085	L3_GFPplus_rep2	C. elegans	sorted intestine cells	JM149	intestine	caIs71[elt-2p::GFP::HIS-2B::unc-54 3'UTR + rol-6(su1006)]	L3	rep2	300,000 GFP+ cells	2 min SDS-DTT treatment, 30 min pronase E treatment	100 strokes dounce pestle A	mRNA	paired-end	NovaSeq 6000	RNA-seq	RW85_S36_L002_R1_001_trim_sort.bw		RW85_S36_L002_R1_001.fastq.gz	RW85_S36_L002_R2_001.fastq.gz
RW086	L3_whole_rep3	C. elegans	whole worms	JM149	all	caIs71[elt-2p::GFP::HIS-2B::unc-54 3'UTR + rol-6(su1006)]	L3	rep3	10ul of packed worm pellet	None	None	mRNA	paired-end	NovaSeq 6000	RNA-seq	RW86_S37_L002_R1_001_trim_sort.bw		RW86_S37_L002_R1_001.fastq.gz	RW86_S37_L002_R2_001.fastq.gz
RW087	L3_cells_rep3	C. elegans	dissociated worm cells	JM149	all	caIs71[elt-2p::GFP::HIS-2B::unc-54 3'UTR + rol-6(su1006)]	L3	rep3	70ul of cell suspension	2 min SDS-DTT treatment, 30 min pronase E treatment	100 strokes dounce pestle A	mRNA	paired-end	NovaSeq 6000	RNA-seq	RW87_S38_L002_R1_001_trim_sort.bw		RW87_S38_L002_R1_001.fastq.gz	RW87_S38_L002_R2_001.fastq.gz
RW088	L3_GFPplus_rep3	C. elegans	sorted intestine cells	JM149	intestine	caIs71[elt-2p::GFP::HIS-2B::unc-54 3'UTR + rol-6(su1006)]	L3	rep3	300,000 GFP+ cells	2 min SDS-DTT treatment, 30 min pronase E treatment	100 strokes dounce pestle A	mRNA	paired-end	NovaSeq 6000	RNA-seq	RW88_S39_L002_R1_001_trim_sort.bw		RW88_S39_L002_R1_001.fastq.gz	RW88_S39_L002_R2_001.fastq.gz
RW089	L3_GFPminus_rep3	C. elegans	sorted non-intestine cells	JM149	non-intestine	caIs71[elt-2p::GFP::HIS-2B::unc-54 3'UTR + rol-6(su1006)]	L3	rep3	1,000,000 GFP- cells	2 min SDS-DTT treatment, 30 min pronase E treatment	100 strokes dounce pestle A	mRNA	paired-end	NovaSeq 6000	RNA-seq	RW89_S40_L002_R1_001_trim_sort.bw		RW89_S40_L002_R1_001.fastq.gz	RW89_S40_L002_R2_001.fastq.gz
