# Supplementary material for: Transcriptome profiling of the Caenorhabditis elegans intestine reveals that ELT-2 negatively and positively regulates intestinal gene expression within the context of a gene regulatory network
Source: Genetics. 2023 May 15;224(4):iyad088. doi: 10.1093/genetics/iyad088 (PMC10411582; doi:10.1093/genetics/iyad088)
Supplement: iyad088_Supplementary_Data [file iyad088_supplementary_data.zip › File_S2_GENETICS-2023-305989.xlsx]

## Sheet: Description
Sheet	Description
Raw Counts	Raw counts generated by the featureCounts command of the Subread package. Used as input for analysis performed with DESeq2.
Normalized Counts	Count data normalized by the size factor performed by DESeq2
rlog Counts	Count data transformed by the "regularized logarithm" or "rlog" by DEseq2, which incorporates a prior on the sample differences (see Love, Huber, and Anders 2014 for more information)

## Sheet: Raw Counts
WBGeneID	embryo_cells_rep1	embryo_GFPplus_rep1	embryo_GFPminus_rep1	embryo_whole_rep2	embryo_cells_rep2	embryo_GFPplus_rep2	embryo_GFPminus_rep2	embryo_whole_rep3	embryo_GFPplus_rep3	embryo_GFPminus_rep3	L1_whole_rep1	L1_cells_rep1	L1_GFPplus_rep1	L1_GFPminus_rep1	L1_whole_rep3	L1_cells_rep3	L1_GFPplus_rep3	L1_GFPminus_rep3	L3_whole_rep1	L3_cells_rep1	L3_GFPplus_rep1	L3_GFPminus_rep1	L3_whole_rep2	L3_cells_rep2	L3_GFPminus_rep2	L3_GFPplus_rep2	L3_whole_rep3	L3_cells_rep3	L3_GFPplus_rep3	L3_GFPminus_rep3
WBGene00021406	138	72	220	73	114	303	34	136	69	47	145	125	205	41	759	16	31	15	20	64	24	11	25	14	60	51	145	26	8	32
WBGene00021407	3	17	17	19	7	0	0	94	4	12	154	5	0	14	18	0	0	1	17	6	4	5	16	1	1	1	18	4	1	2
WBGene00021408	72	27	0	2	7	54	0	2	21	0	6	10	64	0	10	5	5	1	0	0	13	0	1	0	0	1	0	0	1	0
WBGene00021404	2	60	0	11	4	50	0	2	29	0	2	14	52	1	12	4	3	1	1	0	3	1	0	0	0	0	1	0	1	0
WBGene00001492	1837	1237	1868	881	1304	1112	494	1257	834	737	1080	606	1261	334	665	223	429	226	256	361	356	196	434	259	101	156	397	269	192	133
WBGene00021403	4	0	3	12	157	2	2	10	1	2	18	5	0	12	18	0	0	0	12	6	2	3	7	1	1	0	9	3	0	1
WBGene00015246	20	26	11	6	3	7	0	3	3	6	71	35	111	18	12	17	26	4	5	4	2	1	1	2	1	4	2	6	0	1
WBGene00006599	4346	3098	3266	2958	3723	4903	1343	3160	2365	2038	13480	7726	8618	4242	7849	3329	2419	1868	2289	2790	2566	1512	2512	2266	790	1436	2189	2153	1849	875
WBGene00015247	9	27	220	38	31	108	63	15	49	54	96	68	103	183	56	42	11	51	9	13	12	10	24	14	7	4	14	10	4	7
WBGene00017928	880	661	2034	1055	1076	843	481	844	615	1096	1826	1940	2763	1876	507	683	1023	642	620	1193	891	1833	764	706	1356	510	801	1164	406	1568
WBGene00017929	6128	2238	8238	8201	8589	2867	2627	5862	1709	4510	3417	2755	2009	1852	2220	887	924	714	1108	1666	1249	1841	1586	1284	1124	627	1357	1581	455	1694
WBGene00017926	3886	3164	3828	2725	4597	6431	2087	3436	4108	4956	10698	7088	8068	7292	3776	3152	4179	3361	6195	5527	4854	6791	7487	4806	3247	3678	6017	5525	2750	5202
WBGene00000897	4991	2049	4369	2917	4565	3170	1985	3426	2338	3167	3584	2257	2658	1747	1876	740	1070	487	609	961	1013	627	796	647	440	555	659	850	648	597
WBGene00000674	10850	776	18789	2017	7736	2710	4549	4297	889	5263	1914	2118	167	2561	3198	968	154	1204	403	1749	743	950	585	1193	997	341	623	1375	207	1460
WBGene00021400	29	0	22	65	40	4	7	44	1	8	1824	485	26	127	346	298	15	224	106	399	386	170	150	417	61	89	131	244	133	114
WBGene00021397	18	385	13	19	11	167	0	20	80	3	343	167	1529	6	108	58	375	2	43	15	162	3	135	30	6	78	99	47	134	5
WBGene00021396	903	958	295	702	759	488	370	913	209	573	1584	481	2392	66	1130	178	438	71	182	515	477	231	270	785	125	200	260	428	321	145
WBGene00006561	4326	2947	3696	2829	2494	5584	1950	2153	3248	4163	1255	1779	495	1804	705	620	333	520	319	551	476	530	302	243	199	207	266	304	98	201
WBGene00021395	823	100	908	863	860	322	323	588	107	786	2935	1940	466	1180	866	947	627	618	529	1278	1030	1479	570	817	760	349	515	776	213	901
WBGene00021402	355	206	615	748	601	442	275	881	226	566	830	891	850	575	288	243	391	167	265	328	289	399	317	214	213	234	316	267	147	266
WBGene00000815	2636	963	3634	5956	4448	2121	2015	3781	1268	3225	1521	1853	1470	1371	850	521	676	397	610	1065	570	1365	896	609	971	430	782	1071	342	1302
WBGene00044736	147	83	257	206	154	97	82	221	58	115	799	255	71	230	357	69	39	82	342	104	51	105	349	73	62	90	275	87	91	64
WBGene00195063	560	244	745	802	921	1023	501	612	577	916	777	803	615	782	376	205	328	206	401	553	361	691	492	286	579	278	368	513	177	602
WBGene00021394	1578	1623	2892	2854	2307	2088	977	2286	1536	2298	2623	1396	1808	1312	1545	519	757	313	649	782	898	692	821	584	481	430	683	601	333	524
WBGene00021401	591	801	660	864	807	1193	370	615	1107	827	669	662	954	552	342	235	445	240	696	599	413	1069	864	363	531	342	644	581	250	835
WBGene00019821	4176	1205	4586	3791	3436	2606	1764	2842	2128	4417	1558	2783	1373	2164	826	743	856	543	469	1304	787	1954	615	733	1433	399	563	1269	314	1578
WBGene00019822	2744	1031	4306	2624	2623	1435	1498	2616	1001	2483	1387	2542	1164	1707	620	674	743	459	608	1379	598	2257	728	787	1574	417	755	1518	374	1966
WBGene00019823	2020	968	2919	3922	2584	1992	1440	2498	1228	2470	1386	1508	1260	1197	861	469	711	303	1156	1502	910	2087	1512	830	1111	837	1242	1423	451	1691
WBGene00019820	3850	970	4620	3388	4265	2138	1709	3797	1251	2917	1175	1618	1791	997	929	387	794	273	576	995	709	1377	791	737	1157	487	823	1157	361	1387
WBGene00019819	9521	848	13941	7109	13069	2804	4865	6784	1266	5335	10459	612	44	513	4781	666	71	357	4166	979	328	402	7627	521	174	1097	6676	1093	870	375
WBGene00019824	1069	932	4027	4210	2813	1041	1253	2939	456	2268	1066	1201	1016	811	621	292	369	197	353	572	342	834	496	333	595	168	398	530	120	774
WBGene00019825	282	232	650	1051	570	195	197	666	124	284	390	405	319	230	118	100	247	68	129	236	158	333	226	131	211	198	198	259	229	286
WBGene00001071	60	0	141	44	20	18	18	29	2	17	49	15	2	15	49	6	3	26	5631	762	636	568	6620	779	354	1928	4863	991	59	491
WBGene00020647	2557	902	3283	5752	3878	2066	1399	3612	1606	3496	1344	1298	1320	1170	781	379	597	352	458	869	593	1238	651	490	748	380	535	880	272	1030
WBGene00003932	5704	617	3358	6823	5970	2299	2736	4819	932	7077	5113	5120	1353	7881	5545	2083	603	2715	1481	4118	1825	3906	1997	2272	1857	703	1635	2459	530	3274
WBGene00020651	79	19	45	125	56	47	16	64	67	45	1823	217	52	185	618	229	67	95	696	330	320	209	926	240	35	117	674	198	127	74
WBGene00020650	18	15	60	20	14	43	44	8	12	21	48	10	4	30	24	12	3	1	6	4	25	13	8	11	1	2	4	12	13	17
WBGene00020649	197	380	164	224	222	465	29	138	212	47	3242	2037	5702	1059	495	611	1101	204	541	199	1013	167	940	257	111	395	703	226	231	59
WBGene00206487	989	1605	1071	1179	1270	1556	514	1474	1376	929	1014	569	843	424	1068	392	227	445	202	442	620	484	266	358	358	273	225	386	190	352
WBGene00045177	0	0	0	14	2	8	0	4	3	0	60	11	23	1	40	1	1	1	361	82	10	44	427	20	9	44	323	31	57	15
WBGene00020648	1170	2420	393	748	832	1598	458	946	1639	1443	226	139	863	49	663	84	252	21	47	24	180	41	45	157	13	73	63	135	67	16
WBGene00019298	5635	26956	201	4484	5103	53993	409	2914	44261	134	18321	11450	35241	4788	3351	4035	16258	1547	2961	822	4801	428	5907	1465	143	5038	4556	1637	4891	282
WBGene00019300	53	43	47	321	71	31	28	69	17	5	1020	493	412	457	526	264	79	480	455	997	417	675	793	780	366	433	726	686	427	549
WBGene00019299	20	35	47	74	46	10	19	61	8	39	62	138	11	120	86	111	4	139	31	75	47	65	43	36	33	3	20	23	10	56
WBGene00001099	2785	11254	34	1318	1846	9064	32	1262	7843	16	7118	1923	17447	119	5092	1112	8812	68	4053	271	4272	115	5099	706	46	2448	5784	831	3291	63
WBGene00017578	103	103	15	195	99	126	23	79	95	11	1158	600	3648	35	341	153	1301	11	174	17	304	16	262	56	5	223	280	56	155	2
WBGene00000675	0	4	17	14	14	8	11	12	4	3	1660	1360	149	1208	52	121	32	96	179	94	113	73	146	23	11	22	69	18	3	8
WBGene00017577	18	0	15	58	27	0	0	6	10	2	2	15	52	4	49	1	2	0	547	88	114	66	396	129	67	41	300	142	3	96
WBGene00017574	240	1302	75	307	336	1675	16	296	1521	40	1321	373	2358	44	664	167	1089	49	450	82	537	54	691	76	5	415	589	104	342	9
WBGene00017576	4611	337	622	1978	2456	946	1157	2028	322	1681	784	312	337	335	3054	87	123	71	226	525	400	261	229	714	275	311	284	467	47	136
WBGene00022048	22899	2410	7578	8336	12303	5672	4629	9435	1875	7758	36293	64224	8107	104310	17105	25519	6297	36748	7302	41203	12758	35401	10653	27762	29113	7653	14470	40187	11312	42286
WBGene00004981	1662	2845	2247	1314	1773	4022	617	1249	2742	1359	2535	1437	5905	744	1314	803	5171	254	2028	733	2180	897	3012	783	581	1389	2905	942	947	648
WBGene00004493	16242	29360	15232	18116	17438	40315	7729	13524	29130	18920	58009	49640	75066	63520	15101	18740	32844	23509	36604	34743	27989	59696	42503	22850	33028	18777	34683	33354	14799	43051
WBGene00044789	3117	1492	4857	1404	2532	3625	1232	1473	2599	2764	2510	2419	2531	1734	928	659	1055	494	496	1596	1085	1908	638	766	1044	526	828	1296	456	1324
WBGene00020300	688	270	821	1205	964	724	570	978	381	1073	299	324	96	193	154	68	85	62	126	257	70	397	178	114	217	69	148	218	41	332
WBGene00001338	1224	635	1639	1767	1880	1085	666	1330	560	1426	1885	1649	1395	1127	637	429	446	338	361	784	516	1087	592	434	804	250	431	672	199	889
WBGene00020298	4315	1552	3856	3833	4063	2989	2159	2887	2206	4292	2191	2211	1350	2007	1165	569	663	499	644	1190	829	1519	820	763	944	406	803	1081	283	1269
WBGene00045249	152	73	180	255	315	267	223	355	237	459	333	227	150	189	104	57	62	64	201	131	109	247	287	99	132	90	156	138	50	202
WBGene00020297	44694	42455	43559	17174	31103	47386	17962	22388	36256	36435	77992	91039	102547	105321	11341	20330	20109	24525	9585	20777	15214	26559	11791	9604	15673	7406	9751	15962	7067	19681
WBGene00020296	1496	1125	1791	2365	1609	2168	738	1874	2056	2191	1515	1374	1772	1517	713	817	841	811	672	1172	677	2104	915	597	1167	375	769	1165	327	1548
WBGene00001666	78	130	379	133	162	218	84	97	83	226	333	216	14	246	110	124	18	78	75	193	44	310	81	87	106	48	104	154	43	190
WBGene00002187	1854	2474	1998	3184	2298	2778	724	2212	2272	1202	5991	3293	8345	2205	4160	1432	2986	1022	1792	1561	2434	1241	2468	1413	751	1605	1960	1679	1939	1173
WBGene00020299	560	344	964	523	583	471	320	505	367	731	521	449	345	311	413	125	111	126	91	165	150	151	146	152	107	126	98	139	90	110
WBGene00001332	1467	578	2560	2063	1857	1173	811	1570	683	1726	781	1460	603	1022	288	340	423	252	313	666	355	1088	367	396	881	240	333	747	198	1019
WBGene00000913	5837	1780	9388	6532	4785	3624	3034	8225	1861	5001	1658	2682	1378	1923	802	621	699	456	388	1173	550	1452	577	708	974	296	635	1210	370	1347
WBGene00022046	10358	9663	13709	6540	11609	19309	6468	9614	15111	10101	6095	5662	4893	5239	3837	4041	5535	4326	1581	8724	3286	11706	2258	4269	9845	2760	3188	8654	1450	10311
WBGene00022047	166	715	9	126	90	441	14	73	381	8	899	260	2674	19	470	143	1308	6	510	34	738	14	798	102	7	397	661	102	315	8
WBGene00002041	484	3471	86	209	296	1737	41	149	1190	33	4264	2705	18523	576	1038	591	3979	82	1055	172	2309	123	1672	427	127	1301	1519	556	1402	73
WBGene00022045	583	748	1013	649	876	1045	408	751	1088	1284	1614	1449	1402	1218	422	306	473	302	409	380	356	576	604	315	288	302	476	379	240	490
WBGene00022044	1395	1086	1769	2062	2388	2360	959	1630	1798	2135	1014	716	1440	495	918	229	619	160	798	799	746	793	1233	501	505	636	1013	658	354	738
WBGene00019772	58	21	12	76	44	22	22	39	1	24	3387	1779	584	1587	393	837	401	449	928	1325	378	1969	670	650	770	114	689	1149	212	1338
WBGene00019773	0	21	5	10	1	1	0	3	0	6	24	15	6	11	5	11	0	6	7	25	3	18	10	9	6	2	8	11	3	20
WBGene00019774	76	0	183	142	76	75	30	92	20	59	896	389	70	129	146	380	52	253	199	531	323	310	203	395	206	88	184	372	126	254
WBGene00021011	851	90	3056	53	243	219	496	32	109	389	657	627	1628	297	171	178	165	113	122	144	343	116	152	260	57	60	95	309	92	118
WBGene00021012	7663	1957	12030	4048	6608	5121	4567	5162	2728	7551	377	1267	76	724	455	378	290	238	344	1015	266	1848	466	473	984	360	542	1146	239	1258
WBGene00000213	4	0	38	2	5	9	2	6	4	8	51	34	538	0	8	32	396	4	35	2	37	0	47	7	0	14	60	6	17	0
WBGene00001625	36	0	39	103	63	6	16	43	1	12	627	48	2	7	208	6	2	10	148	40	8	6	163	16	1	3	159	33	22	2
WBGene00018924	5	14	6	64	24	53	25	28	67	1	256	76	7	4	68	62	10	29	37	32	33	12	15	33	4	1	28	16	11	4
WBGene00001165	3483	1745	5137	4097	2547	2381	2007	3112	1691	3398	737	228	30	96	990	165	42	61	207	254	197	265	215	187	103	66	175	222	31	186
WBGene00018925	1148	1020	788	1413	955	1226	590	746	888	1115	1123	740	2230	333	466	266	1094	118	867	397	749	385	1197	347	219	592	982	388	399	241
WBGene00001579	16028	4811	13127	4505	10150	8400	6713	6199	4940	10217	2344	1816	2445	1992	1564	608	900	524	1026	1530	1278	1341	1255	1055	914	691	1099	1275	639	1077
WBGene00018926	87	72	247	21	36	82	74	50	52	114	75	77	77	112	6	23	10	11	1	1	5	1	4	3	3	7	2	6	4	6
WBGene00015996	11	0	1	2	4	0	0	1	0	4	346	7	0	16	58	123	9	25	23	237	39	113	32	99	12	15	51	97	34	50
WBGene00044457	12	97	1	27	4	82	0	3	14	1	613	365	1258	163	167	64	305	11	205	28	553	37	496	101	82	240	260	87	295	14
WBGene00002140	371	36	20	280	308	57	72	162	2	66	1091	1011	41	1510	1073	313	24	360	94	380	167	308	76	222	210	61	77	149	19	143
WBGene00015993	189	0	12	35	8	11	22	13	5	31	28765	6486	758	4731	1977	1668	216	973	106	123	143	51	46	54	11	26	24	20	47	17
WBGene00015497	185	41	245	264	189	28	38	141	34	88	240	60	17	56	108	41	36	25	67	71	47	130	66	54	51	49	75	61	29	68
WBGene00019665	85	103	40	75	53	27	12	37	7	27	719	306	16	49	203	301	26	134	118	483	278	128	138	423	36	67	185	222	75	119
WBGene00019658	193	130	170	234	254	480	113	184	301	209	296	177	197	197	136	123	192	140	277	309	213	434	335	214	252	216	293	285	108	326
WBGene00004427	25081	49773	21852	19762	20474	51668	8805	15234	38017	19842	98679	87024	120583	100728	23612	31631	49974	37352	71409	55114	44792	99261	72753	38882	49399	28212	63171	56679	25318	74842
WBGene00019664	2499	1773	3306	3226	3020	3277	1299	2573	2413	3000	3349	2966	3060	2703	1158	874	1320	843	2034	2346	2262	3084	2797	2038	1801	1810	2315	3172	2554	3126
WBGene00019663	884	20	726	1329	1043	278	429	780	56	507	10231	1323	110	668	2310	471	85	301	1903	1230	864	770	2892	727	327	286	1653	518	330	336
WBGene00044723	135	230	0	229	165	456	0	114	478	0	164	13	214	13	255	8	52	0	21	5	20	0	20	6	0	12	20	3	8	0
WBGene00019659	0	111	3	2	0	4	0	0	45	0	105	102	747	17	17	8	99	7	1	0	26	0	22	6	10	17	9	16	12	2
WBGene00019660	278	706	6	48	56	517	5	89	499	0	1231	601	4251	87	370	115	687	16	342	31	791	51	426	121	95	237	206	201	401	37
WBGene00044458	19	11	4	9	3	14	0	3	5	3	27	56	290	13	8	9	51	1	1	0	10	0	3	1	0	3	0	1	1	0
WBGene00019661	395	544	153	852	697	1025	110	689	798	345	204	117	574	62	355	41	122	7	37	13	84	20	25	29	6	19	27	17	6	3
WBGene00018256	5140	2180	780	2329	3624	2895	1395	2632	1598	2545	1030	214	166	284	3705	49	43	34	557	381	516	270	613	463	172	335	415	383	74	142
WBGene00021950	1143	446	259	1133	859	749	309	516	327	379	1439	537	629	188	2379	254	150	156	309	374	792	331	317	647	169	264	251	296	54	133
WBGene00044460	44	78	115	78	82	69	53	38	39	63	17	11	5	2	22	1	0	0	6	7	6	9	2	7	3	0	4	4	0	3
WBGene00044459	910	525	1322	700	1203	942	478	1040	656	1368	141	61	67	151	273	48	17	50	46	94	51	77	56	51	35	12	54	33	4	48
WBGene00021948	507	70	152	483	595	129	256	386	21	307	2795	2318	134	2885	1223	1197	115	1146	606	2679	1101	1619	832	1717	1312	322	836	1825	672	1633
WBGene00001788	55	10	24	216	169	56	40	163	165	44	857	381	131	128	470	158	27	137	118	159	127	115	124	134	24	20	75	88	18	74
WBGene00000677	184	14	195	26	68	18	30	16	8	78	70201	29647	1861	26309	2789	6702	962	6030	15379	13562	7456	7398	21944	7306	3667	4454	18160	6995	2354	4209
WBGene00018928	918	179	1563	1575	1212	232	433	1281	156	871	372	273	124	154	1051	76	93	55	812	438	223	472	1004	350	289	441	768	371	127	285
WBGene00018932	1051	777	1905	1591	1355	1592	699	1022	856	1133	1640	1329	1463	1175	520	496	656	480	515	863	541	1232	817	592	755	445	630	855	384	1149
WBGene00018931	921	6254	60	785	750	6024	69	647	4093	28	772	246	2128	12	422	61	356	1	56	3	91	2	112	19	1	81	93	15	55	0
WBGene00004824	1802	1004	3958	1683	1834	1335	714	1871	961	1740	1348	1857	1207	1892	456	597	615	461	430	960	471	1703	579	519	962	286	555	1082	203	1368
WBGene00018930	86	135	380	35	61	128	31	28	63	65	39	78	91	62	8	12	15	13	8	11	10	6	5	12	9	5	4	10	2	7
WBGene00018935	1013	520	2076	1329	1069	1160	667	1015	723	1669	1049	1117	968	1006	423	290	419	320	572	962	483	1431	892	657	1001	458	645	1107	298	1392
WBGene00018934	1815	1984	2582	1707	2217	3097	929	1872	2572	2498	2613	1812	2544	1602	730	599	961	609	1339	1491	948	2676	1979	1129	1816	960	1546	1773	689	2452
WBGene00001154	883	486	1866	978	861	810	508	726	407	966	1134	744	1410	706	406	385	809	320	1068	1276	939	1288	1587	1068	871	986	1427	1297	566	1374
WBGene00021935	1562	980	1937	1093	1321	1692	735	980	1234	1415	1330	1694	1326	1350	536	575	687	475	567	1023	587	1415	927	664	777	426	702	854	305	1152
WBGene00185088	349	198	857	268	253	199	110	238	170	405	357	474	401	410	98	120	153	120	112	177	118	336	148	88	176	75	120	186	47	245
WBGene00021936	1524	685	2125	1495	1738	903	642	1708	498	1414	3305	2307	843	2391	979	1046	510	750	358	1354	669	1511	765	1378	986	621	742	1819	485	1737
WBGene00021942	210	61	229	360	231	49	55	194	24	107	304	290	77	235	562	101	72	61	135	130	80	131	133	102	101	61	109	107	47	103
WBGene00044742	150	24	303	129	137	36	82	60	19	143	125	434	84	235	95	71	78	63	24	120	64	200	60	110	198	36	34	186	26	195
WBGene00021943	329	127	234	510	263	162	118	292	62	142	1619	1358	506	1801	602	449	226	497	461	1142	693	890	736	525	455	388	541	782	360	814
WBGene00021941	307	64	122	565	285	45	167	252	8	100	557	114	3	32	598	58	18	33	105	231	162	138	95	288	84	33	105	227	78	154
WBGene00021945	4036	939	9420	2231	4432	1682	2083	2986	846	3375	937	1674	681	1303	354	428	431	300	145	595	417	829	274	424	709	308	276	857	249	908
WBGene00044757	27	259	35	29	23	102	5	21	138	2	213	121	657	65	50	24	271	5	67	8	77	5	105	15	6	57	72	14	37	12
WBGene00021939	2977	1087	709	1085	1620	670	366	1319	407	334	524	448	2077	178	2429	109	802	20	69	224	1809	606	105	1022	283	561	457	1086	118	255
WBGene00021938	2350	1386	2976	2528	2497	1995	877	3179	1364	1891	2156	2256	1819	1888	1028	836	1089	645	762	1968	895	2781	958	1098	1903	563	1087	1999	468	2531
WBGene00007007	9207	11854	10881	6109	6125	11070	3159	5903	9330	7907	7686	6759	12564	6299	3446	1323	2688	1200	2033	1781	2697	1564	2559	1334	869	1377	1859	1905	1561	1376
WBGene00045299	42	7	62	66	84	9	31	44	5	32	0	0	12	0	3	1	4	0	0	2	7	0	2	3	2	4	0	4	3	1
WBGene00016646	34	49	5	9	29	34	10	34	69	10	45	37	104	16	16	29	101	1	66	20	218	14	154	38	33	132	68	50	46	6
WBGene00045298	18	13	51	49	52	18	44	41	6	22	3	3	12	2	2	0	4	0	0	2	17	0	0	2	5	6	0	4	11	0
WBGene00019073	4	2	1	1	4	19	3	0	6	1	2	5	17	4	1	2	12	0	9	3	46	4	19	4	3	14	7	8	15	0
WBGene00019070	78	64	282	49	93	46	85	36	6	58	32	121	5	59	8	19	19	20	16	17	17	64	27	23	51	10	18	45	10	47
WBGene00019069	54	20	71	76	104	45	24	27	0	25	1245	912	50	726	407	276	33	199	87	217	154	99	88	181	36	23	95	112	27	85
WBGene00019067	358	27	36	215	206	68	92	99	1	58	821	89	3	18	758	82	5	44	81	158	111	74	79	294	23	34	105	123	40	21
WBGene00019068	48	159	17	25	28	115	5	21	54	4	995	368	3274	14	221	243	1996	31	452	61	632	23	633	130	13	866	811	203	565	21
WBGene00004047	20558	8487	18892	8032	14490	10485	6663	8315	5878	7732	6312	6591	3834	5270	5410	2021	1474	1440	1334	2587	1831	1425	1621	1916	1244	969	1510	1990	781	1150
WBGene00043705	135	51	236	116	88	67	81	116	24	104	100	237	94	157	30	40	32	19	36	164	26	312	64	96	229	40	76	218	47	300
WBGene00002278	2030	1337	4010	2149	2381	1771	1522	2299	927	2080	991	1386	935	1123	489	266	424	280	181	621	399	862	313	360	594	332	248	787	286	882
WBGene00021923	803	464	773	894	576	775	302	542	512	660	542	462	404	356	445	251	267	190	240	410	258	480	289	250	256	119	239	271	82	389
WBGene00021925	367	220	316	520	522	422	222	590	351	583	834	812	668	616	245	214	250	247	292	387	318	524	372	231	326	171	274	328	120	389
WBGene00021926	928	474	1371	1216	1024	762	534	958	512	1086	1899	1960	1740	1756	629	631	758	537	612	1174	862	1422	955	758	922	642	801	1246	565	1349
WBGene00021922	2728	1347	4937	3808	3485	2207	1520	2222	1403	2747	2859	2636	2518	2219	973	814	1365	800	672	967	897	1286	964	888	909	697	764	1262	491	1204
WBGene00021921	8748	5155	23628	6407	8951	3591	3987	8031	2470	7692	2522	2423	1976	2733	1806	715	789	641	1093	2190	1432	2531	1239	1303	1626	811	1328	2383	686	2698
WBGene00021927	523	529	176	721	406	409	133	294	269	204	1390	901	1771	581	1200	251	728	184	566	668	760	615	698	612	234	423	565	550	423	311
WBGene00021928	52	43	45	174	126	150	18	92	153	35	250	243	688	103	383	126	687	53	100	147	248	233	90	81	217	114	75	158	32	204
WBGene00005903	0	0	22	14	12	9	14	16	1	14	52	7	0	0	16	6	2	12	6	22	13	13	5	12	0	0	5	3	1	6
WBGene00219399	40	78	218	105	107	75	60	115	25	144	31	196	15	86	30	53	59	31	2	26	5	97	6	16	59	9	5	49	9	53
WBGene00021929	5179	1993	8554	6317	5152	4154	2990	4670	2747	5912	2039	2280	1403	1649	1012	487	600	379	864	1396	751	1963	1008	738	1125	580	882	1380	436	1625
WBGene00021930	4224	3417	6436	3795	3548	4153	1446	4204	3408	4097	3653	3257	3986	3498	1154	1488	2003	1631	2194	3448	2224	5134	2836	2274	3232	1867	2692	3711	1270	4701
WBGene00021920	1206	1024	1843	1496	1598	2625	871	1303	1864	1822	1406	1027	1274	925	645	416	796	430	855	1127	659	1738	1214	749	989	570	969	1106	401	1429
WBGene00021931	195	116	308	14	37	119	71	28	58	112	30	157	1	400	30	4	2	4	458	606	418	339	683	951	319	403	366	961	47	778
WBGene00000816	3225	1416	3670	5078	3857	3483	1756	4603	1925	3724	1847	2216	1010	2543	985	618	670	477	839	1517	946	2014	1336	959	1176	695	1066	1484	390	1841
WBGene00021934	11027	6921	13956	6348	10734	10327	5280	9840	6621	9872	13464	12648	5305	18554	5994	3208	3800	3022	6215	10914	6183	12621	7805	6917	7839	4899	7169	10836	3073	12545
WBGene00021933	4642	2246	4270	3582	4484	4603	3184	3110	2647	3730	1615	1148	1713	784	1350	335	809	207	1381	1146	1154	1026	1777	944	593	901	1475	1217	540	1099
WBGene00021932	607	672	831	704	844	963	328	582	468	686	540	500	597	489	407	270	350	242	292	595	447	771	563	402	453	284	408	548	186	654
WBGene00044462	30	13	34	8	16	0	16	12	2	12	4	22	3	45	5	6	1	42	1	5	1	15	2	9	11	9	2	11	1	8
WBGene00016637	10	0	17	2	10	5	1	4	1	13	4	12	0	43	6	12	2	42	1	8	6	16	2	3	4	3	1	8	1	18
WBGene00003893	60474	2289	15127	38503	32061	13916	20338	22247	1803	50268	52218	52854	1936	75643	43274	24792	2105	34365	13223	65416	21675	57174	16557	41362	35878	10437	15567	38639	8516	47681
WBGene00016638	13	43	81	12	17	8	14	14	16	14	182	26	4	2	0	0	1	3	0	2	2	0	0	1	1	2	5	4	0	7
WBGene00016639	20	0	22	41	20	5	1	18	2	16	80	42	10	12	18	18	13	8	23	22	31	18	14	14	9	0	10	22	3	20
WBGene00016797	35	43	10	38	6	167	7	15	55	1	444	193	187	78	47	18	56	10	74	39	108	35	117	45	28	48	113	30	22	19
WBGene00016796	262	189	550	1125	400	140	140	1103	57	235	1530	1314	730	669	278	426	334	324	123	433	121	578	206	271	311	99	174	507	122	593
WBGene00022426	925	308	1944	1744	1352	717	668	1437	436	1303	894	1196	982	765	219	262	337	240	153	722	332	1181	277	377	850	316	318	727	207	967
WBGene00022428	369	228	832	506	431	261	255	415	149	474	243	339	159	322	90	110	110	98	54	241	111	355	73	97	266	75	76	202	45	272
WBGene00007020	725	224	958	1002	1016	601	491	897	546	1395	465	559	364	561	215	195	195	172	202	333	236	600	255	197	292	126	230	305	100	389
WBGene00022427	5679	3042	6599	1968	4006	4198	2444	2906	2760	4015	5158	4032	2941	4314	1717	1650	1303	1496	887	2104	1569	2200	1132	1402	1517	673	1055	1742	611	1754
WBGene00001104	1091	124	517	12606	6845	520	1271	5236	360	1612	0	10	0	3	87	1	1	0	1	2	0	2	1	0	1	0	11	0	0	2
WBGene00001103	307	53	196	2385	1417	143	324	1035	75	531	2	4	0	0	18	0	1	0	5	0	2	5	4	5	2	4	1	9	4	5
WBGene00021123	50	287	28	224	69	175	34	66	153	44	661	313	937	58	278	67	119	36	138	98	165	94	194	128	85	242	133	187	300	109
WBGene00044463	63	12	33	249	75	29	12	109	3	20	178	7	0	3	512	5	5	2	420	141	70	109	523	117	34	172	386	92	93	59
WBGene00021121	66	8	35	11	10	22	22	6	3	17	511	909	2847	546	80	241	561	112	130	166	638	165	212	389	108	1103	139	642	1063	196
WBGene00009521	6036	2208	7033	3440	5699	3891	2985	4566	2174	4134	3928	2790	3481	2157	2221	1261	1773	964	1623	2193	1935	1951	2217	1699	1428	1099	1794	2009	715	1849
WBGene00044908	52	0	176	55	69	14	28	43	17	78	7	0	67	2	6	3	6	5	0	1	4	0	1	1	0	9	6	6	4	0
WBGene00009522	11	118	8	32	14	36	0	13	53	4	55	25	349	0	28	22	186	9	2	4	69	6	6	6	0	88	26	9	38	0
WBGene00009523	7	29	4	29	15	46	7	19	72	3	67	41	485	1	52	31	247	0	7	7	103	1	8	4	1	98	37	17	27	1
WBGene00009518	19	0	7	13	9	9	8	3	18	2	425	193	1689	16	94	39	485	7	119	26	372	17	164	42	7	503	179	81	97	6
WBGene00009517	17	30	2	13	5	4	0	3	23	1	12	0	5	2	31	5	28	0	4	4	20	1	10	5	1	38	21	12	17	0
WBGene00009526	0	43	2	5	10	32	4	7	26	4	15	4	45	0	36	1	12	3	63	5	53	7	230	25	9	117	157	19	32	9
WBGene00009515	41	60	7	101	49	201	0	41	159	1	210	83	852	6	146	43	410	5	429	24	411	16	717	68	3	274	704	71	143	7
WBGene00007476	289	205	495	740	462	442	237	656	157	452	2079	1845	1341	1506	799	476	529	462	292	447	508	603	409	380	393	298	291	467	169	454
WBGene00022425	2983	3411	2681	2507	3115	4085	1416	2840	2938	2480	7622	4831	11639	2159	4556	1954	6326	824	2167	1762	3372	1526	2762	1497	910	1273	2003	1805	1300	1226
WBGene00018776	12719	5243	25533	6567	10472	7062	4995	9719	4575	9265	5127	6660	5878	6108	2507	2310	2590	2013	1155	3762	2244	4736	1457	2157	3714	1274	1706	3665	941	4023
WBGene00018778	33622	6751	66441	15249	28039	15059	18845	17221	8562	20502	2942	4706	2762	4344	1726	1603	1837	2898	832	3294	1709	4743	1019	1886	3821	1472	1267	3388	726	3903
WBGene00018777	1106	405	1908	1154	1253	703	650	1127	259	1229	1364	2015	764	1391	702	406	528	379	434	827	461	988	541	568	642	327	520	830	246	876
WBGene00004338	2244	668	4178	5161	3267	2082	1847	2940	1032	2818	429	797	289	541	239	279	214	213	328	800	320	1455	409	461	946	322	390	908	194	1115
WBGene00000678	1858	18	166	3045	1433	117	347	551	2	39	3388	48	4	84	8955	40	17	28	3100	2015	292	1160	3864	778	298	1182	4509	926	1317	372
WBGene00000679	142	0	49	95	142	45	67	76	1	54	91	5	3	8	304	3	1	2	20	62	36	25	20	73	9	3	19	27	8	7
WBGene00022423	2711	4298	1064	1889	1866	3016	718	1027	1197	432	3017	1378	2250	788	4477	300	489	145	984	707	1178	258	1079	835	206	743	793	626	456	138
WBGene00022314	66	5	27	78	82	56	28	73	39	15	857	271	343	257	212	72	32	47	186	83	86	81	152	66	40	54	137	50	29	34
WBGene00022309	564	365	633	773	1146	1184	520	1045	951	1314	550	485	492	495	212	170	249	168	269	254	194	449	308	195	266	110	188	308	101	360
WBGene00022310	12465	2645	13159	6386	9077	4414	4485	8363	3696	9515	3564	4191	2352	3488	1505	1036	1119	974	596	1388	879	1904	834	943	1086	596	858	1766	398	1791
WBGene00002180	223	285	577	414	305	300	252	433	185	477	690	664	372	402	339	112	254	113	278	294	218	464	371	246	334	159	253	361	113	426
WBGene00022311	175	13	552	113	182	69	148	25	26	150	0	43	0	8	4	3	3	0	0	0	1	4	0	1	0	0	0	3	0	1
WBGene00022312	215	38	560	88	234	75	249	29	17	115	4	3	0	2	9	1	1	1	1	0	0	1	0	0	1	0	0	1	0	1
WBGene00235267	682	126	1344	1439	1588	289	599	1202	228	1397	6	7	3	11	42	1	1	0	2	0	1	0	0	0	0	0	0	0	0	2
WBGene00000546	52	0	89	18	15	42	36	24	3	25	66	448	12	217	18	44	80	44	0	33	2	47	4	19	45	3	7	45	5	51
WBGene00000547	3772	1402	4138	3520	3287	1430	1393	3174	720	1505	5743	3960	2152	2984	4101	1322	1103	772	1463	2395	1406	1788	1843	1492	1555	1139	1664	2064	770	1670
WBGene00022307	1366	8927	938	1151	1318	7276	249	1513	8136	477	2129	1181	3286	703	1772	951	2053	617	805	834	1855	752	1120	1427	452	1828	806	2117	1321	822
WBGene00000680	0	0	12	1	3	5	0	1	6	8	350	19	0	41	3	8	0	1	29	23	17	28	47	11	18	10	22	34	41	11
WBGene00022313	210	21	445	225	237	56	115	291	25	101	764	138	18	69	664	132	26	65	426	326	251	204	557	335	154	240	546	327	258	152
WBGene00044464	0	0	8	7	4	0	0	0	0	3	214	103	4	10	28	54	4	30	87	25	39	12	64	18	3	7	20	38	9	37
WBGene00003806	3830	1574	5512	6269	4838	3094	2431	3861	2111	4632	1567	1668	2023	1354	1249	681	1283	451	1633	1845	1513	2552	2102	1261	1450	1046	1640	1892	724	1928
WBGene00022306	7363	4036	7630	6015	7021	5771	3240	6058	3870	6335	8869	6952	6721	6985	4082	2412	2309	2296	1627	2736	2107	2609	2281	1919	1657	1233	1900	2539	1192	2398
WBGene00019368	30	0	13	13	27	41	13	22	9	34	117	152	829	3	82	136	1243	9	457	25	767	23	715	123	15	528	562	120	171	15
WBGene00044719	2	0	2	0	0	3	6	0	0	4	30	6	156	2	0	4	82	1	33	6	19	4	30	0	0	6	24	2	2	2
WBGene00019367	31	0	17	45	32	6	16	24	4	8	194	16	4	1	163	4	8	7	68	20	14	4	75	12	0	0	57	6	2	3
WBGene00019370	71	0	24	74	40	41	17	38	3	29	637	270	30	141	229	206	19	112	74	73	68	32	61	113	18	24	65	63	30	32
WBGene00016427	257	58	388	358	234	204	118	243	153	304	571	799	434	497	134	243	155	201	92	316	133	497	135	169	267	101	95	285	82	357
WBGene00000681	6530	31	748	1310	3321	360	822	1356	10	67	113524	31842	1257	33011	31408	13389	1217	11167	30332	18776	10031	14081	29475	11942	7706	10429	25164	13856	6588	7529
WBGene00044073	35	92	23	29	19	41	0	8	33	7	1798	975	6302	125	303	203	1365	20	256	24	757	40	374	65	64	233	265	67	163	15
WBGene00016425	76	219	16	57	23	61	6	15	57	9	1774	400	2799	38	413	123	889	9	604	67	1400	29	1228	159	14	301	1109	161	631	4
WBGene00016424	30	144	16	19	9	34	0	3	18	2	752	518	2106	214	117	281	1326	112	449	138	2194	175	670	355	519	697	392	243	339	109
WBGene00021519	69	266	35	140	48	146	0	74	191	4	609	283	1539	65	164	86	546	5	162	12	152	10	273	39	6	118	268	33	52	1
WBGene00021518	54	74	27	30	14	58	4	22	87	7	2462	1408	7672	291	355	362	2512	56	1778	223	4596	161	3066	555	299	1185	1808	457	1189	79
WBGene00021517	20	1	8	13	9	34	0	12	30	1	132	58	313	39	80	15	101	8	14	6	74	4	45	13	16	43	21	12	51	1
WBGene00003794	10424	3164	11895	9487	8905	6851	4757	9263	4349	6034	2906	3297	2621	2731	1265	1127	1380	859	941	3422	1136	3773	984	1556	2843	1002	1407	3085	769	3529
WBGene00021516	208	407	183	1097	741	746	171	691	980	301	38	39	85	6	75	10	14	12	10	6	26	7	29	11	5	18	23	10	16	5
WBGene00000416	1427	748	2943	2643	1776	1446	1001	2409	799	1841	1182	1731	1094	1177	571	329	453	231	326	754	376	1208	369	453	788	288	383	950	252	1001
WBGene00021515	473	298	1213	441	575	399	297	451	199	718	369	974	323	523	215	227	325	181	67	259	72	572	99	143	341	70	110	309	74	413
WBGene00021514	4444	1736	5749	4273	3309	4768	2005	3469	3492	4048	3115	3362	2471	3230	1257	1181	1350	1198	1290	1912	966	3343	1569	1030	2357	672	1350	2043	367	2738
WBGene00001105	4418	329	9121	5278	4980	1312	2741	3326	517	4244	89	52	18	45	317	5	16	14	4	6	7	11	8	13	12	3	10	17	8	13
WBGene00003712	537	712	937	897	932	819	337	850	530	716	1379	728	1404	581	658	267	608	211	252	246	360	213	433	178	136	246	275	161	148	142
WBGene00003682	125	355	92	203	129	406	18	147	383	47	341	221	336	150	228	53	166	42	87	25	122	35	148	48	33	97	115	44	29	20
WBGene00003677	418	364	663	216	372	339	205	334	201	321	1405	1223	718	1291	352	491	225	397	211	507	453	391	216	269	166	113	173	251	82	247
WBGene00045255	304	386	624	378	342	400	208	253	251	350	722	646	952	621	324	147	304	91	197	211	428	172	280	170	130	174	196	148	111	115
WBGene00021525	2489	236	4526	2417	1982	668	1083	2092	195	2258	72	43	19	66	228	5	1	9	1	0	2	0	1	3	1	0	0	4	0	0
WBGene00021513	1413	54	1139	3086	1768	275	326	1864	203	244	163	65	34	115	920	30	12	30	0	18	17	11	2	11	19	1	1	13	8	12
WBGene00021522	1684	1544	3004	1602	1799	1330	739	1501	756	1354	2978	2997	2921	2409	1487	1239	1183	926	448	1077	880	1061	559	883	710	429	496	1045	304	912
WBGene00004497	3630	7155	3051	4416	4684	10007	2429	4085	9184	6377	23140	18136	20928	18248	4866	5691	9555	8524	18420	8858	7516	19730	19480	7292	9419	5830	13121	9930	4562	12944
WBGene00021512	2024	1195	2326	1013	1696	1706	878	1023	823	970	780	809	646	635	372	366	432	225	195	682	379	734	191	321	524	252	289	646	108	770
WBGene00021511	9	0	56	13	14	0	11	11	1	10	242	96	0	7	99	55	6	26	34	25	31	10	46	37	4	3	30	26	4	29
WBGene00021524	29	0	37	51	16	9	26	17	4	15	293	196	12	86	93	127	26	79	31	25	50	21	32	39	7	10	29	21	8	19
WBGene00044618	43	0	13	203	104	15	19	106	3	7	110	27	3	62	206	48	5	25	162	105	84	104	183	121	57	38	143	89	10	77
WBGene00019538	515	21	79	632	449	176	283	426	28	224	347	90	7	34	1320	22	6	29	239	388	248	200	193	610	90	116	197	214	88	121
WBGene00003947	3783	1502	4624	6030	4084	3073	2398	6253	2078	4808	2729	2407	2829	1856	1370	743	1659	549	5104	4095	2974	5636	5721	2980	3094	2467	4801	4402	1621	4980
WBGene00019537	6916	3555	8825	2270	3842	6349	3226	6425	5927	8271	7585	5719	6373	5163	6911	6250	9766	6846	7358	10449	6449	15953	8616	6201	8929	5456	7976	10602	2787	12287
WBGene00019536	1251	89	554	402	608	243	418	412	68	513	1243	206	60	185	1093	142	13	40	68	138	75	33	70	118	10	10	80	117	42	60
WBGene00019540	76	33	84	1	9	27	14	8	2	6	38995	24496	19931	18336	2477	3985	4612	2008	9719	7715	14760	3120	21857	6862	3293	3675	8769	5075	2865	1960
WBGene00195004	82	0	24	131	115	16	30	61	2	29	40	0	0	1	553	5	10	0	110	452	276	368	130	547	119	100	112	209	35	140
WBGene00021507	4877	2998	7438	2633	3767	3277	1854	3483	2690	3071	5923	4640	10982	2911	2538	1360	4181	939	1607	2650	2734	2263	1949	1924	1579	1945	2313	3087	1714	2421
WBGene00021508	857	417	1178	1625	1139	774	513	1094	590	969	940	998	1053	987	394	318	439	277	274	777	370	1083	500	460	727	287	442	870	283	952
WBGene00021506	9592	5649	10250	5452	10108	9607	4882	6961	6260	7178	6021	3727	7186	2338	4890	1302	2757	868	4016	3935	3738	3347	4201	2933	2470	2130	4051	3851	1722	3237
WBGene00021509	640	70	260	213	281	160	234	169	22	172	2181	3829	452	5638	884	1986	229	2122	251	2020	905	1390	487	1298	753	267	410	1114	275	990
WBGene00021505	1366	379	1765	1989	2612	1549	1399	1434	907	2420	116	178	49	119	194	69	20	54	16	20	21	17	26	31	11	7	6	11	12	14
WBGene00000682	11	0	12	0	0	2	0	1	0	1	274	14	0	67	15	8	3	6	0	2	1	1	1	3	4	3	1	8	1	13
WBGene00021504	23	0	11	30	33	3	0	20	0	12	27	60	82	40	74	20	26	13	24	50	52	57	25	56	25	8	20	121	9	116
WBGene00021510	938	775	1194	313	803	706	495	513	346	759	1539	2462	519	3079	460	791	284	786	183	665	427	408	226	618	234	102	230	511	185	417
WBGene00021410	415	308	467	186	343	202	165	275	167	338	154	174	278	164	127	70	113	50	24	61	67	48	20	37	24	19	44	23	14	16
WBGene00004913	537	38	79	350	300	76	118	146	6	100	1678	894	86	265	1041	498	59	285	297	392	405	150	276	382	51	86	230	367	89	163
WBGene00000683	2487	26	247	2880	1581	183	363	961	6	179	2831	102	7	49	10394	27	11	24	2440	2403	555	1196	2608	1596	501	1732	3554	1541	3373	585
WBGene00000553	2096	139	823	784	1016	465	656	552	39	748	3893	1969	221	483	2654	1082	122	649	604	938	708	446	446	514	123	90	453	494	136	289
WBGene00019462	146	154	118	142	155	290	42	134	251	122	639	484	987	154	220	158	421	75	75	72	185	80	161	77	29	110	139	60	60	29
WBGene00001173	21753	12009	18854	10624	10725	17999	5484	12991	12721	10018	52496	35679	23243	33045	14246	13844	10695	12213	4726	12876	9188	9587	6622	8782	5883	4609	7464	10407	4120	8516
WBGene00001186	9180	501	5287	12020	8520	2774	3373	7926	627	6160	2623	1935	362	1727	3564	794	244	493	863	1394	928	884	782	1056	453	302	595	880	136	519
WBGene00001253	1863	93	750	2089	1766	732	869	1552	82	1241	1536	991	168	982	1486	671	178	513	224	699	426	566	277	530	213	140	254	466	93	262
WBGene00018681	7768	2859	7862	3659	4119	4703	2462	3429	2576	3030	3745	3268	3688	2369	2047	1269	1528	906	590	1743	1069	1461	818	1106	1173	630	829	1614	539	1545
WBGene00018680	347	242	491	337	247	321	210	280	220	364	253	464	222	421	116	178	174	145	56	206	88	373	95	107	236	52	97	245	49	345
WBGene00018679	746	440	1493	969	569	534	230	749	336	698	1089	1325	1036	1252	413	491	628	502	443	852	402	1268	499	456	764	307	453	727	180	890
WBGene00138717	1780	1177	3351	1585	1624	1766	1124	1298	1600	2349	1020	2072	1276	1724	408	508	741	585	273	923	491	1619	352	546	1055	321	350	959	220	1157
WBGene00018678	1019	570	2095	1354	908	888	550	941	406	1136	848	1328	1164	1041	340	487	425	395	201	611	375	886	263	339	517	185	318	560	125	658
WBGene00006738	462	592	1067	578	441	423	256	480	453	645	740	894	878	950	216	269	295	352	312	596	273	1200	349	297	542	222	307	588	171	739
WBGene00021655	904	672	1565	1051	843	1099	358	734	624	898	834	2079	642	1454	386	558	553	416	392	849	333	1386	482	435	811	240	444	855	180	1082
WBGene00044466	75	113	171	133	123	204	67	183	125	171	244	273	205	282	71	103	101	128	165	175	103	302	243	117	156	114	172	214	53	271
WBGene00022298	70	27	371	104	121	53	72	101	36	93	54	97	50	60	12	13	16	21	2	21	5	28	5	6	20	5	2	17	4	18
WBGene00022297	2691	1744	3419	4332	4181	4274	1833	2930	2919	4230	1927	1851	2458	1034	847	406	1084	309	1139	1150	1075	1904	1471	831	1298	770	1116	1375	962	1509
WBGene00022302	3	0	26	60	76	51	34	48	14	77	544	244	15	34	74	86	21	89	160	87	87	98	169	128	23	68	98	74	32	79
WBGene00022300	2570	907	4632	1594	2051	1637	1129	2143	829	2018	1178	2365	703	1387	786	445	487	348	236	605	279	675	249	286	417	172	320	478	111	625
WBGene00022296	9519	3245	17792	2735	5817	4333	4271	3874	2472	5333	2201	5091	1639	3551	1049	1301	1420	883	426	2997	693	3756	483	1543	2137	640	1065	3278	540	3619
WBGene00022301	10305	3944	12115	4529	8741	6929	5372	5073	4180	6438	2690	3186	2851	2977	1694	1246	1482	1019	740	2497	1161	2697	1002	1380	1981	791	1157	2584	655	2589
WBGene00022303	0	0	28	12	8	0	4	7	2	3	117	110	31	142	15	33	11	25	35	27	28	18	56	47	3	6	33	32	14	7
WBGene00022295	191	5	64	98	126	39	30	83	6	66	446	180	32	198	380	96	7	68	19	30	14	12	23	47	4	11	29	51	14	27
WBGene00044467	280	33	129	392	209	89	91	162	10	161	2743	1867	219	1153	881	572	113	358	456	573	446	382	510	440	277	140	379	301	117	215
WBGene00019873	143	21	79	133	109	48	31	66	14	44	1117	933	79	406	326	292	38	217	131	443	268	273	145	278	194	89	130	248	109	204
WBGene00019875	3701	829	1908	2027	2492	948	763	2149	452	573	16871	3480	4317	1850	6998	1395	442	645	4183	2893	1641	1278	4634	2402	540	1189	4851	1963	2193	673
WBGene00044649	50	0	12	27	30	25	6	11	1	22	89	8	1	12	102	17	1	3	9	14	1	5	9	6	0	0	8	12	4	16
WBGene00219423	0	0	8	1	1	0	5	0	0	0	25	2	1	16	3	1	0	1	65	36	11	18	85	18	5	11	58	11	2	5
WBGene00000487	75	0	7	23	25	75	18	24	9	11	134	7	38	5	62	20	0	8	4	6	4	2	3	7	0	0	6	7	2	2
WBGene00016027	326	1704	12	656	544	3705	2	454	2806	2	1830	180	1448	9	484	51	507	18	1139	92	758	53	2391	136	15	543	2042	91	375	10
WBGene00016025	57	29	7	78	62	104	16	80	49	63	149	28	106	3	79	16	17	10	11	10	20	6	22	10	0	2	9	3	1	3
WBGene00016024	79	10	82	93	45	62	56	36	6	35	666	367	49	59	236	224	23	162	83	92	135	37	86	126	7	11	59	97	37	45
WBGene00001729	49	0	44	43	57	62	9	30	91	8	14	42	4	2	15	5	1	3	2	3	3	0	0	1	2	1	1	1	2	2
WBGene00016023	178	60	39	801	420	220	102	334	675	23	787	98	525	51	164	109	573	51	108	17	156	11	188	25	1	115	164	26	68	3
WBGene00016918	6511	369	2471	5511	5061	2190	3164	3690	491	8921	5944	4240	409	5944	6598	2474	337	3939	2861	10531	3663	9672	3609	5657	6042	1749	2912	5649	1599	7412
WBGene00235274	66	1	92	91	42	12	16	57	3	17	156	186	59	207	117	48	14	55	26	40	27	24	31	34	27	17	18	24	1	14
WBGene00016920	208	521	548	366	236	184	80	371	41	99	1606	519	45	464	581	237	82	167	479	205	192	165	545	124	60	233	430	210	108	93
WBGene00001557	190	39	73	64	91	35	39	39	6	72	443	184	16	63	296	65	15	10	202	185	157	58	241	130	9	45	134	68	17	14
WBGene00016919	149	19	81	101	111	88	44	69	29	133	1411	647	1041	245	264	541	431	308	86	257	571	286	116	711	166	227	128	299	63	107
WBGene00016917	119	0	68	42	57	14	15	58	13	36	127	64	2	20	32	44	8	37	11	16	20	17	11	21	6	9	8	27	7	16
WBGene00022134	12368	3339	11966	8752	11918	7092	6053	9697	3769	8839	3926	3892	2322	3140	1979	1621	1612	1252	1037	3067	1725	3227	1394	1974	1982	1229	1479	2752	575	2803
WBGene00044650	3498	2101	4749	2863	3502	2565	1836	3057	2207	3239	6305	6784	5005	5059	2671	2296	1994	1567	1126	2711	2308	2855	1521	2410	1337	1093	1418	3009	1130	2652
WBGene00235277	48	0	15	21	23	6	14	41	17	101	7	69	18	50	7	15	22	11	6	9	10	21	12	6	17	4	3	20	2	23
WBGene00020208	5057	3151	6524	2611	3000	3381	3375	3820	1217	3623	6692	9404	8032	8892	2052	3461	2845	2996	634	2729	1773	1909	1018	2040	1120	771	886	1934	696	1488
WBGene00019785	2	20	17	10	9	9	7	38	13	10	55	10	2	35	8	5	2	3	2	10	7	7	2	9	4	0	3	12	0	7
WBGene00019786	2018	875	3709	1269	1641	1333	789	1859	500	1647	1454	1706	796	1660	802	566	459	469	414	962	626	1123	535	584	723	275	580	817	182	949
WBGene00019787	2768	1027	3457	1846	2904	1739	1880	2153	919	2541	935	1187	698	851	579	298	348	198	178	439	294	474	235	245	270	162	235	301	87	368
WBGene00002990	1630	740	2162	799	1678	807	690	1247	361	1071	3290	3931	4479	3421	1396	1256	1127	1197	612	1282	975	767	993	1084	814	1379	962	1496	1540	826
WBGene00021416	198	17	92	293	203	148	114	194	10	276	143	74	14	12	309	20	17	13	7	24	12	35	14	21	28	9	14	29	5	35
WBGene00006920	5016	5314	3585	7339	4711	7829	1670	4371	5396	3250	21764	7358	20814	3034	12854	3734	13870	1341	7419	3438	4706	2143	11067	2459	1288	4466	8699	2606	3452	1506
WBGene00006912	3563	3212	2092	6976	3905	5332	1437	3590	4012	2197	23266	5909	15654	2269	9802	2212	8365	834	5957	2329	3384	1305	8013	1806	621	4299	5935	1705	2473	750
WBGene00219413	0	1	22	6	5	6	0	1	0	5	7	82	3	42	5	8	20	4	1	13	9	58	4	14	28	12	13	34	3	49
WBGene00021415	3519	315	3395	9033	4346	912	1298	5246	141	1538	3420	1815	352	1429	3392	406	127	263	1772	1186	914	645	2060	754	355	553	1314	839	431	386
WBGene00021417	17	6	22	69	24	26	0	16	0	15	117	166	9	78	116	68	44	42	15	32	16	34	15	30	15	8	12	21	1	25
WBGene00021425	2327	891	2625	1240	1761	2255	964	1648	1178	1548	1619	1873	1394	1278	711	544	819	494	510	1460	964	1931	816	1036	1573	591	972	1630	392	1803
WBGene00021423	8310	3961	9785	3596	6017	5114	3836	3987	3025	4255	3514	3237	2557	2513	1607	1135	1171	866	565	1602	797	1178	723	869	879	493	672	1446	378	1249
WBGene00021421	1766	1067	1774	1446	1301	1684	845	1175	1147	1893	2343	2765	2280	2220	918	841	938	942	707	1464	1084	2191	986	968	1520	705	831	1443	520	1634
WBGene00021427	4376	1196	4612	1423	5991	4633	2579	3127	2343	3916	2123	988	3029	494	2255	635	3059	357	4188	1915	1915	2244	4867	1561	973	2054	3892	1896	838	1841
WBGene00021420	11701	4988	15802	14176	11012	9450	6640	7642	6101	10935	4096	2339	5593	1309	4802	1306	5642	813	9062	4343	4657	4842	9228	3747	2743	3482	8438	4292	2033	3854
WBGene00021419	449	237	857	910	600	140	281	875	146	500	222	435	84	314	98	164	172	118	124	442	106	897	145	251	607	105	212	603	86	893
WBGene00021430	2628	4858	2455	2211	2512	3873	497	1945	3773	376	2087	1147	1993	609	2921	320	916	175	409	660	709	360	607	461	308	584	863	569	679	306
WBGene00016671	655	32	1769	1560	1351	349	441	983	86	653	338	365	41	270	396	107	38	59	363	129	190	147	397	81	61	88	219	134	13	79
WBGene00000402	156	15	141	43	53	38	77	66	9	83	13	15	17	16	27	4	6	14	2017	840	371	341	2983	1011	508	1140	3299	1347	58	547
WBGene00235340	308	19	278	275	208	22	57	207	10	69	1073	1430	2535	651	810	528	791	279	272	373	1445	334	265	834	608	707	208	580	167	166
WBGene00016670	2	0	6	2	2	0	0	6	0	2	23	8	26	0	2	0	6	3	331	45	299	18	68	13	4	19	34	12	33	1
WBGene00016669	0	0	1	0	0	0	0	0	0	0	48	16	44	0	32	7	40	0	105	10	82	8	113	16	1	37	47	13	68	2
WBGene00001705	237	0	71	577	246	32	62	288	3	47	89	15	1	4	713	18	2	15	27	65	38	37	30	38	13	4	36	37	11	16
WBGene00044468	9	0	6	5	9	15	0	4	5	3	993	842	3313	467	128	139	930	42	417	65	1272	84	621	152	205	364	287	108	164	53
WBGene00022090	183	80	253	17	72	28	98	24	15	73	112	39	78	45	7	3	14	6	0	11	9	6	0	10	7	14	1	43	13	27
WBGene00022092	1440	336	2005	2906	2132	960	983	2245	724	2284	565	407	353	410	317	176	308	142	472	574	280	1005	639	328	643	221	481	531	145	826
WBGene00022089	13541	13466	12519	17000	11388	18364	5559	10412	12095	13109	49791	36413	45140	38960	10771	11517	14614	12202	20542	24112	16838	25255	25794	16613	13565	13026	20926	20276	9465	22566
WBGene00022087	4856	1624	4341	3616	4469	2830	2099	4239	1341	2883	1993	3653	1381	2658	1479	1102	1167	943	1034	2331	1241	2687	1278	1443	1725	776	1352	2361	550	2505
WBGene00022093	22	11	15	29	28	17	12	10	3	6	1752	810	39	457	180	512	36	281	867	1409	397	1120	654	787	914	290	636	830	232	1352
WBGene00022086	14	0	5	20	18	17	0	8	2	9	313	226	4	11	94	79	5	42	27	19	25	5	24	31	1	4	28	16	9	3
WBGene00022083	22	0	8	5	10	13	0	3	2	0	6	7	53	0	2	0	5	0	6	3	31	3	33	8	2	16	61	7	34	0
WBGene00022078	2351	2025	3181	4292	4022	3563	1601	2998	2638	2807	6083	5052	5307	4215	2414	3095	3097	2604	877	1789	1874	1432	2128	1691	992	1389	1459	1788	1025	1653
WBGene00022077	857	510	1370	1560	918	876	418	1326	464	866	1666	3063	1567	2976	704	1134	966	1287	323	996	948	1330	558	912	920	565	425	1332	392	1311
WBGene00022101	382	170	1137	433	392	382	219	389	166	798	153	574	98	245	83	121	158	134	40	298	52	535	86	130	397	72	87	380	56	530
WBGene00022099	5826	1420	9888	4293	5764	5455	4473	4121	3053	9779	338	639	105	422	501	383	237	225	613	976	419	1847	675	508	987	581	567	1101	305	1165
WBGene00022076	120	310	51	255	133	474	31	72	307	23	240	176	814	4	130	79	726	10	65	13	206	13	126	21	4	80	93	26	39	8
WBGene00004878	109	110	86	36	51	260	5	27	237	20	223	193	1369	0	121	56	513	4	41	4	115	6	84	22	1	63	125	21	81	5
WBGene00003595	441	95	736	1695	1020	354	463	1048	55	941	18	12	7	0	71	1	0	2	3	2	12	3	6	3	4	3	1	2	0	1
WBGene00003161	3161	838	6502	7762	5174	2923	3021	5052	1996	5421	218	530	38	390	343	217	134	146	309	723	170	1477	325	351	880	321	313	872	192	1118
WBGene00022075	590	390	669	830	845	931	449	975	690	1017	1791	930	1004	905	614	377	520	453	1119	901	601	1442	1488	806	641	692	938	994	415	1025
WBGene00004367	7118	1681	8574	4290	7452	3222	3765	4772	1537	6951	2573	2087	1140	1585	2008	593	520	414	599	1103	690	936	682	695	534	289	644	849	207	785
WBGene00022100	2648	132	866	827	1640	547	890	1012	87	1226	5771	5951	378	9196	2380	2409	237	2784	433	2170	1211	1459	486	1957	1507	270	601	1502	208	1157
WBGene00022074	6105	2014	8953	8078	5685	3706	3043	5362	2002	5097	2207	2680	2154	1941	1049	804	1032	634	622	1421	848	2081	839	810	1281	461	786	1326	312	1579
WBGene00022377	137	73	319	129	140	88	83	86	38	164	33	161	70	95	17	21	55	9	4	7	15	31	3	22	23	15	5	26	11	25
WBGene00022376	1176	544	2423	1973	1659	971	933	1539	482	1709	441	502	323	421	203	103	145	64	119	323	159	572	178	165	328	121	167	342	57	469
WBGene00044651	3756	1212	5617	2008	2825	1688	2037	2191	722	2162	800	746	523	596	555	242	242	220	133	451	249	447	211	276	215	173	189	411	113	376
WBGene00022378	11103	9812	16902	3658	8838	11400	4873	4849	8709	6963	4036	5482	2992	4390	1672	1665	1894	1589	694	2605	1034	3855	970	1333	2860	847	1163	2584	723	3258
WBGene00006705	708	457	245	600	540	451	229	644	199	387	6194	5912	4245	5449	1582	2244	1300	2555	378	1224	989	911	771	1112	649	644	551	1178	506	916
WBGene00022382	346	1955	166	446	851	3425	50	904	2300	74	1625	951	5322	282	1027	630	5066	84	5472	974	10114	707	9681	1378	449	7153	6346	1732	4683	342
WBGene00050885	267	113	291	297	295	367	134	305	282	460	209	195	262	283	106	85	142	111	126	218	140	319	164	133	201	143	113	206	70	245
WBGene00022379	488	261	779	634	486	289	280	442	207	472	495	494	358	459	236	202	171	176	194	391	207	402	279	188	187	137	166	266	74	320
WBGene00022380	2973	2380	3041	3750	3469	4197	1658	3321	3328	4634	6308	4928	5807	4921	1574	1343	1876	1501	2457	2921	2349	3766	3413	2094	1936	1783	2594	2728	1254	2909
WBGene00022381	5857	2217	8039	6449	6651	3625	3186	4273	2074	5491	2286	2037	2220	1733	1341	617	1077	471	1337	1738	1304	2026	1561	1110	1301	903	1222	1582	629	1624
WBGene00022375	56	101	88	14	23	23	44	5	7	23	60	37	166	7	22	11	77	4	23	19	68	24	37	25	23	9	18	22	17	15
WBGene00022374	158	5	54	84	69	36	35	52	7	31	374	79	17	3	239	118	23	42	112	268	98	99	76	161	7	21	83	87	36	74
WBGene00044485	37	0	25	41	30	78	14	35	49	23	651	283	712	25	146	172	327	126	58	55	119	37	115	69	12	331	74	84	147	22
WBGene00021876	3536	691	561	3050	2127	876	687	2297	453	1530	33372	5126	2022	3647	8252	1759	935	1540	1915	2279	2095	1750	4055	1659	1037	858	2608	1514	1004	1203
WBGene00021877	181	62	501	366	250	57	58	331	49	200	102	219	61	162	38	56	63	22	34	123	17	269	63	92	220	39	51	197	23	324
WBGene00021868	10311	4902	9077	7740	10640	9693	4240	7651	5807	7860	6747	4094	5364	3053	4391	1531	1657	1303	3838	3334	3125	3427	4829	2725	2658	1644	3998	3114	1706	2787
WBGene00045397	97	1395	20	206	207	1227	0	189	1129	10	702	414	2101	91	389	112	946	26	141	16	285	23	241	66	36	211	141	74	368	9
WBGene00021875	54	292	5	64	33	112	5	24	59	16	1133	689	788	381	76	115	204	42	313	385	260	361	139	103	120	74	72	81	28	100
WBGene00044487	0	45	7	10	8	5	5	9	6	2	152	181	39	77	8	23	10	19	14	29	26	33	16	18	13	8	5	15	1	15
WBGene00021894	62	11	2	39	55	13	17	25	5	16	4102	2106	119	1071	299	542	90	253	774	1042	402	785	580	614	574	161	424	438	187	714
WBGene00044488	140	1229	53	244	142	955	4	185	1077	33	1184	299	1876	30	811	184	1883	13	471	32	508	24	766	72	12	123	574	39	125	14
WBGene00235268	210	12	70	1103	378	22	68	638	15	28	199	1	22	3	1172	3	0	2	676	71	105	72	855	118	35	173	559	112	4	40
WBGene00043062	0	9	19	13	5	5	6	6	5	1	126	51	331	1	63	50	498	11	619	34	549	28	679	70	6	454	670	84	141	5
WBGene00021873	0	57	0	3	6	24	0	2	14	0	190	94	663	17	16	9	67	2	264	10	547	10	110	18	6	57	48	7	8	2
WBGene00043702	0	0	1	1	1	0	0	0	1	0	55	47	230	0	22	17	83	0	81	6	145	3	96	17	0	97	71	14	62	1
WBGene00021879	330	1608	6	284	212	1173	0	166	852	4	3185	1747	11232	60	967	376	2660	19	1510	64	1671	44	1781	172	7	463	1153	133	351	10
WBGene00021895	141	732	9	182	82	510	0	90	364	1	1474	844	5811	11	591	314	2678	17	686	49	1319	26	987	139	7	318	570	107	303	4
WBGene00044495	207	426	350	62	173	305	112	146	130	159	264	261	164	183	80	75	59	46	23	70	55	45	38	47	26	10	32	38	19	17
WBGene00044492	18	90	23	8	5	23	0	15	29	4	319	196	880	9	25	12	185	4	15	2	14	7	31	4	1	16	24	4	7	1
WBGene00021872	167	1052	223	147	132	655	43	112	441	89	3879	1368	11496	159	521	505	4454	77	594	90	419	56	943	110	30	462	896	138	427	31
WBGene00021881	12	1	47	16	7	6	0	13	4	11	157	46	42	16	25	61	15	36	22	26	28	15	23	34	5	11	13	17	18	19
WBGene00021882	4244	1468	4206	2210	3704	3531	1661	2992	2232	2856	1968	1901	753	1243	906	1210	543	1069	435	1391	881	1533	511	875	1048	516	651	1369	376	1714
WBGene00021871	453	291	455	85	221	353	178	149	307	173	116	216	58	271	69	53	10	87	23	79	39	81	25	82	92	18	11	76	16	54
WBGene00235102	2808	1584	5147	5109	3592	2668	1750	3672	1794	4549	1740	1354	1012	1149	1003	276	469	269	790	743	629	1161	1088	607	692	433	806	843	319	1070
WBGene00021883	5694	4301	8185	4513	5488	8801	2674	5213	6137	6893	8418	3939	12153	2660	1867	821	2369	609	4099	2297	3626	2589	5265	2678	1649	2582	4045	5094	8755	3312
WBGene00021884	52	150	352	190	173	158	141	170	60	224	111	135	118	112	30	28	58	20	34	67	48	94	51	45	106	46	30	106	22	140
WBGene00021898	541	321	1699	289	373	643	402	218	216	1010	174	410	99	271	75	62	93	57	8	116	31	276	30	67	215	23	27	147	31	232
WBGene00044493	741	694	1156	866	895	1096	509	624	442	1082	973	1018	1108	845	299	311	430	226	74	325	224	556	105	188	353	128	97	263	74	368
WBGene00021887	106	5	329	179	127	50	107	121	19	127	83	630	33	309	49	107	135	88	68	253	22	554	68	137	369	79	100	341	74	546
WBGene00006708	1559	1002	3205	4635	2347	1359	1019	2517	815	2212	4584	4194	3198	3144	1554	1211	1410	1063	2250	3212	2347	4126	2844	2127	2577	1646	2126	3557	1978	3629
WBGene00021888	4949	3471	5173	5370	5434	6367	3225	4278	5070	5937	1949	1185	2831	803	1497	363	1735	261	2312	1334	2140	1679	2979	1329	1138	1696	2459	1987	2212	1671
WBGene00021870	648	410	204	1206	693	574	213	527	428	144	555	317	1304	99	1956	179	783	58	2496	1040	927	683	2560	954	597	643	1846	1079	300	591
WBGene00021897	8	35	125	36	10	14	15	22	3	16	838	1125	94	1208	151	548	59	438	185	225	290	171	202	259	119	35	140	134	36	101
WBGene00002243	2890	177	390	1242	1691	557	826	918	89	757	2759	1015	56	205	3061	584	71	227	638	545	514	309	680	596	439	152	385	339	85	271
WBGene00021890	24432	12346	14239	5325	9420	25835	7261	6240	12663	8166	17028	18429	7278	16035	11545	8072	3079	6581	2126	6871	5142	4224	2482	5505	3004	1902	2215	5182	1179	4213
WBGene00219425	309	25	575	86	109	123	62	136	33	154	452	803	33	419	136	239	175	169	38	245	67	241	38	121	154	34	71	183	35	201
WBGene00021892	27	0	48	16	11	2	12	22	8	32	9	54	37	36	3	3	7	6	53	9	30	9	60	17	6	24	21	18	1	7
WBGene00021869	21	0	50	13	15	30	11	15	13	18	51	62	94	66	6	9	24	16	19	16	116	9	57	12	20	57	39	18	29	10
WBGene00003008	94	20	441	211	106	71	64	166	60	54	164	116	1	60	64	58	3	27	51	74	12	56	54	61	25	46	101	57	23	28
WBGene00021893	586	232	392	78	155	215	140	71	203	158	4054	9613	692	15451	456	3927	298	4055	268	2734	1253	1992	495	2079	1666	336	789	2013	853	1601
WBGene00022069	35304	13199	37212	17381	19568	17546	15519	16593	7497	10607	20007	21314	26162	17668	8695	7855	10349	6367	3633	13894	6880	7083	6052	9767	11220	6111	6083	13954	6371	9914
WBGene00022067	1776	776	3231	2074	2407	1352	1329	2051	723	2491	916	1588	555	1165	476	451	498	350	193	495	232	761	242	318	571	181	277	553	126	732
WBGene00022070	32	0	49	12	24	15	22	16	8	23	30	108	0	66	15	47	65	28	1	17	1	19	2	9	22	0	3	28	1	20
WBGene00022071	0	0	9	2	2	0	0	0	0	2	11	21	0	24	3	11	0	16	7	21	18	33	5	18	25	3	1	15	1	28
WBGene00022072	5	0	16	19	10	10	21	19	4	21	499	974	5	1189	65	473	43	812	1125	3078	877	3799	2024	1830	2240	597	1417	2140	499	2780
WBGene00235279	69	0	30	49	31	4	14	16	4	20	21	35	42	19	104	20	19	8	26	123	221	138	31	300	49	148	42	103	6	36
WBGene00022073	2401	334	1662	1845	2802	728	1044	1724	361	1359	2315	1058	254	961	2712	419	113	231	474	549	396	233	420	449	154	128	434	332	57	123
WBGene00003153	35349	25061	17617	11802	20689	22513	10005	13286	11198	14774	57728	41342	22053	45912	18012	17112	9345	16611	6048	19596	13485	11591	7871	13013	9189	5845	8085	13873	6553	11154
WBGene00020728	20	13	54	26	35	16	17	17	11	24	38	74	187	9	33	3	16	4	127	6	123	15	105	35	39	20	46	19	10	13
WBGene00022061	34	117	20	18	21	83	3	3	63	9	230	197	739	150	50	37	191	5	24	9	132	8	46	14	24	24	20	5	8	8
WBGene00022063	38	5	37	41	25	7	8	14	4	18	669	452	35	82	98	190	19	114	226	97	149	67	238	94	19	16	99	68	30	90
WBGene00022062	46	14	20	68	34	9	0	21	13	18	108	29	4	72	61	47	17	30	8	31	16	8	14	19	0	9	15	18	6	8
WBGene00019766	6927	2353	9469	2374	4748	3464	3021	4019	2255	5538	2130	2682	2873	2248	1284	817	1443	638	665	1384	1013	1568	934	1038	1092	780	811	1721	573	1651
WBGene00022059	10635	3330	9041	4054	8059	5866	4424	4507	3577	6082	4679	5873	3392	6351	2620	2325	1589	2564	945	2784	1513	2157	1224	1852	1520	640	1192	2239	614	2236
WBGene00022060	404	81	509	527	164	116	105	298	77	209	1030	304	49	142	204	209	74	119	113	194	119	170	135	277	82	38	135	187	54	174
WBGene00020831	5716	5527	6074	3963	4315	4765	2421	4283	2775	3439	7546	5465	15793	3734	3345	1277	4274	844	2056	2108	2746	2925	2738	1336	2073	2484	2455	2390	1788	2398
WBGene00020832	0	28	26	5	4	36	0	6	28	10	14	15	37	0	4	0	8	5	3	1	12	2	16	1	1	24	7	3	7	1
WBGene00044469	51	40	17	29	20	55	0	13	15	7	1631	541	3906	24	194	223	1766	16	415	24	650	16	754	110	5	368	695	100	276	4
WBGene00020833	1947	407	3454	3149	1952	1461	1535	1988	865	2563	99	28	10	30	324	8	4	19	56	112	28	114	82	40	44	24	60	46	6	71
WBGene00001548	467	4	138	162	219	124	154	115	8	94	979	132	37	44	473	125	15	45	32	166	48	42	26	85	15	0	29	35	27	26
WBGene00021089	58	0	66	45	38	11	14	20	9	25	254	442	107	202	43	31	50	20	107	56	57	46	119	62	23	46	72	68	26	23
WBGene00021088	4034	3008	3749	8357	2661	4128	1623	5611	2983	2954	10395	6673	9604	5352	4223	3790	6546	3363	11773	15289	7579	21016	14419	9033	13663	7448	14443	16137	5067	20159
WBGene00021087	811	0	50	176	658	89	30	306	0	31	329	10	2	9	3068	7	3	2	28	406	201	327	18	856	41	81	109	54	19	11
WBGene00021086	11	0	2	12	9	0	1	5	0	0	6	0	0	0	84	0	0	0	9	105	41	106	21	209	24	45	13	39	5	5
WBGene00021085	19	0	4	77	25	12	1	10	0	2	47	1	0	11	357	2	0	1	37	337	126	296	69	738	157	176	112	140	27	32
WBGene00021084	103	0	3	207	134	6	7	63	1	1	199	0	0	3	1528	5	3	1	159	1221	553	1013	210	3200	359	1094	302	665	73	119
WBGene00021083	24	12	6	20	17	5	3	4	0	1	68	0	0	0	918	2	1	0	42	245	176	250	79	1268	167	278	98	294	37	75
WBGene00021082	313	103	522	249	271	115	132	154	81	179	82	689	64	273	152	127	168	76	77	209	149	352	108	177	259	126	90	320	51	318
WBGene00018328	521	490	1688	636	629	528	315	494	383	768	394	440	372	472	219	145	133	131	228	285	192	598	336	213	398	122	278	359	75	508
WBGene00001999	66584	17003	85799	41472	63058	44688	36076	51068	30426	62120	7534	10214	7565	8638	8844	2957	3712	2337	3184	10422	6567	11988	5418	7809	9868	5145	5418	12112	2823	12973
WBGene00018330	12345	2681	11447	4305	7771	5013	3675	6551	3247	6986	4900	2957	1476	1736	4280	1161	605	715	903	1585	1567	1641	888	1481	919	617	773	1636	387	987
WBGene00021953	37	0	5	14	7	0	0	2	2	3	83	11	1	0	22	24	2	4	16	60	16	28	8	32	2	13	7	23	8	19
WBGene00021952	8506	7490	6216	12157	8689	11219	2794	7294	8233	5551	37535	10184	32387	3637	14934	4445	13036	1583	12382	4949	6280	3434	17102	4062	1933	5622	16121	4270	4363	2476
WBGene00015249	3296	1465	4132	4635	2998	2751	1433	3284	1455	3118	2944	3921	2025	3227	1611	1328	1187	1103	492	1037	770	1177	631	792	896	439	532	1232	268	1257
WBGene00015250	1304	736	2204	540	814	767	610	656	486	848	3199	4119	3248	4049	905	1257	1138	1139	329	1212	1145	1120	546	1108	788	715	448	1601	581	1309
WBGene00015251	1048	907	966	1545	1249	1192	562	1369	875	1597	5210	4692	3125	3808	1406	1383	1089	1397	394	695	808	865	675	688	468	493	417	812	348	681
WBGene00015248	3219	2859	3153	2057	3219	5444	1671	4102	3586	3873	9117	5590	8775	5285	2700	2253	4457	2517	6472	5887	4707	8130	8676	4772	4073	4549	6629	6303	3040	6303
WBGene00219410	0	0	0	0	0	0	0	1	0	0	42	15	8	8	2	8	3	7	15	8	35	9	14	28	3	8	6	48	17	22
WBGene00001119	439	1	147	266	256	91	144	304	35	297	596	349	92	220	473	104	39	64	49	122	73	223	77	123	167	24	60	164	52	190
WBGene00015413	1844	787	3131	3222	2306	1661	1083	2189	765	2215	8243	4673	3349	3068	1964	1632	1327	1548	4287	5721	3652	5755	5232	3701	3604	2884	4417	4431	1522	5104
WBGene00015412	5	0	18	20	14	0	0	3	1	10	221	19	2	6	41	37	4	11	22	19	31	17	19	25	7	7	23	21	12	10
WBGene00015416	10	0	12	3	3	3	0	0	8	3	104	35	108	30	22	29	47	35	19	5	64	6	23	24	26	23	8	15	13	7
WBGene00195067	0	0	2	0	1	5	0	2	5	0	14	37	95	54	11	5	38	6	6	7	36	16	13	15	72	45	3	4	1	6
WBGene00001702	151	0	31	208	114	35	14	52	0	8	14026	3252	98	2494	1715	1145	93	615	2675	1810	1079	1017	3693	1258	530	735	2574	1673	1640	829
WBGene00001692	86	0	32	52	57	0	6	14	1	7	7138	1622	56	1513	526	320	26	162	1485	1183	918	869	2402	868	606	555	1202	1000	754	635
WBGene00001699	106	0	32	89	58	11	25	36	0	15	13293	3642	144	2851	1409	1478	127	801	2255	2477	1726	1924	3123	1523	946	1040	2302	2220	2185	1180
WBGene00017281	40	0	17	55	39	5	21	19	0	17	1	12	0	29	41	2	0	2	0	13	2	13	2	2	3	0	1	4	1	5
WBGene00019048	74	20	24	71	82	5	10	41	12	17	519	364	265	311	143	106	69	111	106	131	78	131	131	81	67	37	106	97	27	94
WBGene00019047	23	33	7	14	18	3	0	8	3	5	329	266	78	255	81	87	23	95	56	124	36	101	104	75	59	32	80	84	20	77
WBGene00015651	228	16	216	313	267	98	124	192	32	328	138	40	27	28	133	42	21	12	8	48	16	32	11	20	11	2	12	34	3	24
WBGene00000424	4048	2987	4309	4673	4865	4209	2416	3665	2419	4300	2954	2096	2433	1712	2168	626	880	418	1142	1290	1169	1560	1555	967	831	834	1179	1329	807	1328
WBGene00015658	4992	3242	5539	3332	4373	3891	2310	3363	2292	3757	2608	2494	2529	1730	1911	622	760	417	749	1017	899	1106	1041	820	610	595	825	1256	712	1134
WBGene00006769	19927	2944	15419	4911	11744	7151	7853	8293	2223	10482	5866	3332	1645	1674	5840	1790	1071	950	1554	2502	2488	1675	2067	2580	1112	987	1531	3120	1397	1681
WBGene00019778	2226	2086	2820	3108	2516	2538	982	2900	1740	1554	1745	1773	2564	1355	782	514	1035	359	1175	1300	1696	1558	1600	1099	1084	981	1283	1509	617	1419
WBGene00019777	1728	489	1889	1247	1862	968	914	1206	637	1459	801	547	509	514	323	114	143	86	171	185	115	292	263	147	175	136	233	197	133	201
WBGene00015037	1053	189	1777	1357	2304	442	669	1078	238	911	160	158	282	174	120	79	59	33	64	97	111	123	88	70	79	59	77	70	34	70
WBGene00015038	109	588	73	236	163	766	50	141	488	47	349	150	845	60	278	50	328	24	79	88	207	131	144	96	89	73	113	110	104	77
WBGene00003889	272	31	92	125	131	83	102	67	5	48	1160	320	25	16	457	170	10	82	140	163	105	75	153	150	15	26	84	124	63	53
WBGene00015035	116	19	59	163	187	53	35	124	19	31	171	343	729	150	518	86	118	28	33	333	476	270	25	689	172	331	78	380	80	96
WBGene00021375	277	111	486	573	575	384	198	357	250	456	490	561	328	518	113	124	93	107	77	152	99	117	123	56	48	66	85	79	48	74
WBGene00021374	326	106	390	339	399	344	264	286	168	514	413	310	330	284	159	123	154	150	63	89	83	147	89	61	82	39	65	59	34	73
WBGene00021376	627	272	852	505	623	547	177	579	225	707	293	419	223	338	130	125	152	101	93	191	115	281	123	118	178	90	110	176	52	263
WBGene00006383	3796	1191	5890	1609	3287	2060	2057	2305	1164	2536	1081	1484	1083	1124	678	443	506	324	274	990	401	1133	311	536	814	333	421	880	239	1136
WBGene00021377	3660	2466	4962	1908	2668	3884	1689	2154	3539	3148	2715	3264	2382	3487	779	1086	1050	1264	573	1727	776	2429	823	890	1418	658	781	1687	560	2108
WBGene00021378	339	82	589	481	497	416	286	407	153	586	269	417	92	179	139	75	77	62	113	133	48	272	130	78	148	37	106	150	32	185
WBGene00021379	7	0	50	30	18	4	18	16	14	14	288	40	0	16	128	23	2	29	87	80	9	41	130	29	17	40	160	49	130	15
WBGene00021381	34	1	155	6	13	25	7	3	5	6	89	0	114	0	5	2	12	1	2	0	11	1	1	1	0	13	2	8	3	0
WBGene00002188	34	252	93	21	9	53	7	5	16	14	307	239	1499	15	47	45	302	8	24	17	138	4	85	14	1	104	65	30	152	4
WBGene00022610	376	443	317	257	244	271	10	177	227	52	3867	2185	16162	113	1546	1254	9806	99	601	187	2021	100	953	417	36	2433	1520	536	1478	68
WBGene00000481	406	9	90	224	203	71	87	117	6	59	3191	1873	174	224	1131	1381	222	885	384	776	857	315	377	888	125	328	392	661	198	313
WBGene00006756	329	30	34	357	289	121	130	172	6	63	4009	1612	122	151	1789	1449	195	626	402	799	854	368	457	890	149	455	472	516	230	265
WBGene00022609	13	119	42	91	51	79	12	43	18	23	567	310	178	177	140	108	20	89	101	86	69	76	111	112	35	77	96	95	48	55
WBGene00022608	450	1	31	104	109	98	72	78	12	34	3178	2709	1966	2399	970	576	413	484	624	1349	861	1040	783	1243	565	640	632	885	311	706
WBGene00016987	518	669	569	440	399	1045	291	421	581	460	1726	3829	580	7380	788	5403	931	6917	493	5836	2554	4781	830	2917	2359	794	1144	2246	183	2121
WBGene00021362	2468	99	369	1039	1328	502	796	1001	74	887	2491	1065	69	145	2320	416	68	219	232	604	290	495	231	287	158	88	204	305	79	197
WBGene00003129	1652	1192	2762	2378	1764	1723	745	2038	1327	1796	1306	1539	1485	1607	543	511	602	525	943	1542	889	2343	1068	942	1384	623	993	1554	483	1918
WBGene00021363	4727	2076	8930	2138	4566	2548	2628	3346	1343	3150	1545	1652	1191	1193	953	462	525	267	336	773	436	872	363	447	621	258	409	757	195	785
WBGene00021359	3815	914	10061	6491	3844	2238	2245	3971	1167	4319	404	976	162	717	271	330	268	216	663	1264	297	2601	755	696	1771	557	720	1723	329	2183
WBGene00021358	32	16	159	18	11	18	17	18	4	41	24	34	20	14	8	6	3	1	1	4	3	15	3	2	5	0	2	4	2	14
WBGene00021364	3	9	13	182	68	0	0	98	7	5	0	0	0	4	7	0	0	0	0	0	0	1	1	0	0	0	2	1	0	0
WBGene00021357	0	0	39	22	11	7	10	7	0	6	389	326	16	47	49	95	15	65	31	79	62	30	39	46	28	4	26	39	9	16
WBGene00021367	1287	2255	2208	1210	1284	2811	743	1036	1923	1204	1234	931	1946	607	689	298	1180	172	415	654	769	714	677	426	496	616	584	586	377	605
WBGene00021366	1087	546	2696	2572	1327	872	759	1303	512	1588	660	882	475	711	317	183	234	137	314	430	286	599	372	288	372	189	287	479	103	510
WBGene00021365	5424	1437	10247	2888	4344	2327	2515	3892	1339	3431	973	3036	1122	1870	566	897	1096	594	231	1883	562	2644	296	925	2130	518	490	2155	421	2506
WBGene00021370	851	264	438	616	561	476	251	435	355	652	636	582	536	532	509	402	271	402	291	678	535	674	293	611	625	270	313	552	222	636
WBGene00021371	109	79	234	138	170	133	92	95	78	137	560	416	1359	372	171	234	600	161	166	280	405	322	199	374	276	257	186	450	183	230
WBGene00021369	11431	4902	11122	4751	8401	7490	3944	6179	4033	6902	5590	5811	12124	3888	3751	1799	3125	1611	633	1626	1747	1142	984	1762	700	1639	891	1971	1249	1196
WBGene00021372	1036	449	893	1323	1170	850	536	1049	575	1109	2254	701	178	637	375	443	108	253	369	357	453	407	389	351	180	177	362	288	121	165
WBGene00021368	28	0	24	22	21	9	9	12	3	14	43	29	25	11	36	0	5	0	2	1	2	8	6	2	4	2	1	1	5	2
WBGene00006869	2305	604	3044	2824	1579	1064	1301	1736	356	2406	805	642	669	681	1262	182	188	183	370	398	704	343	278	308	274	217	318	207	111	138
WBGene00019546	277	1026	80	582	256	493	23	274	488	44	1317	836	3839	350	966	184	442	135	159	271	585	213	172	195	197	182	189	172	131	124
WBGene00019545	157	11	13	144	100	12	38	45	3	16	110	32	54	43	322	10	8	12	169	311	124	318	113	281	462	233	87	182	37	223
WBGene00003884	1346	798	3425	438	642	532	752	262	248	606	1131	791	306	1148	690	267	144	215	44	338	190	316	100	290	274	74	94	330	84	341
WBGene00019725	718	375	882	1072	626	563	343	730	386	529	577	504	549	485	244	143	296	107	118	254	268	288	215	180	155	121	178	216	97	187
WBGene00019724	230	252	720	579	451	288	233	393	171	404	383	430	228	297	146	119	153	91	111	201	102	302	150	112	207	133	148	228	117	272
WBGene00044690	169	102	448	198	238	135	131	158	71	279	143	199	186	218	64	71	103	66	41	78	77	152	48	64	106	38	64	84	26	124
WBGene00019726	7708	2304	9319	2955	6012	3355	2464	4360	1227	3778	5613	4500	4612	2637	4145	1776	1882	1042	776	1554	1861	1088	838	1888	809	1210	871	1780	694	1042
WBGene00017907	20	13	4	4	14	0	4	7	1	9	507	109	130	30	72	86	11	61	218	73	132	69	191	158	8	27	106	90	41	68
WBGene00000287	80	26	14	56	62	2	22	44	8	21	653	721	2494	306	125	256	323	79	75	70	786	209	97	201	40	63	101	224	45	26
WBGene00017906	33	0	34	40	23	25	22	19	6	43	52	24	21	16	18	13	2	11	5	2	5	5	5	1	3	7	1	3	0	1
WBGene00006970	6995	336	1765	2708	2824	1667	1870	2505	236	3103	4524	3774	809	1564	3942	1466	289	958	1279	1195	1283	569	1148	761	186	188	587	581	133	279
WBGene00000009	49	169	3	61	37	82	0	31	67	4	121	50	615	4	156	15	98	1	15	3	38	1	21	10	4	21	35	17	6	5
WBGene00018144	476	60	765	1154	582	180	186	754	47	225	659	234	144	172	749	144	38	104	641	294	235	231	782	290	177	328	493	413	113	218
WBGene00018145	3794	7395	2660	1263	1450	5829	597	1157	3219	1061	22041	30477	52099	30283	4250	7025	15966	5293	7599	7468	24357	7855	12352	11787	9554	11256	7331	18795	12707	10981
WBGene00018146	894	977	133	2333	1907	2564	249	1401	4307	38	1669	799	4553	137	243	169	1326	31	449	58	641	34	692	83	9	332	692	108	220	16
WBGene00018143	23	13	96	4	2	10	1	2	0	7	12	10	10	13	1	0	1	0	0	2	1	5	0	4	1	5	1	12	2	16
WBGene00018142	0	9	8	5	2	10	0	5	4	0	140	32	52	20	19	38	17	6	16	43	7	41	20	21	9	4	21	15	2	11
WBGene00044471	0	0	21	0	2	0	5	4	0	2	249	80	0	18	17	53	6	49	0	2	2	1	8	2	4	5	3	2	8	1
WBGene00044472	0	0	29	0	2	1	0	1	0	4	40	11	1	14	10	21	4	49	4	5	7	10	9	13	3	26	9	30	4	11
WBGene00018971	109	323	30	117	73	218	3	55	147	8	3090	703	7356	42	1079	717	5586	64	1073	92	1043	41	1229	210	12	526	1746	249	608	33
WBGene00021581	0	0	2	2	0	0	0	0	0	0	49	8	109	0	3	7	86	1	80	5	57	6	34	6	1	19	37	1	0	0
WBGene00021582	2	6	0	14	7	10	0	8	12	0	185	68	323	23	29	45	240	3	105	10	106	5	102	16	2	97	162	21	56	3
WBGene00021580	23	137	5	95	38	107	5	25	140	1	521	138	883	1	288	49	310	1	114	2	86	2	271	31	0	61	248	35	119	1
WBGene00021583	281	738	6	428	267	1039	10	245	1027	5	7134	2215	17639	82	1963	876	7293	49	2312	114	1641	75	2655	332	12	1103	2453	346	1130	17
WBGene00021579	35	18	1	24	11	0	0	19	7	3	104	26	73	19	23	6	73	3	2	0	3	3	0	2	7	0	3	5	0	4
WBGene00021585	21	65	3	51	27	24	0	18	66	0	223	24	129	5	515	61	326	6	9	0	19	4	15	9	18	7	5	1	1	1
WBGene00021586	19	3	1	18	16	6	0	20	39	1	227	104	1100	2	82	17	179	0	3	0	26	0	1	1	0	8	4	0	2	0
WBGene00271795	32	14	4	31	23	21	0	12	39	0	421	185	1390	32	109	51	338	11	26	8	121	12	40	12	26	37	19	5	9	4
WBGene00021587	15	0	0	2	3	0	0	2	6	1	1031	599	6130	22	73	59	456	2	98	3	180	3	39	5	0	28	16	5	8	1
WBGene00018547	33364	1733	20547	10815	16860	3920	5879	13267	1347	5318	1569	368	136	571	10902	102	99	125	144	400	779	311	164	1221	201	146	323	1016	60	245
WBGene00020929	221	21	93	199	127	68	75	71	10	61	1857	551	123	318	581	343	77	219	245	266	235	126	291	213	59	76	158	189	106	146
WBGene00020930	17064	9212	19685	4931	12981	11549	5721	8197	7215	7100	35938	32158	24899	29308	11485	14625	10525	13435	3606	6461	6625	3268	4435	4503	2279	3356	4274	4635	2447	2895
WBGene00018065	12	24	50	48	20	12	0	18	13	25	19	110	1	54	7	16	16	12	3	9	1	14	3	3	8	0	0	10	3	11
WBGene00018064	4156	1228	4498	4911	4400	2705	2157	3923	1536	3470	1321	1491	1120	1183	752	475	656	404	693	1216	698	1788	838	664	1093	414	739	1197	354	1382
WBGene00003955	9925	1952	18239	44812	20792	5964	7795	23784	3321	16312	982	1416	221	1551	1081	677	260	431	1682	2679	632	5115	1998	1271	2800	1021	1791	2746	653	3891
WBGene00006951	479	950	390	844	627	929	171	669	769	328	516	400	1024	263	602	138	540	100	118	208	388	238	173	240	208	200	174	227	121	149
WBGene00020979	21	0	63	87	85	3	48	41	8	33	0	0	0	0	0	0	0	0	0	0	0	0	0	0	0	0	0	1	0	0
WBGene00004157	1064	102	2046	710	1370	282	486	415	101	506	4822	2727	1455	1972	252	1861	938	661	235	1049	364	845	84	393	288	140	254	836	78	730
WBGene00020983	108	26	234	441	194	34	131	168	17	37	112	25	1	7	330	7	4	0	14	3	6	7	19	3	0	16	20	5	1	5
WBGene00016437	78	20	71	39	43	20	29	21	3	61	3	5	13	5	1	3	0	4	1	0	0	0	10	2	0	2	3	4	0	3
WBGene00016435	2072	1589	1022	5254	2718	2909	891	2113	2298	1877	7011	2324	4784	1179	3683	1179	5477	822	4696	2009	4375	1889	6145	2176	1297	4039	4722	2493	4557	1135
WBGene00016432	2160	1187	4256	2011	2185	1697	1097	1683	1028	2524	2009	3147	1691	2925	843	1078	871	1073	440	1031	779	1495	970	828	1067	376	600	1162	378	1225
WBGene00006701	1310	1210	2268	2585	1816	1337	1017	2098	711	1373	5770	8080	3483	10282	1749	2126	907	2313	798	2179	1867	1778	1433	1815	1176	1045	1094	2395	1093	2148
WBGene00016436	55	0	25	51	33	9	18	25	5	18	982	418	49	69	136	93	11	54	156	38	81	34	220	45	16	15	86	46	12	71
WBGene00044477	15	22	41	26	24	30	14	13	30	20	114	162	165	168	38	45	34	25	84	41	137	27	73	52	18	19	24	31	6	10
WBGene00018643	6	26	25	7	5	10	2	1	14	4	9	1	58	1	16	6	60	5	11	0	12	2	63	7	1	45	69	20	24	2
WBGene00018645	5	100	18	15	13	69	5	14	60	1	196	145	857	1	79	44	390	0	72	12	259	14	186	37	0	254	221	85	193	5
WBGene00018646	75	452	14	116	75	236	8	93	357	9	268	66	506	1	255	61	422	3	57	3	75	4	74	21	3	120	81	26	67	4
WBGene00018647	113	54	685	88	140	76	141	128	32	185	28	4	42	9	72	10	94	0	12	7	19	16	63	14	17	55	86	26	45	21
WBGene00235368	15	0	9	43	26	13	14	23	0	16	26	2	1	21	34	1	0	0	1	0	1	0	0	0	0	0	0	0	0	0
WBGene00019931	33	252	11	57	51	253	13	24	99	3	156	100	788	0	135	20	163	0	18	2	121	8	29	17	2	57	10	31	57	0
WBGene00019533	0	53	14	17	28	15	19	10	19	9	9	0	47	0	4	0	0	0	0	0	0	0	1	1	0	0	1	6	2	0
WBGene00219216	43	188	30	68	35	58	2	23	30	8	325	255	1105	12	141	46	346	0	106	5	343	5	88	15	6	132	87	31	85	2
WBGene00019531	8	38	23	78	46	12	9	49	22	21	10	5	14	0	1	0	4	0	0	0	0	3	1	0	0	1	2	1	4	3
WBGene00004385	2852	1256	4227	3630	4349	2585	2196	2758	1614	4579	783	760	428	489	550	203	289	124	419	585	318	1041	466	328	573	255	461	622	190	839
WBGene00004386	2916	1179	5314	5017	4460	2986	2226	3588	1966	5287	1090	1270	982	1072	637	295	363	281	811	918	580	1541	1103	551	955	491	794	973	250	1353
WBGene00001033	734	558	1731	945	1090	964	630	840	490	1273	785	824	562	859	348	254	352	277	342	475	358	717	555	271	475	224	369	457	149	601
WBGene00019535	188	304	761	214	237	169	91	192	73	226	202	327	98	218	75	94	132	86	82	136	81	289	121	82	129	43	82	155	53	231
WBGene00044478	0	0	3	6	5	0	0	1	11	8	49	62	140	23	13	7	17	21	12	17	38	29	44	13	20	28	8	24	23	23
WBGene00003938	44	25	11	16	14	15	9	12	0	16	150	76	3	0	85	36	1	8	20	20	10	6	14	22	2	2	11	19	3	18
WBGene00017934	374	2399	564	532	571	1411	80	783	1349	242	1759	1207	1863	708	818	621	1291	358	573	728	1014	665	828	790	299	606	689	849	413	498
WBGene00017936	31	0	50	39	35	11	19	40	2	13	861	592	537	258	96	236	233	154	569	807	1104	635	853	536	306	293	376	393	135	268
WBGene00001074	74	0	43	11	13	0	6	27	3	4	151	31	7	6	56	15	3	125	44782	18089	5388	11729	35735	7089	3251	19090	33409	8517	5299	4317
WBGene00000611	1459	149	257	382	853	403	249	498	45	301	2294	1572	618	1580	2326	252	345	215	5433	2657	9028	2452	5552	2207	982	1506	2068	1869	337	713
WBGene00018085	205	43	167	345	669	428	130	503	1093	155	448	33	28	24	297	17	8	17	277	72	235	49	374	81	17	42	253	125	43	32
WBGene00000123	39253	15686	41472	15591	26032	23671	15814	19650	11100	16214	8112	9667	8890	7098	4689	2726	4083	2057	1748	6424	3306	4652	2320	3120	4240	2641	2497	6146	2572	5142
WBGene00000610	257	12	94	95	116	113	108	85	7	66	43	7	0	2	396	4	0	1	137	354	185	177	113	787	146	36	151	469	92	203
WBGene00003668	111	740	220	550	368	335	139	461	229	189	325	392	351	397	258	322	337	205	79	129	186	97	135	165	37	181	88	188	109	104
WBGene00017487	471	3886	50	273	367	1497	32	261	788	62	810	560	3690	241	658	247	1511	79	94	42	444	24	204	94	13	266	342	134	307	35
WBGene00005715	42	6	25	44	38	5	25	22	5	18	65	58	17	212	111	37	11	42	2	10	13	4	4	20	4	0	3	31	0	23
WBGene00017486	18	0	11	29	27	0	0	27	2	15	30	60	9	44	91	5	3	19	0	3	1	1	2	8	2	0	2	21	1	10
WBGene00017488	0	0	7	6	2	0	2	0	0	1	54	17	2	9	6	32	3	27	3	12	5	9	19	17	8	58	13	49	2	21
WBGene00017485	0	11	13	3	5	18	0	2	6	2	203	10	0	4	9	20	2	15	91	40	16	47	295	52	11	148	162	97	44	46
WBGene00044479	0	0	7	10	12	0	0	24	0	1	204	35	6	53	290	33	3	21	11	4	0	1	21	11	3	19	8	13	5	2
WBGene00017489	115	0	46	296	77	6	31	66	1	13	445	80	5	54	407	101	10	72	24	94	83	36	60	135	7	50	34	72	21	33
WBGene00017484	0	0	34	28	10	3	0	27	1	1	3622	2187	96	1629	456	1738	159	1555	49	166	175	203	152	205	84	309	146	675	359	222
WBGene00017483	461	1	41	5439	908	68	73	1647	1	38	1460	210	23	180	8220	75	9	44	4812	987	400	651	4923	649	287	2294	3611	715	122	387
WBGene00017482	5337	1617	9036	2240	3664	2340	1982	3953	1394	2479	606	3133	758	1531	496	1030	1482	665	32	1615	132	1661	54	867	2368	383	245	2369	364	2679
WBGene00021287	103	28	291	15	24	37	13	18	19	48	129	101	51	69	18	23	21	11	9	18	17	39	11	20	27	9	13	23	7	44
WBGene00020972	205	1825	5	233	249	1395	4	238	1230	7	379	199	1428	66	438	42	306	8	107	21	225	13	154	52	32	176	138	91	305	5
WBGene00020973	911	23	243	1011	792	86	167	373	3	50	133	15	7	14	550	7	1	12	10	7	4	16	14	7	8	9	4	6	0	6
WBGene00020976	1603	93	511	3308	2329	155	405	1602	17	167	699	75	2	39	3830	36	8	7	26	15	16	7	56	12	3	16	24	12	0	5
WBGene00020977	250	25	406	178	228	102	178	50	23	58	97	15	5	20	59	109	40	44	30	69	14	58	40	30	35	8	40	38	7	52
WBGene00005662	1859	561	2564	2714	2099	1624	1097	1673	992	1694	1652	1317	1188	1002	607	452	656	294	644	1172	719	1434	974	757	996	586	880	1178	461	1316
WBGene00018898	36832	17557	33434	9068	17467	29568	13012	10800	17169	11789	10985	11843	8451	11170	5228	5359	6536	4674	1282	7848	2781	6078	1908	4078	7325	2196	2382	7813	2072	6765
WBGene00021286	3724	3245	3160	4190	3646	6149	1455	2849	4974	3398	5169	3179	8217	2092	2368	1403	3767	902	7416	2882	5236	3142	9249	2618	1707	5065	7200	3144	2913	2469
WBGene00004419	37423	55896	34632	24548	22355	52345	10845	15051	39033	21711	77097	72820	108132	86543	20759	32307	51851	39267	47473	63776	43455	90199	53850	36259	56817	29252	47883	63783	26699	77098
WBGene00021282	1870	388	4633	1658	2174	1026	1305	1589	323	1854	107	461	160	344	91	97	122	79	45	231	39	365	54	132	285	65	92	319	51	391
WBGene00021281	12588	5233	20522	4299	6992	8892	3873	4546	5142	5226	12382	9842	7790	7936	5363	2625	3167	2429	1342	3286	2189	1732	1779	2599	1865	1854	1973	2835	1614	2008
WBGene00021285	33	28	43	14	7	3	18	10	0	5	19	29	8	26	17	11	5	9	2	1	1	0	1	1	1	1	2	2	1	2
WBGene00006228	19	0	69	13	6	0	4	7	1	4	10	0	0	5	43	0	0	0	6	4	1	4	16	4	1	0	12	16	6	8
WBGene00019951	40	0	170	62	55	7	65	22	4	27	6	18	17	20	39	0	4	0	2	3	2	3	3	6	6	0	0	12	0	20
WBGene00019948	127	19	188	223	115	40	31	113	2	60	65	10	8	40	392	8	3	4	82	27	25	20	74	34	29	16	57	44	8	38
WBGene00019952	375	32	291	2050	1613	172	314	856	126	529	31	22	0	97	70	11	1	3	4	14	4	4	9	10	1	7	6	6	2	2
WBGene00019956	760	70	997	3314	3177	485	878	1732	192	1231	5	2	5	15	52	3	2	3	4	6	1	0	6	9	1	2	2	4	1	5
WBGene00019953	5272	2230	8810	5829	6330	3065	3145	6255	1821	4998	1757	2490	1699	2133	841	695	801	472	660	1752	945	2446	945	1025	1780	743	926	1968	524	2232
WBGene00019947	61494	10809	84758	85178	65985	42073	42760	53969	21336	94291	5268	5080	2153	4082	5021	1451	1439	1032	3452	4922	2032	8875	3986	2969	4981	2192	3328	6042	1925	6921
WBGene00019946	4968	3030	5338	6668	4815	4431	2427	4763	2924	5518	9257	8490	10683	6427	3013	2440	3665	1827	1961	2835	3028	3088	2849	2346	2284	1516	2107	3273	2332	2542
WBGene00019955	246	302	257	784	250	556	139	246	336	213	1439	1085	1818	572	665	331	578	147	466	304	527	210	526	275	124	324	340	287	178	169
WBGene00019945	23	17	11	46	25	26	10	20	22	38	13	13	10	0	45	5	15	1	43	11	23	17	29	16	4	14	34	14	4	12
WBGene00019718	192	94	46	298	171	74	57	119	18	71	78	89	123	121	316	53	19	121	26	51	39	41	21	177	15	6	25	78	7	14
WBGene00019721	0	27	11	20	5	13	0	8	4	4	23	80	49	127	17	49	38	139	30	114	105	84	30	364	62	88	50	78	14	19
WBGene00019719	6956	38304	6394	3481	3913	45728	3466	3531	31885	5499	16160	19430	20330	22628	2801	8822	6969	10534	2193	5731	6068	6057	4268	5045	3354	3108	2769	5865	2275	5690
WBGene00271788	13	177	6	30	22	140	4	15	199	1	79	72	363	8	12	13	98	5	8	14	25	3	4	4	2	4	3	7	15	5
WBGene00019720	349	3295	46	530	343	3514	40	325	2720	46	761	484	2825	100	411	150	997	37	180	78	334	78	337	66	14	181	219	86	142	51
WBGene00019717	96	127	35	282	130	316	0	98	236	5	1808	1257	3888	516	540	563	2712	213	434	100	959	66	610	164	16	657	626	216	529	45
WBGene00022675	1339	155	109	549	840	300	378	324	101	337	4744	2752	161	2719	2303	1694	216	1384	404	2539	1167	1632	528	1578	1144	301	597	1110	320	1117
WBGene00045248	15	33	8	40	25	15	7	15	10	10	355	104	96	5	92	66	9	30	27	18	32	9	13	31	3	5	15	29	7	12
WBGene00022677	1431	686	2423	1558	1830	1185	1014	1377	658	2315	495	649	557	509	652	229	277	136	267	360	331	474	389	342	313	230	315	489	199	531
WBGene00195011	18	15	90	7	13	9	24	1	14	32	26	24	38	9	5	14	14	9	2	13	14	10	10	5	16	17	3	17	2	24
WBGene00022678	6170	3147	6328	9644	6768	7204	3530	6169	5606	8481	8135	4014	6732	2647	5841	1356	3040	1118	4993	3649	3714	3712	6198	2845	2149	2722	4376	3581	2313	3006
WBGene00022679	25096	281	3369	6020	17880	1778	3972	6500	45	388	21472	261	36	119	92024	260	147	165	32845	32157	13726	14771	18587	15104	9060	14765	26853	13231	8551	5434
WBGene00022680	677	573	190	286	389	1148	61	117	531	52	316	159	198	71	1542	21	53	17	7473	4099	5665	1857	5500	1434	843	1819	6175	1652	1410	610
WBGene00022683	569	1165	142	1115	755	3318	76	587	3309	60	920	318	274	182	535	117	285	71	209	75	133	44	370	53	19	195	338	45	66	30
WBGene00022682	172	609	99	481	274	1389	58	240	1330	41	449	190	236	25	159	50	109	23	113	45	59	27	70	45	14	43	71	61	14	30
WBGene00044481	109	704	2	143	162	985	9	148	821	6	461	99	1004	5	325	27	235	12	128	10	178	8	286	33	10	102	205	42	175	7
WBGene00022681	554	443	917	1279	890	578	240	927	352	590	907	596	549	352	423	162	203	76	93	188	99	281	131	135	168	95	119	193	54	208
WBGene00017901	234	297	41	249	142	254	35	158	164	65	1952	2461	6484	1027	763	771	3075	455	579	519	2508	655	749	1186	785	975	484	1262	549	416
WBGene00017900	4991	454	845	1998	2600	1573	1478	1647	215	1625	8199	4530	660	772	6007	2308	347	1442	1059	1635	1548	615	969	1681	209	305	920	1133	348	386
WBGene00017593	410	24	555	703	620	159	273	468	59	616	26	20	24	71	61	11	11	16	2	3	2	0	1	0	0	0	1	0	0	0
WBGene00017592	281	65	163	50	120	115	105	35	37	280	869	504	3027	22	135	93	762	3	277	30	400	14	348	32	3	237	342	51	174	5
WBGene00017594	162	56	74	24	60	91	63	7	67	106	55	28	122	6	91	21	149	0	58	8	37	4	80	12	1	9	85	11	26	1
WBGene00017591	689	2620	28	1286	633	3436	19	506	2671	29	12742	4875	30330	426	3732	1406	11443	124	7039	556	10152	534	9854	1233	835	3869	6276	688	1906	136
WBGene00000684	67	11	55	33	23	19	27	22	3	31	16	21	12	9	11	13	13	9	46	43	27	42	47	59	37	40	78	54	2	48
WBGene00017597	1430	14	119	916	1009	284	415	486	13	395	1804	688	125	151	1847	298	77	176	350	653	381	413	325	531	134	113	291	336	90	188
WBGene00017923	1192	42	378	1482	704	472	515	696	77	1188	4389	2236	136	1907	1499	726	79	1336	1417	1410	476	1023	1567	549	356	502	1249	698	672	824
WBGene00006706	4267	2370	6340	17180	7283	4547	3246	9246	2581	6136	4796	3960	3121	3790	2433	1553	1383	1286	2310	3189	2316	4706	3426	2285	2769	1587	2673	3571	965	4087
WBGene00017921	506	139	759	207	284	189	206	82	131	369	386	337	141	380	260	264	76	316	50	172	185	179	74	196	180	84	40	234	63	232
WBGene00004205	740	524	1680	2429	1357	615	524	1466	393	815	909	750	463	769	345	284	275	292	305	719	418	922	469	466	692	272	458	844	229	988
WBGene00000685	635	99	691	570	448	144	227	581	83	557	122	102	25	101	458	28	30	53	3674	2309	1756	1833	3243	1259	883	2433	2249	1729	790	904
WBGene00017924	322	269	653	724	749	772	440	558	468	706	931	772	495	555	304	200	334	236	524	497	293	784	748	304	450	261	465	494	153	614
WBGene00017925	4060	2545	3876	7483	4999	5560	2487	4704	3760	6276	10602	7778	8818	7203	3250	2897	4364	3466	7047	5884	4819	7584	8562	4523	4335	3929	6291	5707	2732	6149
WBGene00017920	17878	4607	24618	5228	12317	8397	7270	10045	5751	14313	5865	7742	3313	5911	3511	2459	2335	2013	1124	2812	1770	3471	1525	1979	2489	1013	1460	3280	826	3499
WBGene00017919	628	711	1114	601	610	865	339	628	695	817	575	895	388	691	236	273	330	212	219	470	305	779	261	301	529	206	284	531	153	722
WBGene00044482	12	22	27	30	18	4	0	18	0	16	453	428	8	246	101	125	15	94	75	70	51	45	56	64	25	11	60	34	10	29
WBGene00020678	4518	190	607	2443	2277	377	401	2610	80	987	9439	6037	13666	2278	6794	3063	1997	829	589	1778	4725	2097	512	3037	744	971	944	2893	810	825
WBGene00044620	279	26	130	1094	497	60	104	490	10	56	403	32	23	42	1827	38	7	18	823	488	352	344	750	448	272	204	563	521	116	319
WBGene00020675	0	39	46	44	38	0	13	34	4	23	50	35	1	6	15	10	4	15	2	14	6	6	12	9	8	5	11	17	13	7
WBGene00020679	11009	7632	10542	3740	6850	8309	3456	4867	5702	6923	37052	39983	29654	49195	9764	14266	12191	15443	7619	16242	12066	15526	11269	12158	10948	7144	11804	16579	8381	16334
WBGene00019543	5169	3393	5399	9007	6182	5184	2745	5565	3522	6002	4418	4199	4884	4271	2141	2077	2643	2212	4228	5405	3066	7574	5395	3185	4777	2293	4468	5005	1601	6510
WBGene00006968	1564	843	2916	2010	1613	1477	761	1466	1033	1799	1515	1840	1534	1952	615	673	802	585	451	1208	714	1907	799	713	1410	441	619	1313	362	1538
WBGene00019544	3426	1128	3781	3128	3445	2133	1551	3349	1554	3042	2067	2250	1854	1931	1439	702	857	574	939	1451	892	1912	1175	917	1259	609	1087	1540	617	1762
WBGene00019541	64	16	137	110	118	64	101	95	30	155	58	146	15	49	39	36	34	65	5	10	1	9	3	7	19	6	7	9	7	18
WBGene00017116	450	47	520	876	940	431	377	444	297	1068	6	0	1	0	35	1	1	1	1	0	0	0	1	1	1	0	1	2	2	1
WBGene00001983	2806	2120	3661	2626	2529	2813	993	2887	1943	2513	1364	2053	1186	1390	841	627	1128	417	972	1864	891	3058	1366	1012	2148	627	1484	2088	749	2887
WBGene00017119	2736	2463	3716	5195	2952	4682	1725	3578	3451	3606	4166	3686	3284	3319	1902	1469	2080	1433	2450	4027	2751	5167	3986	2588	3087	2089	3295	3876	1388	4335
WBGene00017120	465	126	477	721	492	216	280	358	45	573	317	234	143	463	532	75	26	108	39	44	28	30	17	64	62	11	18	75	23	97
WBGene00017121	12101	20264	12029	18837	15587	25561	5662	12559	18332	14130	51790	37580	48274	41890	10097	12695	16782	13679	18458	20382	15390	25943	23493	14207	10750	11266	17360	17819	8636	19618
WBGene00004432	19193	34049	17490	16441	15769	38968	7081	10595	27154	15250	68406	57044	80687	66304	15313	21785	33834	27938	49943	38681	28584	56994	51195	27179	36925	18784	39587	38995	17815	49523
WBGene00021202	2051	994	4203	4211	3415	1584	1203	2857	1047	2555	1551	1733	1349	1371	574	376	449	318	485	899	547	1210	811	559	886	377	630	954	321	1067
WBGene00021201	78	16	194	97	59	44	33	53	8	44	60	332	4	196	38	97	139	73	8	152	15	417	22	67	259	20	43	223	39	320
WBGene00021204	980	113	854	875	1098	629	797	612	244	1858	53	44	19	56	160	14	8	10	3	12	6	13	5	8	12	3	4	11	2	7
WBGene00194835	157	0	112	148	172	41	58	103	40	271	2	8	0	0	21	0	0	0	0	1	1	3	0	1	0	0	3	0	0	1
WBGene00021205	1743	933	3498	1740	1692	1415	989	1307	643	1966	1773	2128	1496	1661	644	563	481	571	156	409	301	698	204	296	536	156	233	444	113	586
WBGene00003216	251	36	534	195	167	81	128	178	37	258	78	902	26	399	42	42	57	22	22	209	13	409	57	106	353	63	56	247	40	449
WBGene00021200	412	207	855	281	446	417	294	215	220	581	71	561	51	302	64	80	147	66	38	200	41	423	63	102	375	50	78	277	44	447
WBGene00021199	379	83	468	452	634	323	525	551	181	1666	33	28	38	12	58	7	5	5	0	0	4	1	4	0	1	4	5	0	0	2
WBGene00021198	598	39	544	340	589	150	336	504	55	473	34	46	29	25	88	7	11	3	3	4	11	4	1	0	2	6	4	10	0	5
WBGene00020004	991	137	1462	603	713	281	545	365	111	546	38	70	90	25	110	7	53	3	23	8	37	1	33	7	2	13	23	1	15	1
WBGene00020006	2255	2462	3227	2319	2476	2716	1020	1887	1341	1640	929	387	448	262	1308	190	332	117	313	454	323	467	338	248	207	240	357	395	109	319
WBGene00003694	294	1476	245	653	442	1310	110	480	1076	223	1140	568	1114	484	630	170	351	93	365	226	377	208	509	237	133	239	333	315	244	175
WBGene00020003	167	231	63	83	96	170	47	38	147	47	99	43	103	32	54	26	83	15	46	40	79	28	116	45	33	85	51	50	26	29
WBGene00001324	6576	1679	7504	3752	7338	3456	3824	4303	1952	5909	1791	2316	1255	1597	1205	657	660	412	434	1027	649	1256	604	647	918	349	534	986	285	1101
WBGene00001060	2650	1354	3168	2049	2676	2464	1449	2212	1826	2766	1058	1578	1238	1748	866	545	716	382	377	871	633	1178	470	493	773	354	489	815	228	913
WBGene00001058	1533	1045	1988	1215	1269	1697	857	1523	791	1429	4247	3754	6576	3524	1296	1587	2727	1270	1831	3491	3388	3822	2412	2340	2713	2144	2461	3664	2128	3492
WBGene00044483	502	350	734	1008	897	694	328	722	464	752	475	557	316	411	211	138	174	106	189	243	149	523	280	164	269	107	222	291	84	462
WBGene00019163	1647	965	1877	2973	1356	1502	597	2658	1047	1478	2154	3008	1945	2112	945	610	968	475	1360	1956	1485	2507	1844	1300	1725	1028	1529	2128	1230	2356
WBGene00019162	7100	4457	9940	12436	7212	7271	3534	9056	5149	7843	9317	7749	10054	7277	4361	3896	6904	3773	6660	9773	6828	13197	7986	5844	8609	4931	7431	9298	3736	10380
WBGene00019164	2	0	4	25	7	12	6	8	1	0	657	351	2841	15	139	175	1132	33	341	91	770	58	664	127	15	596	682	144	368	34
WBGene00019166	1193	2197	143	586	667	1808	138	423	713	165	3830	3106	9672	1394	1957	1356	4375	628	442	755	2398	623	580	1157	684	708	565	1299	1247	503
WBGene00021195	0	0	2	6	3	3	0	1	5	0	196	18	0	11	22	8	1	9	17	13	4	6	20	4	2	0	32	6	1	1
WBGene00021196	0	0	1	2	0	0	0	2	0	0	101	11	0	18	5	6	2	6	24	15	0	9	26	10	2	8	17	7	1	1
WBGene00006217	142	1	23	259	152	31	24	175	6	121	53	2	0	4	342	3	1	2	7	1	7	1	1	3	2	0	4	2	1	1
WBGene00020354	71	17	34	1653	291	6	23	1142	20	53	0	0	0	0	15	1	0	0	0	0	0	0	0	0	0	0	3	1	0	0
WBGene00020353	41	117	41	22	25	49	3	26	48	14	127	16	7	7	7	0	0	6	0	2	0	11	0	2	8	0	1	5	0	15
WBGene00021178	32	193	5	64	25	134	0	28	88	1	1184	520	3298	143	313	145	860	27	125	39	360	32	138	62	42	79	90	47	66	22
WBGene00006212	0	0	4	9	7	6	0	6	4	4	179	7	20	0	34	4	4	4	12	1	32	1	33	5	1	5	18	0	6	2
WBGene00021176	0	0	1	2	7	0	0	1	1	1	225	603	30	805	14	109	6	179	55	328	190	267	27	185	95	22	26	81	13	75
WBGene00021180	100	21	52	713	480	65	45	430	37	100	51	5	8	4	23	4	1	4	0	0	0	1	0	0	0	1	1	3	0	3
WBGene00021183	7	42	15	10	3	36	0	5	21	2	185	29	14	10	10	6	2	8	3	4	3	0	13	11	0	3	11	13	9	3
WBGene00006051	29	0	27	2	26	14	26	12	0	30	158	0	0	1	7	1	0	0	3	11	0	27	0	6	13	0	1	19	0	19
WBGene00003976	411	39	682	1625	1143	264	309	732	129	780	64	301	1	131	41	99	253	77	0	5	2	0	1	0	1	0	2	1	0	1
WBGene00005638	47	0	26	159	88	4	21	77	3	9	45	4	5	5	64	8	3	1	18	8	9	6	5	8	2	4	13	3	2	1
WBGene00020905	4	0	31	31	13	2	20	13	9	28	46	1	0	0	1	0	0	2	1	9	0	1	1	7	1	0	2	5	7	7
WBGene00006053	13	0	26	11	22	11	15	12	4	29	230	0	0	0	7	1	0	0	0	4	0	2	3	3	1	0	1	13	7	11
WBGene00020906	27	0	17	68	41	26	12	29	0	5	698	73	5	15	255	17	4	25	286	58	13	14	424	45	2	8	277	54	75	3
WBGene00015626	9	0	4	1	2	0	0	1	0	1	215	31	1	13	27	32	5	24	61	67	39	35	55	66	11	11	24	45	26	43
WBGene00044484	120	0	14	213	102	16	29	69	0	58	705	261	5	164	514	175	20	135	72	232	165	136	86	173	60	49	88	74	38	87
WBGene00015330	16238	8097	19980	3777	7640	12371	6970	6234	8161	12833	3154	4239	1457	3821	1547	884	592	737	929	1927	1082	1413	1242	1116	1042	553	1307	1590	295	1495
WBGene00015326	999	766	1473	1918	1117	2123	424	1039	1002	790	3890	3779	4446	3049	1018	1901	2523	1266	2549	4420	3926	5897	4320	4685	3840	3729	4370	5207	2404	4992
WBGene00015327	530	301	1094	1722	984	549	458	1353	390	961	732	636	335	356	393	94	132	80	187	215	183	337	230	174	204	89	179	245	81	255
WBGene00015329	5718	1931	7888	16552	9129	5347	4163	8435	3409	8134	2039	1772	1436	1444	1149	511	711	390	1282	1669	937	2402	1434	955	1379	630	1212	1662	430	2044
WBGene00015328	4516	384	2402	6126	5292	1788	2491	3824	393	3574	6987	2510	362	845	5173	1283	526	629	2235	1629	1497	1134	2324	1609	493	517	1542	1345	444	736
WBGene00006428	26	0	24	24	23	21	13	10	1	12	318	88	163	83	139	61	53	37	32	35	53	32	24	35	20	3	18	26	5	18
WBGene00004929	2106	1301	1249	1659	1407	1380	465	1715	857	1192	7412	4175	3360	2875	3744	1035	910	646	2522	1827	1647	1100	3970	1214	709	1340	2889	1409	894	932
WBGene00016056	68	11	59	221	97	70	36	92	78	66	24	13	31	24	14	4	10	4	2	0	0	5	1	2	3	0	2	2	1	0
WBGene00016057	784	394	1086	1558	1265	1711	614	1226	1055	1336	1464	1058	1003	885	549	380	565	355	797	967	631	1402	1192	665	837	595	883	1024	281	1225
WBGene00016055	1127	710	1733	1543	1226	1270	713	1431	951	1851	804	607	654	447	447	147	257	91	362	387	307	595	456	272	382	180	479	423	203	519
WBGene00002247	141735	68112	119748	36275	88328	119304	53789	53711	94719	74123	11804	17904	2295	33947	10500	7204	1048	10467	4361	14484	6264	9877	6102	10411	10527	2504	5379	11099	2328	11351
WBGene00020994	2192	1512	3853	6137	3469	2270	1680	3871	1783	3445	3995	3951	2568	4091	1719	986	943	1046	1036	1398	1057	1733	1450	981	1120	658	1120	1277	449	1483
WBGene00020993	940	664	1322	797	881	1184	440	509	749	876	954	1444	740	1457	494	561	514	533	337	956	394	1298	517	515	871	259	476	835	184	1097
WBGene00020995	108	39	166	220	148	44	40	99	34	74	1346	308	732	107	613	80	80	45	167	358	429	358	268	1412	241	595	230	572	195	105
WBGene00020997	62	0	11	41	51	40	36	12	3	29	486	23	9	7	197	106	8	53	42	101	47	48	57	85	2	13	66	50	21	30
WBGene00006586	2272	2	131	3052	1823	139	150	1361	13	208	22413	8902	19680	3713	6976	5018	3626	1166	3138	1935	5703	2659	3051	6830	648	2072	2821	4004	1282	539
WBGene00195093	3006	880	8143	2865	2454	1687	1516	2424	811	3330	911	2224	780	1346	326	319	437	261	386	857	343	1296	591	483	1056	330	463	1125	241	1380
WBGene00043064	745	444	1042	2021	1420	1346	546	1443	1196	1465	765	483	595	313	730	114	392	84	769	510	564	722	1011	432	364	487	702	647	372	591
WBGene00021994	0	0	8	24	7	0	1	9	0	1	432	26	1	39	140	16	3	12	348	217	122	147	509	155	66	109	356	175	162	90
WBGene00018118	63	17	135	64	44	17	20	55	2	44	49	432	1	218	44	79	128	48	31	228	13	478	47	125	340	24	64	278	31	445
WBGene00018117	62	2	9	93	61	21	23	34	1	38	2855	962	11	387	328	413	41	233	494	553	383	301	532	597	69	199	364	366	195	270
WBGene00022709	98	29	41	70	50	13	13	15	6	19	46	18	1	6	75	23	3	94	8	223	16	148	9	45	39	29	15	58	6	137
WBGene00022706	74	69	356	160	134	100	258	64	39	112	36	26	0	30	10	4	5	22	0	1	8	5	1	3	9	4	4	13	7	12
WBGene00022705	116	66	193	24	28	40	78	16	13	42	89	11	2	18	3	0	2	2	0	5	1	4	1	2	4	1	0	10	3	8
WBGene00021159	316	289	443	856	672	299	161	765	277	419	657	345	1113	128	362	79	251	43	183	79	162	57	269	58	26	52	217	71	33	51
WBGene00021158	4	0	3	71	14	4	0	43	2	2	404	70	12	22	261	30	4	28	194	79	35	45	212	47	18	128	187	70	25	22
WBGene00021157	45	0	20	232	71	0	0	60	1	7	966	94	3	19	592	121	13	71	59	197	76	108	124	105	47	170	209	221	240	110
WBGene00021156	10	9	4	8	3	0	0	4	0	1	1428	293	70	213	185	172	30	117	484	202	121	102	1046	137	32	133	651	177	228	78
WBGene00021160	68	23	40	37	19	70	16	19	30	21	581	264	1210	319	260	100	701	57	403	46	204	27	819	91	20	284	1326	170	513	38
WBGene00021161	46	0	63	76	74	25	25	39	16	81	2488	2663	136	4028	259	626	87	1025	434	874	403	962	631	635	485	182	355	633	175	671
WBGene00021155	4070	775	5487	6524	5922	2426	2592	4491	1580	4258	168	361	31	333	492	143	117	132	182	624	303	1019	207	567	634	237	305	775	151	931
WBGene00018319	3868	1059	5075	2757	4398	2053	2031	3585	1246	3880	2804	3640	2781	2809	726	913	1119	680	847	1822	1061	2277	1204	1141	1644	628	1115	1944	520	2250
WBGene00018318	179	28	334	123	124	79	85	183	91	123	414	334	751	226	203	208	435	146	40	77	195	85	81	117	85	86	52	90	39	66
WBGene00018317	3793	1097	3766	2446	3018	2091	1736	2171	1010	3849	3689	3442	1359	3270	1227	865	553	824	582	1241	860	1167	872	830	944	461	667	1193	392	1225
WBGene00018321	1118	447	1649	1661	1628	1017	793	1518	682	1586	795	988	530	848	378	249	246	202	290	479	304	620	446	329	473	227	385	515	182	731
WBGene00018316	7036	1957	8607	3407	4536	3859	3365	3813	2003	5051	3861	3206	2489	2300	2862	1273	1029	760	716	1441	863	1368	824	1046	951	478	993	1611	465	1471
WBGene00001243	6	16	25	14	8	39	0	25	65	10	427	133	1043	13	214	152	1389	12	3911	256	2829	115	4711	346	30	1787	3651	305	544	35
WBGene00018314	0	0	9	7	6	0	8	2	1	2	62	24	97	18	12	3	3	0	57	3	42	1	37	8	0	35	25	7	5	3
WBGene00001244	968	131	336	1708	1527	520	473	1550	271	1899	2429	884	3528	257	1134	723	3800	168	6190	940	6762	599	8959	1437	289	4974	7046	1106	1691	255
WBGene00002032	138	57	455	602	208	196	107	421	90	203	198	433	36	246	104	121	168	75	86	592	62	1033	143	292	1045	172	207	829	83	1276
WBGene00022775	149	58	655	335	240	68	99	200	25	379	91	643	37	299	67	126	202	98	103	489	27	872	148	246	619	104	164	574	108	834
WBGene00022776	2637	1464	2753	4952	3782	3581	1898	3152	2520	3947	1603	934	1477	645	1293	308	735	250	1173	987	939	1247	1483	696	723	608	1057	1036	528	1106
WBGene00022774	9246	1816	11810	12272	11694	5678	6635	9000	3191	11635	1100	1491	1125	1083	986	346	539	272	658	1320	768	1790	911	692	1194	587	742	1339	382	1530
WBGene00022773	165	128	328	240	236	183	149	238	123	277	228	182	138	150	74	69	91	51	116	206	74	299	219	107	202	94	115	183	62	246
WBGene00022772	112	66	78	102	128	109	45	110	57	120	78	62	63	50	27	17	20	26	37	45	20	96	62	42	47	25	47	58	13	70
WBGene00022771	78	0	39	86	65	45	41	26	6	21	460	131	14	22	154	119	6	68	36	51	63	34	42	61	10	14	29	56	31	20
WBGene00235383	8	0	15	6	0	0	0	6	1	13	15	0	14	2	3	0	1	0	0	0	3	2	1	1	1	2	0	1	0	2
WBGene00004992	253	22	64	408	277	40	33	315	2	141	67	7	0	4	353	0	0	3	127	52	391	104	131	213	47	125	117	166	10	24
WBGene00001223	92	0	25	107	109	84	42	71	8	159	42	30	0	9	57	11	25	5	0	1	1	0	2	2	0	2	0	0	1	0
WBGene00021152	100	7	27	47	66	18	27	28	5	14	986	484	223	123	350	415	95	235	85	156	175	83	80	221	23	88	115	131	22	84
WBGene00021153	197	7	590	1263	458	82	149	871	49	461	14	0	0	5	41	0	1	0	0	0	2	0	0	0	0	0	5	0	0	0
WBGene00004374	177	122	565	152	177	202	64	182	61	211	116	919	21	389	147	376	477	212	48	419	25	702	63	116	342	31	163	267	63	384
WBGene00020433	24	3	83	404	137	30	56	277	24	110	4	0	0	0	17	0	1	0	0	0	0	0	0	0	0	1	1	0	0	0
WBGene00235273	8	0	10	27	33	0	0	15	1	17	93	62	43	26	57	31	21	25	24	62	21	76	33	28	34	1	27	58	10	62
WBGene00015098	214	37	282	118	73	41	32	64	26	69	76	165	23	142	43	60	71	46	36	175	13	348	67	104	295	37	73	259	36	417
WBGene00004243	348	41	1017	1423	609	236	262	1456	127	677	47	278	25	121	108	54	54	47	13	64	8	142	18	28	86	20	39	94	24	133
WBGene00015097	40	0	43	86	56	6	39	20	12	31	86	67	15	104	41	14	10	23	8	16	13	18	17	12	6	8	11	10	0	20
WBGene00006745	6467	3070	11210	3574	4905	5553	2841	4312	6163	5124	2521	1976	1286	1566	3068	877	612	634	684	1078	1200	767	692	851	664	276	650	690	228	646
WBGene00001411	2531	966	3004	1735	2142	1938	1240	1825	940	2258	2511	3292	1536	3206	1320	1102	1018	927	959	2349	1147	2875	1518	1441	1760	806	1253	2207	844	2591
WBGene00001093	4995	1361	6400	3823	4383	3882	2682	4634	1753	5325	3727	4403	2887	3097	1853	1349	1347	1041	1998	2696	2045	3058	2602	1928	2055	1148	2167	2711	1147	3020
WBGene00020464	3282	901	3897	1043	2133	2223	1489	1270	1175	2921	530	1645	548	993	295	540	635	341	205	775	251	1126	329	385	832	231	366	775	198	921
WBGene00020463	3022	557	4156	1737	2165	1360	1423	2024	662	2249	679	1957	396	1142	378	571	718	416	219	851	233	1411	265	448	1031	163	341	1002	147	1303
WBGene00020462	2343	1391	2728	2795	2900	2790	1214	2693	1657	2793	3130	2883	2305	2584	2306	837	971	609	795	1131	969	1082	1077	853	688	592	811	1026	394	981
WBGene00020465	49	12	64	16	25	18	14	8	0	15	6	11	5	11	23	2	1	3	247	89	222	98	199	302	19	79	250	229	0	54
WBGene00001439	9113	10456	12811	4706	8337	8403	4631	5734	5048	9047	14189	15648	15160	15554	3668	6383	3757	7112	1506	2691	2365	1676	2662	3065	1204	2302	2049	3347	1390	2253
WBGene00016542	658	1519	12	536	475	2043	0	311	1408	2	3139	1914	11528	378	1624	444	2933	64	812	112	1713	126	1150	220	159	684	910	201	422	60
WBGene00000817	2920	798	3650	3673	3417	2392	2133	2532	1336	3993	1112	1199	1131	801	579	285	463	230	586	823	535	1287	881	475	755	342	687	800	281	1108
WBGene00004804	8670	8610	8021	5168	6413	11247	3253	7094	7699	5578	9351	10819	9952	10422	5983	3695	5210	2608	3819	4646	5125	3791	4629	4792	3049	2704	3647	6691	2935	4926
WBGene00020585	141	114	218	59	73	179	40	77	223	152	489	759	292	403	163	480	114	1485	58	948	109	1164	106	244	280	370	103	408	78	1151
WBGene00000247	1649	1563	2383	2168	2381	2304	970	2191	1433	2232	1012	1733	1072	1927	840	475	612	452	514	892	1234	1092	1030	983	802	729	657	1329	515	1346
WBGene00044500	510	343	64	767	567	466	106	450	171	297	1952	591	702	372	900	296	292	159	328	422	570	266	387	530	323	222	288	778	287	371
WBGene00016953	40	0	89	61	36	24	23	49	5	30	47	129	0	56	11	32	21	12	10	32	2	72	10	11	37	10	13	45	2	52
WBGene00016955	1368	188	2688	1821	1275	559	709	2036	114	676	2868	1989	217	1285	2057	307	329	184	948	902	611	1033	1398	822	744	598	970	1360	671	1057
WBGene00016951	46	11	129	177	78	22	26	115	5	30	346	59	14	77	425	26	21	9	195	98	67	65	201	86	45	57	175	86	45	52
WBGene00019263	252	38	29	271	259	74	102	140	3	102	3265	1125	99	309	996	672	67	417	385	383	409	190	417	410	61	88	300	247	84	149
WBGene00019264	1156	700	2589	2560	1808	1486	1081	1824	784	1841	728	905	503	621	361	260	373	217	310	733	218	1111	370	344	712	232	440	610	140	925
WBGene00016667	8	0	29	14	10	3	0	11	2	5	206	22	5	8	52	57	14	17	149	122	112	85	175	282	38	48	153	97	18	27
WBGene00016664	92	80	52	198	248	388	16	196	553	15	110	17	111	31	106	56	275	19	530	153	314	103	703	154	69	210	517	162	74	171
WBGene00003636	5955	6868	7348	7394	7066	7281	2808	5424	5024	4459	8606	5325	5920	3915	5504	2167	2450	1220	1676	1371	1516	852	1693	1099	498	710	1597	833	390	524
WBGene00016286	0	0	9	4	5	14	16	5	1	16	18	47	27	153	14	2	0	8	0	1	7	6	1	6	1	1	0	10	0	7
WBGene00016289	1848	152	314	2086	1654	551	520	1325	112	1171	5076	4925	2233	5104	2989	1804	924	1637	896	1837	1996	1799	1150	1471	969	528	775	1444	374	1431
WBGene00016291	156	2	314	437	160	57	68	652	13	169	101	676	35	346	59	109	126	77	64	384	25	711	103	172	425	72	143	398	67	615
WBGene00015680	4151	5904	1665	3599	4094	8757	1334	3372	6915	3375	4331	2867	3566	2106	3852	1076	1282	613	1529	2475	2109	2210	2179	2270	1193	1218	1574	2642	1660	1868
WBGene00015539	412	46	161	410	345	105	89	262	37	254	2163	865	71	221	693	454	76	296	552	432	594	152	680	607	87	107	427	346	145	139
WBGene00015540	2329	1298	2551	2915	2415	2456	1071	1830	847	2126	3149	2380	1967	1696	2209	690	973	380	1534	1974	1188	1969	1515	1164	972	819	1575	1368	400	1429
WBGene00015538	1492	1106	1356	1923	1781	3175	663	1419	1428	1456	2761	1787	2667	1678	1587	895	1364	632	2165	2362	1722	3226	2301	1372	1892	859	2315	2112	492	2694
WBGene00015541	5697	307	2487	5150	3623	1304	1784	2832	163	2896	748	350	346	445	2230	123	33	83	2050	1356	891	778	1834	741	337	645	1480	788	383	313
WBGene00189995	198	19	179	1179	597	34	69	734	5	83	145	6	0	7	888	2	0	0	55	4	21	4	67	12	6	11	30	15	0	5
WBGene00019154	1204	34	279	9196	2402	182	257	4047	2	138	1200	26	2	20	10939	20	8	15	3941	615	514	410	4157	548	209	1660	3131	675	31	364
WBGene00019153	15	53	45	1340	116	7	9	696	11	56	77	21	0	7	44	11	2	9	24	7	11	5	11	3	3	0	10	1	0	4
WBGene00019152	12	0	0	10	0	0	0	0	0	0	44	4	7	0	183	9	15	5	100	86	179	134	118	264	98	161	176	208	124	110
WBGene00019156	98	0	9	65	56	0	40	20	2	15	991	522	46	396	271	417	64	282	130	159	206	103	85	119	19	46	86	84	30	61
WBGene00003019	1634	148	1913	3013	2240	743	808	2027	166	1466	2566	1572	482	1435	1751	635	339	474	962	872	648	721	1343	831	407	594	863	1043	679	690
WBGene00019255	52	8	43	24	17	26	4	9	7	17	33	39	12	72	19	22	16	13	7	7	6	13	6	9	10	2	3	12	6	7
WBGene00019296	514	233	707	1111	672	468	178	839	295	428	3683	3349	873	3220	926	896	446	944	632	1266	549	1441	1061	827	869	453	1036	1254	380	1542
WBGene00019295	2324	644	2769	5247	4476	2356	1618	3284	1869	2720	1762	2317	935	2676	556	875	651	825	628	1430	799	1549	1205	1168	930	567	1020	1486	500	1750
WBGene00002129	1941	406	2431	1636	1580	813	1084	1772	450	2665	1222	1510	1425	1531	788	353	395	374	397	784	1005	874	506	705	693	336	332	854	217	920
WBGene00004494	16959	26067	13649	16351	16735	38983	6637	11551	26443	16176	67938	59038	79609	68979	15073	22316	42083	29568	48845	44554	34809	71180	50911	30351	40953	23446	38831	44829	21374	48591
WBGene00006780	110673	18631	46597	29681	50845	33690	31500	32853	20019	40009	60210	49697	23298	40828	39857	22484	9720	19150	10729	22621	15253	13018	13476	17973	8230	5815	10388	16727	5863	12359
WBGene00044502	40	89	161	39	49	59	14	42	29	74	36	146	15	96	23	23	31	22	8	64	6	168	18	52	154	20	22	124	15	141
WBGene00016722	1332	28	121	847	937	260	409	490	26	879	8993	11410	423	16033	2504	2463	194	3359	2519	5437	1616	5530	3360	2477	1893	801	2613	3249	872	5754
WBGene00016721	196	818	5	315	212	1238	0	183	1050	5	5047	1804	13264	132	1036	601	5961	72	1259	104	1251	61	2060	264	11	1472	1635	371	1080	38
WBGene00004112	3216	52	252	623	1137	363	347	418	18	453	9979	13007	339	21094	3903	5735	385	7087	2770	12358	3770	6811	4027	9635	4955	1778	4512	8533	1554	9043
WBGene00019205	4823	8539	1015	2106	3433	6930	1555	2432	6051	2520	14707	12368	14054	13430	4609	5768	5222	5142	2055	4648	6054	3084	2585	3762	1939	1690	2573	3783	2324	3034
WBGene00019514	426	73	614	659	706	222	293	621	34	537	14	0	6	0	69	0	2	1	0	0	0	0	0	1	0	0	0	0	1	0
WBGene00019515	22	358	5	27	25	228	7	18	101	2	374	102	342	54	430	31	207	13	714	108	860	39	888	109	14	223	762	123	496	27
WBGene00019516	181	974	118	340	389	1298	58	271	1086	59	220	122	203	67	236	38	55	20	114	25	80	27	113	24	22	44	95	46	65	53
WBGene00023486	0	14	3	3	4	9	0	9	6	0	120	67	51	71	75	29	13	33	156	131	86	111	280	146	90	238	213	178	78	87
WBGene00000535	123	227	50	154	106	137	30	81	60	36	2493	1424	1780	1610	1205	244	459	376	2589	1323	1425	949	3266	1099	831	1533	2008	1630	1365	867
WBGene00002245	7050	2299	9555	4944	5127	4843	3867	4529	3564	6410	2479	2984	3297	1726	1906	877	895	549	550	1271	1156	1552	542	796	816	474	625	1108	258	1005
WBGene00019750	0	0	1	8	4	0	9	10	0	6	463	140	4	22	39	110	14	132	137	86	113	95	119	112	16	92	50	61	31	67
WBGene00006974	20136	5124	20017	12582	20609	14363	12417	14018	8356	20563	503	2079	376	1211	883	590	602	310	485	1451	281	2295	709	806	1447	576	781	1904	457	2268
WBGene00019751	4908	312	3232	3088	4306	1815	2991	2702	412	6410	1034	833	1327	270	379	446	234	202	133	402	504	295	159	489	121	141	220	374	59	221
WBGene00015701	25	0	13	23	8	10	0	15	12	8	128	193	782	151	31	17	111	9	36	19	112	33	49	37	97	102	18	21	15	34
WBGene00015703	1032	662	1302	1549	1606	1518	523	1429	1139	1692	918	978	956	837	512	335	561	302	883	910	691	1386	1195	629	824	503	893	897	296	1222
WBGene00015702	726	1002	1559	1503	1105	2019	485	1271	1354	1072	657	525	1104	389	564	224	912	98	408	486	562	713	644	290	483	580	735	598	349	666
WBGene00006809	523	74	66	359	419	164	187	136	19	80	3041	1564	130	170	1394	1007	109	537	476	552	457	178	417	439	75	89	345	376	139	149
WBGene00015700	14	31	3	47	59	42	12	26	64	4	110	54	0	4	49	17	4	9	12	15	24	1	10	13	3	3	11	8	6	3
WBGene00016761	9	0	3	17	12	0	15	4	1	11	171	59	19	3	49	68	4	22	50	27	42	21	47	26	4	1	21	17	10	17
WBGene00016764	23	93	194	252	218	155	139	352	115	268	216	221	136	122	88	44	79	48	111	173	98	174	188	89	143	77	140	148	56	164
WBGene00016762	256	1267	283	149	205	855	41	88	634	46	1014	657	1886	434	307	281	608	126	123	43	318	63	251	112	127	127	96	71	68	23
WBGene00016760	410	4736	23	618	642	3837	29	450	2928	17	1612	1122	5529	506	671	170	1245	58	262	82	1095	86	524	165	334	620	198	165	602	50
WBGene00016759	98	251	4	140	107	590	1	41	360	1	1477	881	5142	292	510	118	692	13	357	35	1063	50	615	114	132	231	216	62	148	28
WBGene00016763	277	1347	28	215	229	915	13	123	573	17	3059	1798	8949	974	737	312	2076	127	496	242	2539	321	905	581	1032	1594	458	720	1406	277
WBGene00016758	26	89	1	31	15	51	0	13	44	0	692	517	2787	149	198	106	946	13	263	43	726	31	444	73	72	313	278	96	146	47
WBGene00016757	24	82	1	11	10	60	0	5	21	0	1020	597	3821	40	115	151	1150	16	323	28	596	15	484	63	15	227	420	68	202	18
WBGene00016756	41	72	5	32	31	68	0	12	48	1	228	120	939	3	66	18	189	2	120	30	247	7	256	33	4	176	281	67	223	8
WBGene00016755	0	29	0	2	2	3	0	2	3	1	148	60	332	4	28	13	83	0	46	6	41	2	61	6	0	51	32	4	5	1
WBGene00019058	28	73	0	28	20	61	0	14	31	0	547	249	1655	24	100	49	419	5	76	14	180	4	152	29	2	86	124	26	62	5
WBGene00019057	219	1283	2	354	470	1404	5	382	1470	7	721	220	2236	10	372	69	671	3	286	30	426	24	539	71	5	421	371	95	345	12
WBGene00019059	28	75	3	1	9	56	0	0	68	2	0	0	57	0	2	1	5	0	0	0	4	0	2	1	0	0	0	5	9	0
WBGene00044306	9	174	4	3	6	71	0	0	61	1	0	4	57	0	2	2	8	0	0	0	6	0	3	3	0	0	1	2	12	0
WBGene00019060	3469	30076	466	3020	4183	20875	330	2331	13420	306	10385	1898	9233	539	5448	1209	5982	310	1853	373	3290	172	3073	608	49	1981	2459	748	1579	156
WBGene00019055	123	23	79	110	98	91	24	59	25	87	1482	811	366	150	162	233	122	148	130	132	235	43	138	130	23	63	58	127	48	44
WBGene00020469	61	6	31	15	26	8	18	8	3	12	425	274	134	46	57	74	22	57	12	34	44	12	20	24	3	13	9	26	12	10
WBGene00003754	115	0	4	95	47	3	14	21	0	3	3285	1096	8	168	491	428	24	293	652	1376	1087	543	832	1588	243	363	801	898	513	453
WBGene00000005	104	741	8	87	109	1269	5	71	979	5	69	1	119	1	108	8	120	4	152	9	170	6	212	26	0	65	258	24	24	2
WBGene00020468	46	324	3	14	14	300	0	14	246	0	17	1	92	0	1	7	40	0	5	0	24	0	11	3	1	0	9	3	10	1
WBGene00006416	761	10452	443	1207	1159	9830	91	986	5981	119	120	35	93	16	117	7	18	3	2	8	6	18	6	22	15	0	7	20	4	22
WBGene00001853	82120	12454	105815	50993	63443	51143	41582	38160	21531	82597	3303	2550	539	1691	4833	2033	1143	1798	1784	2410	634	4595	2052	1408	2818	1167	2224	2806	878	3434
WBGene00000820	64	117	209	48	41	432	35	55	136	60	503	1800	61	2926	34	348	23	580	14	165	70	101	30	58	46	17	26	87	23	91
WBGene00022236	31	24	50	24	15	8	47	23	1	48	0	17	2	0	1	1	2	1	0	6	1	22	2	3	4	0	7	10	0	21
WBGene00022250	788	374	1218	626	804	522	414	483	300	659	738	532	387	386	342	138	156	98	119	289	173	366	189	202	216	104	152	278	87	320
WBGene00022235	61280	43815	58803	26474	47177	58872	25966	34108	43294	51571	64278	55327	38120	71213	23853	26045	21712	30982	20341	50052	22480	52725	26442	25974	24418	16251	25818	38720	12725	47066
WBGene00003082	1590	894	2665	2142	2257	1971	1415	1970	1286	3263	939	1067	406	1105	477	300	428	356	544	914	553	1404	696	564	932	426	542	929	306	1102
WBGene00004783	9459	4460	13960	6416	7918	6437	4026	5914	3011	6596	6028	9224	9026	9664	3053	3629	3004	4232	1191	3211	2467	3589	1459	2043	2656	1320	1599	3017	938	3205
WBGene00022251	870	361	1216	1426	1225	1009	615	1019	526	1261	1065	1008	889	1130	569	290	353	254	364	421	448	499	479	344	345	272	350	443	208	419
WBGene00003237	57	81	53	34	37	128	25	31	33	33	340	233	78	237	55	110	71	132	50	71	85	64	77	69	28	30	45	70	29	56
WBGene00022233	1575	1345	3143	1965	2102	1422	947	1963	649	1649	3664	6793	2583	8936	1777	4749	1657	5371	745	3431	2438	3493	1780	2846	2075	1226	1141	3119	722	3109
WBGene00219218	55	21	50	23	18	24	34	23	12	40	31	33	15	45	20	13	3	12	1	28	10	31	7	15	27	6	5	22	2	24
WBGene00045250	166	17	214	181	173	54	89	104	11	99	637	186	10	62	324	126	22	56	88	120	80	60	92	81	17	27	54	46	10	29
WBGene00004881	5740	2627	6759	2515	3693	3903	2293	3824	2373	4476	2943	4581	3810	4113	1026	1547	1727	1320	874	2429	1531	2978	1139	1343	2125	993	1104	2361	661	2701
WBGene00022253	11811	3059	14911	9028	11321	6977	5809	9769	4630	9898	2590	3001	2031	2310	1458	988	1122	710	825	2441	1055	3366	1045	1438	2068	976	1228	2690	664	3020
WBGene00022240	369	0	53	236	274	63	111	95	2	103	1754	688	61	780	1052	435	66	282	223	618	305	413	271	425	219	76	242	332	110	288
WBGene00022242	1495	35	836	2084	1929	468	749	1499	98	2105	1042	540	9	336	1183	511	47	458	304	683	312	579	304	663	471	127	274	345	101	449
WBGene00005724	18	0	9	56	44	0	3	21	1	5	32	0	0	0	51	5	0	1	0	1	0	3	2	4	0	0	2	1	0	5
WBGene00022254	41	0	11	70	44	0	14	15	1	13	1639	305	81	96	291	444	118	194	630	326	638	232	385	474	73	37	244	185	73	75
WBGene00022232	983	402	1837	1780	1352	1297	632	1238	880	1552	523	397	506	293	290	142	208	130	312	454	198	629	373	206	403	141	346	436	125	496
WBGene00022244	377	27	1006	909	441	172	249	489	105	655	113	571	46	312	82	183	212	105	90	478	40	931	176	224	673	130	181	648	80	914
WBGene00002033	284	74	733	1267	548	280	253	792	232	595	132	237	18	183	58	68	91	51	38	304	19	586	81	169	545	76	110	438	51	770
WBGene00022257	376	26	614	678	335	132	131	770	55	376	92	284	33	162	78	71	89	27	62	244	10	503	91	108	228	45	121	179	37	392
WBGene00022245	731	2016	55	977	932	5408	127	552	5607	25	20313	14930	11810	11314	1806	5189	4980	2615	2396	3706	12247	2832	3730	2789	1274	1237	2321	1833	313	1036
WBGene00022246	5	130	2	12	9	70	0	9	38	2	568	103	128	22	75	34	38	10	135	201	215	108	178	117	35	40	111	64	44	16
WBGene00043067	37	19	5	47	27	0	0	23	4	3	179	103	256	18	81	49	33	17	17	34	77	35	25	142	18	80	17	110	66	25
WBGene00022252	87	300	32	170	50	440	8	72	291	6	828	294	1183	65	425	96	407	42	718	225	609	130	773	223	62	484	534	304	377	109
WBGene00022247	42	17	19	33	51	22	57	19	5	13	300	106	5	17	143	91	20	58	33	52	53	17	32	79	8	15	25	43	24	18
WBGene00043066	65	0	4	195	89	7	2	69	0	7	530	48	14	14	545	89	19	4	58	73	75	50	56	189	12	21	73	76	16	6
WBGene00022255	111	87	124	213	324	162	112	287	104	301	128	157	207	218	54	27	63	10	14	12	54	39	18	24	24	19	10	7	4	19
WBGene00022248	1520	999	1253	1849	1879	2038	990	1544	1272	2963	1697	1183	1380	1095	1119	335	381	256	480	353	593	333	638	345	196	317	403	416	356	320
WBGene00022231	69	0	38	64	74	26	12	68	11	27	2733	960	428	666	886	133	89	62	1595	913	777	516	1685	535	227	602	1440	542	757	244
WBGene00044350	0	6	70	64	58	8	5	55	0	9	431	214	49	201	60	62	16	22	401	357	306	175	586	296	181	180	380	288	141	208
WBGene00004169	1703	4518	174	1963	1490	4214	192	1206	3627	306	7274	3827	15674	1368	3698	997	3744	366	670	292	2586	342	1172	786	472	883	808	754	1083	187
WBGene00015309	12	0	26	104	47	37	38	81	7	64	88	26	12	26	85	18	3	4	24	44	18	9	61	22	2	8	28	16	6	8
WBGene00015311	143	9	183	564	214	59	26	382	22	33	28	6	87	0	245	17	69	10	72	16	87	19	82	21	30	49	58	8	11	11
WBGene00015308	3134	1032	4418	8862	6769	3157	2443	4501	1970	4792	1313	1672	1554	1062	547	421	851	297	770	884	666	1271	1107	625	749	560	873	1084	488	1176
WBGene00015307	94	95	209	567	261	148	138	399	164	262	374	237	94	125	84	78	86	56	80	182	81	250	148	115	162	98	126	175	57	256
WBGene00235291	82	7	33	148	112	35	67	45	2	52	877	466	85	76	364	198	51	113	123	190	154	112	157	203	44	31	116	161	43	89
WBGene00015310	2479	420	4442	1136	1910	1697	1253	1371	757	2561	335	1253	169	684	247	286	391	205	153	415	135	737	206	246	625	174	229	618	125	762
WBGene00016610	2489	4301	2483	2170	2159	5866	854	2230	3908	2206	8461	6320	6909	5772	1756	1925	2525	1582	1267	1499	2147	1431	2167	1343	973	907	1823	1714	892	1533
WBGene00006621	73	806	24	107	120	831	7	89	642	6	91	75	260	112	90	24	59	32	19	15	81	11	58	20	20	55	44	10	17	8
WBGene00016613	156	689	40	110	126	580	33	108	426	47	602	755	1317	565	158	145	455	95	76	73	544	113	118	180	139	136	80	96	43	56
WBGene00016611	11696	5869	6003	4940	7201	8292	2776	7765	4629	6410	4878	3448	5921	3188	6550	1072	1605	650	1882	3127	3209	2289	2804	3501	1740	1664	2250	3125	1222	2333
WBGene00016612	10	0	34	8	14	4	0	3	7	37	16	18	26	21	7	2	0	3	3	6	7	3	1	8	7	2	4	6	0	9
WBGene00018160	2642	1527	3069	2601	3113	2792	1759	2507	1707	3141	2031	1695	1694	987	1319	386	528	255	1076	1209	1097	1539	1517	883	909	662	1311	1200	406	1299
WBGene00018161	4969	2114	5659	4613	5501	4591	3240	4131	3626	6688	2053	1692	2242	1640	1175	469	828	379	1566	1593	1610	1828	2170	1172	920	1004	1707	1513	725	1578
WBGene00001029	6560	2590	11362	10777	7416	4565	3291	9256	2840	5751	3500	2652	2079	2334	1696	925	1042	752	2198	3445	1446	4425	2709	1953	3236	968	2720	3139	593	4213
WBGene00002274	193	764	86	166	138	995	1	86	639	18	1805	635	4323	281	558	212	1463	52	428	69	1141	73	661	179	168	573	410	256	852	51
WBGene00018170	1	21	8	2	0	4	0	0	1	3	60	53	218	75	21	21	81	17	14	16	107	21	25	35	61	79	38	40	19	35
WBGene00018167	0	0	4	1	3	0	0	1	4	1	18	17	6	14	17	7	9	2	7	3	29	25	11	15	13	36	12	29	8	7
WBGene00018166	0	0	7	0	1	0	0	0	1	4	26	48	203	69	9	9	42	5	11	9	102	26	13	22	61	63	6	14	6	18
WBGene00018165	40	0	11	3	11	17	18	13	7	27	3	16	65	10	4	7	19	9	3	2	13	5	3	6	16	11	1	2	4	4
WBGene00018164	3785	3802	3795	10433	7802	5537	2774	5909	3595	6039	2604	1975	2305	2186	2032	594	836	587	634	429	901	522	892	494	330	598	589	740	847	535
WBGene00017481	928	52	676	5786	3761	505	710	3069	356	1772	33	72	86	33	172	12	6	5	15	14	13	9	20	12	8	0	11	18	26	9
WBGene00017480	1303	3919	539	1993	2190	8500	298	1688	8594	553	3181	917	2731	563	2010	532	1412	242	1695	709	1464	719	3125	739	441	1245	2454	808	1356	529
WBGene00001090	764	598	820	1396	914	1123	290	1393	684	444	901	1534	1489	1474	734	579	711	413	664	1189	718	1352	801	696	935	383	800	1138	289	1289
WBGene00015278	40	197	65	52	32	29	0	26	17	15	1194	444	346	189	273	347	198	120	439	269	399	241	576	451	125	225	422	520	195	210
WBGene00015284	506	4226	17	432	527	4142	26	418	3775	7	430	205	1314	6	444	49	301	4	272	18	307	11	368	61	11	128	264	50	149	4
WBGene00015279	153	810	73	154	169	995	49	154	843	86	182	62	692	8	89	20	118	1	75	1	104	4	141	19	0	41	119	20	53	2
WBGene00015283	1313	962	1981	1447	1425	1681	873	1337	1356	1665	1685	1461	1958	1010	689	393	746	297	648	730	971	763	1002	621	599	448	738	647	371	629
WBGene00015282	816	805	1032	1020	698	839	403	1021	548	825	2183	2023	1763	1873	813	963	860	910	1289	1985	874	2561	1659	1023	1526	591	1445	1760	514	2365
WBGene00015281	0	7	5	1	1	5	0	0	0	2	27	0	0	2	1	2	1	2	20	27	2	24	33	13	22	9	16	14	0	22
WBGene00015280	724	1634	24	913	502	1564	22	354	1867	48	10018	2000	18144	100	2350	718	4847	51	4256	168	1377	69	4248	360	26	946	5055	360	1273	31
WBGene00001858	22758	1032	5328	26393	20783	8472	10036	14472	1408	22006	10501	5271	1505	4182	16285	888	457	948	129	212	201	204	178	182	66	69	117	61	10	52
WBGene00044294	1621	102	958	9217	2871	379	422	4171	24	502	4842	1448	123	871	6683	383	45	240	5860	1593	1097	995	5196	925	392	1549	3591	842	608	466
WBGene00022228	101	0	30	32	34	18	11	23	1	6	187	64	2	18	46	70	11	68	15	54	23	43	15	17	39	8	8	19	10	35
WBGene00022230	0	0	3	4	0	0	5	4	5	0	297	121	0	61	18	70	13	39	190	270	67	196	276	191	186	64	158	183	75	299
WBGene00004885	612	268	799	809	658	391	395	677	258	573	939	1169	722	1059	351	290	321	265	221	475	322	737	334	341	559	212	300	477	131	684
WBGene00003030	3031	2276	3510	1646	2435	3017	1669	1785	1544	2931	4290	3614	2742	2789	1894	956	1069	695	735	1642	1269	1099	1112	1242	867	532	839	1448	512	1108
WBGene00019259	3392	3003	5370	4376	3904	3154	2232	5726	1921	3042	3773	3435	3447	3145	1916	1050	1518	806	1891	3300	2277	3447	2639	2363	2096	1348	2337	3069	1181	3017
WBGene00004954	153	109	331	308	323	108	44	209	80	213	206	379	149	265	95	134	130	85	68	276	125	387	103	149	333	55	107	232	53	301
WBGene00015938	985	325	674	2550	1168	718	445	1750	456	1175	3143	2181	1922	1222	1064	1088	739	650	643	1018	932	1399	1019	829	765	497	757	1040	286	1171
WBGene00015927	3158	1332	3634	3190	3070	1924	1595	4011	1147	3083	4067	4277	3836	3860	1992	1361	1661	921	2400	3508	2895	3572	3212	2547	2368	1507	2633	3521	1360	3434
WBGene00015928	4147	1120	4367	2965	3898	2878	2457	3181	2049	4043	1243	2818	1176	1899	1110	501	735	333	783	1018	728	1388	1077	763	923	527	1024	1291	371	1343
WBGene00006917	7533	7187	5079	15169	8429	11767	2661	8638	9138	6011	40173	13169	34945	4168	19542	5556	19125	2224	13434	5359	7712	3722	21170	4140	1936	7771	17815	4926	6385	2848
WBGene00015929	56	19	86	24	23	16	21	17	4	27	81	18	13	14	12	6	4	2	0	1	8	5	4	10	2	3	1	5	3	4
WBGene00015937	135	7	151	35	57	23	55	21	3	55	86	67	59	33	35	15	9	19	2	6	15	3	5	20	7	12	5	25	4	9
WBGene00015930	278	1658	22	154	308	3089	12	202	2302	5	960	552	2806	78	648	133	866	10	279	18	427	12	724	124	22	293	573	119	529	15
WBGene00015936	14	0	1	5	2	16	0	12	21	5	154	105	42	141	55	31	5	19	37	48	42	44	65	26	22	24	31	37	14	37
WBGene00015935	12	13	5	36	22	4	17	13	0	9	821	432	49	394	177	167	24	151	99	109	126	108	140	113	46	29	82	122	45	81
WBGene00015934	1766	251	297	1735	1454	784	772	1338	97	1536	1619	722	103	224	2135	289	36	125	263	185	189	63	227	193	23	47	153	155	50	78
WBGene00015931	4	195	12	5	8	85	11	7	24	3	29	13	83	5	10	8	9	9	4	3	12	2	5	1	0	4	4	4	5	0
WBGene00015933	103	4606	9	33	38	1921	3	21	977	5	2556	1348	9409	34	196	332	2396	41	4503	265	4368	142	6695	696	27	2188	4144	600	1826	41
WBGene00015932	0	0	3	3	0	12	0	0	5	0	100	55	357	12	36	39	261	1	78	3	225	1	91	8	1	35	43	10	3	1
WBGene00019215	4	34	2	6	2	22	0	4	20	0	160	25	255	6	58	45	355	14	75	16	102	5	102	7	1	48	87	9	47	1
WBGene00019214	11	0	0	0	3	0	0	0	16	0	47	16	37	6	54	11	105	0	60	13	73	7	44	7	3	35	29	4	20	1
WBGene00019213	4	19	0	10	4	23	0	4	6	0	776	450	2017	320	109	80	451	17	376	99	1246	156	461	190	409	376	293	160	367	105
WBGene00003043	1267	833	801	767	837	962	588	788	453	924	5073	4049	2609	3304	2543	1618	1080	1214	720	1107	1100	586	784	751	261	337	709	830	357	448
WBGene00020069	239	27	29	172	107	54	117	75	3	59	1330	395	19	184	517	400	31	188	191	307	227	118	180	305	26	21	183	156	65	98
WBGene00005910	0	16	0	2	1	0	0	0	0	1	54	6	0	1	5	26	1	9	15	20	42	12	19	21	0	5	20	7	3	8
WBGene00006608	591	423	796	678	879	511	291	954	296	527	1517	1373	1146	1230	920	1581	1144	1283	677	1552	908	1403	1016	1398	983	560	1287	1692	337	2030
WBGene00020234	8983	4207	13301	6981	6899	6125	3499	8343	4816	8210	3135	3646	3848	3095	2737	1076	1573	768	1095	1735	1570	2098	1573	1366	1581	1090	1195	2305	853	2082
WBGene00020235	5935	1720	6352	4194	5548	2940	2852	3644	1765	3762	2136	1782	1242	1702	1514	440	455	383	447	688	576	505	509	532	408	200	436	684	193	576
WBGene00020684	151	18	222	1415	182	77	55	1028	27	186	147	457	13	241	117	83	106	61	64	290	17	519	96	150	401	54	120	286	67	518
WBGene00195050	0	0	7	9	2	6	0	8	3	5	132	27	8	19	18	5	3	3	65	9	6	5	86	7	2	12	39	5	20	9
WBGene00004458	8285	3706	9245	5423	6940	5985	4825	7174	4156	8194	4054	4156	3812	3379	2255	1328	2377	922	4533	7356	5186	8666	5201	4968	5662	3863	5746	7932	2828	8730
WBGene00020683	22906	18745	24510	19044	23396	28144	11774	20695	22213	24055	6902	5060	9912	2724	6273	1649	5622	749	7596	5664	6673	6756	10612	4663	4442	5178	9237	6507	4273	7094
WBGene00020682	2155	2629	3281	2893	2543	2642	1135	2661	1708	2266	5318	4484	3576	5625	2018	2140	1797	2315	1837	4184	2019	6010	2498	2147	3877	1470	2233	4201	1124	5046
WBGene00020687	4010	1948	7553	6159	5759	5238	3335	4315	3973	5937	993	1303	539	1138	697	591	660	538	1436	2772	782	4547	1867	1354	2533	760	1732	2827	518	3666
WBGene00195051	30	0	2	53	22	11	6	41	2	11	11	1	0	0	123	0	1	1	121	38	16	47	117	39	22	17	60	29	0	26
WBGene00020688	756	2470	103	1603	1996	4622	127	1276	6300	43	22	40	76	18	147	4	11	5	114	11	207	8	196	28	2	36	104	15	21	1
WBGene00020689	220	9	61	243	166	69	70	140	7	237	859	458	67	351	339	288	34	204	187	358	280	278	245	286	149	81	153	235	42	213
WBGene00002178	1286	97	126	1169	844	419	411	582	36	641	2733	1369	100	218	2217	815	148	426	390	559	482	244	368	462	97	113	315	302	133	162
WBGene00015202	46	0	2	48	50	0	6	16	2	2	604	154	0	157	99	102	6	51	26	165	24	134	51	75	99	37	40	89	19	152
WBGene00022725	100	1	6	341	188	68	25	225	3	14	48	16	0	1	431	3	1	5	138	54	66	36	170	88	39	29	108	121	3	61
WBGene00219412	20	0	4	15	13	2	3	12	0	0	6	1	0	0	51	0	0	0	35	8	1	12	26	10	2	12	12	11	0	6
WBGene00003992	679	91	1562	1152	557	278	233	2080	56	556	417	3205	71	1387	511	1367	1744	803	409	6140	335	12073	654	3257	7313	1340	1974	7931	1082	10383
WBGene00001862	47	77	229	387	85	72	20	317	34	68	114	498	3	205	66	91	125	89	77	506	17	998	165	270	1003	138	215	612	59	1207
WBGene00022727	3561	4386	2617	3610	2664	4372	1190	2728	2960	2434	2026	2171	748	1528	3367	635	439	543	310	544	720	416	321	319	135	130	193	199	57	132
WBGene00016085	29	37	51	20	34	6	28	23	12	9	47	1	5	16	13	9	0	9	1	6	4	4	2	1	0	0	1	1	3	7
WBGene00016084	18	14	17	2	2	10	14	5	2	9	56	34	1	104	6	17	3	22	0	1	2	0	0	2	0	0	0	2	0	2
WBGene00015553	9540	4414	8478	4523	7157	7439	4405	5977	4864	7498	7110	6388	9372	5808	4225	2081	3414	1520	2357	5683	4094	6593	3006	3494	3926	2445	3052	5174	2207	5256
WBGene00015552	11161	4762	7067	8088	9456	7950	4415	7602	6007	11586	5601	3498	4815	3117	4798	883	958	706	640	1061	956	916	935	769	554	523	603	1024	624	927
WBGene00015551	4839	1617	2641	5128	4610	4232	2355	3401	2742	5693	14653	9081	29973	5562	2992	2968	6526	2535	2474	1635	2920	1292	3817	1506	771	2038	2708	1983	1838	1339
WBGene00015554	212	92	431	581	394	222	226	443	186	452	198	352	200	176	124	82	141	102	220	279	179	467	339	180	311	135	244	313	77	407
WBGene00015555	6434	2805	6245	3324	5526	3983	2610	4194	2865	6355	2860	3487	3175	2726	2059	1051	1339	914	1498	1861	1856	2053	1899	1455	1512	1104	1503	1951	657	2080
WBGene00015549	0	10	25	9	4	0	0	14	2	4	176	132	45	42	14	37	23	124	8	83	24	92	24	24	16	19	8	43	2	61
WBGene00000585	2220	1282	3652	1970	2829	2093	1423	2077	1101	2386	982	1673	918	1291	890	333	528	244	458	738	564	981	674	590	692	405	722	926	277	1075
WBGene00002228	10393	1267	14815	2787	5832	4063	4187	4254	2216	5923	357	2605	69	1811	448	759	795	446	288	1690	239	2859	290	893	2071	521	684	2155	375	2827
WBGene00006572	407	300	292	449	557	772	268	567	693	692	1099	773	577	613	330	258	314	305	694	493	359	844	983	333	407	337	592	496	195	691
WBGene00003695	485	530	487	927	739	886	159	748	612	280	2605	1941	1596	1771	894	1520	1081	1196	875	1568	1501	1257	1557	1594	778	1030	987	1620	318	1483
WBGene00021542	259	1	639	3190	1965	154	501	1529	112	588	10	7	1	0	61	0	0	0	0	2	0	1	0	1	0	0	3	3	0	2
WBGene00021543	198	18	26	309	238	57	115	201	5	139	2168	309	62	81	1407	308	90	111	321	350	213	185	361	245	112	85	234	210	86	203
WBGene00021544	675	646	1195	597	651	654	511	373	564	771	666	1109	635	1234	207	349	256	269	258	482	300	1004	326	279	532	159	246	545	188	736
WBGene00004473	30242	62490	22772	44041	23838	63951	9824	16296	45910	21336	107622	95940	139128	121066	27888	39554	63698	46487	88642	75410	54750	114710	96725	48059	76367	36324	78644	77224	35261	98978
WBGene00000942	28774	2353	4984	9755	14054	6138	7796	9074	1404	14723	38209	44382	11711	63697	21706	18266	4469	22646	4623	18728	9088	11681	5384	11892	7535	3273	5572	11319	2673	12165
WBGene00022620	805	327	1280	2030	1203	709	568	1710	494	1441	626	916	430	524	322	235	331	191	291	478	216	837	333	246	420	178	294	485	140	638
WBGene00022618	1282	293	1643	1564	1080	1175	607	1102	529	1375	1491	1804	970	1060	492	475	630	375	543	1278	730	1708	883	761	1098	520	875	1174	444	1491
WBGene00003527	220	10	19	225	168	20	24	75	0	17	532	221	72	81	663	69	33	35	195	902	1106	853	261	2308	594	703	322	909	157	336
WBGene00016402	59	16	136	26	13	8	36	9	3	36	31	74	0	33	26	91	139	55	8	144	7	391	36	75	190	24	57	169	37	229
WBGene00016403	67	48	81	18	28	139	22	31	161	13	817	341	8	180	76	116	19	100	109	41	13	29	140	44	16	37	185	54	12	24
WBGene00000888	956	492	1477	2002	1811	1315	911	1511	914	1860	856	541	341	569	243	187	180	176	449	444	191	794	590	228	447	212	437	496	125	658
WBGene00016404	411	374	385	886	734	841	268	803	605	599	929	649	689	511	414	245	336	152	361	418	426	427	461	333	262	209	298	431	186	328
WBGene00016405	98033	38533	81133	27162	62375	51339	35749	37768	35310	43475	29025	29601	32598	25296	16611	9269	10989	6726	5382	17479	10808	15842	7955	12865	12717	7057	9243	20478	8429	17099
WBGene00016400	1661	864	2064	3336	2597	2222	1260	2408	1285	2552	1047	786	810	569	996	232	438	131	828	717	785	979	1018	608	695	504	833	890	439	910
WBGene00000687	1605	130	387	1321	934	331	532	466	58	288	855	79	15	46	2959	22	16	26	1717	2261	1091	1394	2458	2957	1280	982	2222	2255	2029	1143
WBGene00016398	30	17	137	12	10	0	31	5	10	26	35	17	36	8	8	2	1	1	2	1	2	4	0	2	3	0	1	2	0	6
WBGene00016397	680	29	113	451	353	194	216	352	12	380	561	135	13	32	567	64	20	33	24	45	34	24	25	59	5	0	32	34	8	42
WBGene00004411	7652	5883	11477	4919	8671	7512	5046	5537	4992	7321	3361	4267	2456	3311	1712	1179	1592	932	1051	2608	1068	3244	1412	1369	2200	839	1654	3063	890	3634
WBGene00206380	873	208	796	1376	1468	694	532	1138	692	1447	566	506	271	349	452	96	95	86	105	141	130	121	206	92	95	54	99	124	89	109
WBGene00004822	413	333	934	2272	2275	665	678	1598	345	1361	554	360	488	386	207	127	196	124	189	236	213	202	357	160	114	191	177	159	97	133
WBGene00006109	61	32	46	3	21	24	40	0	3	37	3	11	0	9	6	5	0	6	6	2	2	4	3	6	1	2	1	4	0	6
WBGene00016596	555	176	127	770	375	190	84	401	43	57	7453	481	24	233	5791	41	54	84	12529	5340	2962	3338	18134	3425	2620	4594	13277	2172	2181	969
WBGene00016595	1211	4225	159	1472	2383	9639	166	1693	10388	64	202	65	169	23	196	13	50	11	58	34	110	28	123	30	19	89	119	66	108	21
WBGene00016598	8	0	12	163	8	0	8	36	0	5	78	2	32	3	579	4	4	4	187	56	20	22	156	14	2	50	97	21	13	7
WBGene00016594	373	1440	27	419	213	1134	55	199	762	49	20346	6327	46227	793	2194	2016	13779	624	3592	773	5148	369	6505	1270	216	2850	6164	1775	5560	262
WBGene00020043	16	0	1	14	13	0	0	8	2	5	377	103	13	4	74	87	13	78	107	51	60	28	102	87	8	31	60	68	33	41
WBGene00020046	0	0	1	2	0	0	0	0	0	0	314	0	1	0	34	4	1	2	61	2	5	4	78	9	0	4	65	14	5	0
WBGene00006748	254	0	35	169	173	40	83	109	1	47	825	303	9	33	822	146	9	47	141	91	130	30	92	112	11	24	82	79	37	28
WBGene00006504	4290	1550	3679	4727	4984	1479	1564	4391	942	1511	21459	2639	7719	994	7563	470	1136	289	3125	1253	1506	473	3728	933	545	836	4678	1114	1872	267
WBGene00020045	63	31	80	46	50	13	31	23	1	47	473	341	48	47	192	182	20	120	120	209	149	79	139	124	12	26	99	83	12	40
WBGene00044504	11	36	75	72	70	50	55	65	16	61	103	66	92	115	52	36	47	27	28	10	21	33	58	24	12	15	34	18	8	20
WBGene00017053	1418	551	1414	2247	1513	1054	820	1729	653	2253	1226	1265	597	858	731	311	301	248	341	483	458	750	504	411	442	223	370	640	214	688
WBGene00000292	8259	2622	8256	8902	8375	6760	4802	6455	3746	10811	6547	5531	4422	4866	4248	1901	1934	1839	2878	3664	3159	3838	3673	2548	2128	1676	2680	3215	1416	3173
WBGene00017052	266	10	29	339	229	41	48	162	1	99	34	83	30	54	532	7	8	13	282	529	158	241	273	637	66	120	249	415	42	250
WBGene00001241	3361	4275	3940	4295	3060	6689	1658	3046	6722	3603	3813	3617	4502	4535	4626	1250	1909	1051	3475	3474	2811	1817	3705	2738	1689	1905	2408	3092	1180	3083
WBGene00017054	160	343	207	178	175	315	67	184	235	182	2052	2506	1109	3825	301	596	243	801	125	268	279	211	215	175	125	110	110	234	96	178
WBGene00017051	49	90	80	53	49	28	31	28	26	25	191	135	46	146	110	42	8	18	21	15	31	10	34	27	14	14	26	41	10	36
WBGene00000688	16	28	18	5	2	0	11	2	0	6	8	10	21	40	5	0	0	3	3	5	2	5	2	7	2	0	1	6	1	19
WBGene00017050	31	123	87	9	15	27	18	8	2	23	0	16	89	94	21	1	0	3	0	1	7	8	0	24	25	2	0	39	0	76
WBGene00236806	30	21	68	10	11	17	11	3	3	16	0	1	7	7	1	2	0	4	0	3	1	1	0	1	2	0	0	7	0	6
WBGene00015535	6	23	1	9	4	14	0	11	27	1	59	29	19	2	170	17	10	14	10	2	7	2	26	2	3	4	9	2	1	3
WBGene00015532	0	114	0	6	7	104	0	2	54	2	189	24	14	8	288	24	24	15	58	19	44	23	67	26	5	55	21	26	17	8
WBGene00015536	56	0	3	37	17	7	12	20	4	8	317	105	5	20	141	143	15	79	56	90	64	24	54	81	4	16	56	52	25	27
WBGene00015531	162	25	59	367	271	68	114	286	19	339	624	215	143	40	401	109	41	67	104	112	125	78	134	164	49	76	77	78	23	54
WBGene00015537	2	71	0	8	1	17	0	6	3	1	110	65	349	54	36	43	67	21	49	17	80	25	65	20	25	21	27	24	31	24
WBGene00018345	0	32	11	11	6	24	0	3	21	0	51	72	118	79	59	51	164	40	9	7	25	10	17	8	5	4	4	15	6	15
WBGene00018346	196	372	27	101	113	244	6	85	141	7	2812	2651	2774	3526	417	581	599	551	157	177	254	102	233	112	82	146	160	114	113	117
WBGene00018347	0	7	4	3	0	0	0	0	1	0	79	153	53	181	8	16	5	17	5	7	22	3	8	2	3	0	4	2	0	1
WBGene00018344	2	6	19	9	6	0	4	2	1	4	362	210	208	39	73	154	41	67	53	135	106	72	43	94	15	36	75	50	25	33
WBGene00018348	18	0	1	14	26	4	9	14	0	13	164	87	1	4	54	26	1	9	14	21	4	10	14	6	2	2	13	7	4	12
WBGene00001713	854	134	543	1400	735	174	283	924	42	100	11994	808	199	581	9268	346	78	258	4444	4857	3961	3280	6631	3950	2792	3202	5848	4358	5269	1951
WBGene00004477	25991	49466	19867	26981	21152	53671	8651	16664	39709	21693	104363	91435	130592	104263	26316	33030	52181	36059	85655	62663	48372	104654	97734	42324	53137	28822	75472	59933	26023	82034
WBGene00018349	5949	2290	1032	6399	5191	3745	1675	4795	1693	4179	8345	6238	7409	4647	8725	1791	1699	1523	2246	3301	3981	2673	2774	2491	1480	1506	1891	2522	953	2271
WBGene00018350	7588	44249	171	2754	4183	28408	138	2904	23095	75	25392	11875	84028	1130	8707	2739	18964	180	2646	221	6460	127	4126	705	112	1651	3569	989	3319	86
WBGene00021495	28	205	12	42	32	245	11	26	118	2	1431	676	3847	104	312	140	1038	20	349	38	497	23	569	60	11	328	380	64	254	8
WBGene00003841	85	45	31	54	65	22	28	32	4	20	279	82	2	11	204	36	5	20	15	13	38	8	10	52	1	3	23	27	8	13
WBGene00021496	247	78	93	131	98	129	101	66	34	51	27	43	42	10	322	10	7	14	102	27	231	18	63	30	27	7	26	25	3	8
WBGene00021497	474	3317	470	281	440	1639	201	344	1208	266	1032	671	1831	553	188	272	434	159	138	317	443	265	230	284	192	205	175	254	152	237
WBGene00020446	632	3343	533	694	827	3504	264	573	2876	480	1446	535	2593	272	534	175	759	122	503	258	627	288	712	206	160	433	547	248	378	452
WBGene00020445	208	552	193	40	106	408	54	29	378	129	1127	125	46	110	182	33	34	55	463	159	64	86	663	93	37	59	487	104	157	64
WBGene00020444	68	0	28	10	16	17	27	8	11	17	271	81	0	32	65	22	0	8	14	27	27	12	37	24	2	8	10	17	17	12
WBGene00020447	1788	164	1518	2836	1816	844	1030	1388	421	1872	1997	2297	393	1807	1259	464	194	415	462	765	719	691	623	552	475	218	409	749	313	714
WBGene00016739	6245	11335	3278	2448	4098	14162	2741	3785	7143	5796	13310	18757	14259	23771	4719	6592	6535	7892	3015	10506	6066	11757	4893	7739	6643	3365	4186	10923	4511	11342
WBGene00001187	10775	852	1323	3383	5182	2539	3193	3393	301	4675	9084	8961	2329	11903	8115	3436	842	3091	1415	4240	2804	2276	1582	4383	1675	727	1627	4017	963	2699
WBGene00015214	35	0	7	14	17	3	1	6	0	7	198	20	0	19	37	4	0	3	0	9	6	2	8	47	3	9	4	28	16	16
WBGene00006814	9700	686	2753	2882	5143	2015	2634	3348	355	5407	8597	10886	2256	14990	6526	4331	827	4258	1577	6474	3510	3839	2035	5652	2254	1119	1829	4566	930	3863
WBGene00194883	0	0	4	1	0	0	0	0	0	2	133	117	27	69	25	44	1	33	38	56	33	45	34	35	24	7	19	41	8	30
WBGene00015216	73	26	27	346	85	43	7	111	19	20	675	230	1089	140	374	61	348	33	130	60	327	86	179	142	105	112	103	165	137	62
WBGene00015210	48	12	22	3	7	24	24	3	4	19	12	107	36	243	4	10	5	12	3	21	27	21	0	61	81	12	2	40	4	56
WBGene00015211	34	0	33	10	13	0	4	5	1	24	7	56	26	122	9	4	3	7	3	5	8	6	1	32	34	9	1	25	3	28
WBGene00015217	1036	287	1451	1525	1089	399	332	1261	154	845	1765	1466	1967	646	1417	336	570	259	465	556	855	469	568	503	479	360	383	444	273	337
WBGene00017416	119	37	164	125	101	53	20	82	29	140	225	250	493	101	178	28	71	7	645	276	862	378	639	412	192	132	336	207	44	114
WBGene00017417	0	0	6	7	10	50	0	7	18	1	457	681	1679	323	84	80	362	56	312	75	1025	96	492	177	288	335	195	93	96	57
WBGene00017418	664	1286	100	506	371	2138	29	144	1164	39	15687	30798	70346	31843	2478	3142	18759	3192	5182	3224	33651	6226	5738	7381	23881	21039	1922	3253	1760	3492
WBGene00018903	12	62	24	79	9	20	17	42	24	12	465	122	170	41	42	29	53	36	60	41	26	23	33	6	14	19	17	13	9	17
WBGene00004044	535	173	782	228	352	194	227	208	79	417	341	921	360	388	137	301	556	197	155	620	152	1129	164	311	841	197	306	732	124	1051
WBGene00018902	291	37	453	349	199	129	136	251	65	210	163	557	302	325	90	120	310	98	113	281	153	658	174	165	521	143	177	389	56	664
WBGene00018901	104	25	191	88	85	46	72	60	37	98	76	196	14	125	28	30	51	26	70	247	21	551	92	164	380	73	120	338	47	506
WBGene00018904	530	457	838	1208	1110	864	246	994	881	587	458	622	488	386	283	156	359	97	470	476	249	748	480	293	466	207	477	483	178	622
WBGene00018900	6161	1951	10072	8707	6570	3749	3186	8488	2199	4094	866	3682	511	2219	636	1063	1063	687	557	3866	603	5317	837	1810	3508	1221	1387	4369	927	5223
WBGene00001935	204	64	95	332	254	128	112	455	89	189	79	78	223	49	65	30	76	53	62	25	75	53	82	33	30	118	80	48	78	47
WBGene00001936	290	192	96	258	223	198	122	350	98	212	116	181	62	118	35	52	30	69	36	31	29	19	64	18	11	21	53	30	30	21
WBGene00001934	560	229	229	938	966	251	289	1904	347	1546	77	153	82	96	65	66	44	101	121	92	78	206	140	89	177	112	110	185	55	243
WBGene00001933	288	276	84	375	225	92	70	360	95	163	30	59	61	53	30	25	11	28	100	36	65	49	104	46	32	99	79	58	27	52
WBGene00018899	137	51	32	415	204	40	60	222	8	78	59	82	95	47	674	16	18	3	40	35	106	52	44	123	20	56	54	54	11	18
WBGene00018906	18	10	15	31	11	21	7	7	10	8	293	93	156	33	86	30	11	20	25	34	53	20	15	65	7	16	24	17	14	18
WBGene00018907	38	139	72	108	62	188	11	60	162	10	922	441	3551	223	256	81	683	34	123	16	219	10	179	43	18	34	103	82	25	107
WBGene00001624	81	9	45	167	96	27	48	71	13	27	463	239	118	308	466	43	16	61	245	127	96	74	206	491	84	110	260	230	94	58
WBGene00019900	6793	5642	5441	25049	6326	9749	2451	11554	5839	6531	35198	28069	24157	26427	10365	9539	9838	9664	26444	20866	14668	23763	33828	16511	13021	11679	28196	19215	8417	23197
WBGene00019899	90	0	33	80	76	40	37	43	45	130	142	124	54	112	73	29	25	20	30	38	47	57	45	37	51	31	21	59	20	60
WBGene00004039	2247	964	2941	1782	2468	1538	1380	2049	937	2415	4499	3747	2211	3459	1164	986	785	840	1217	1769	1252	1731	1752	1286	1280	678	1395	1738	631	1928
WBGene00019898	2022	792	3255	2683	2329	1551	1480	1797	792	2374	922	1128	689	744	390	288	338	208	418	578	356	833	616	383	564	245	374	690	211	796
WBGene00019901	4	0	17	15	14	17	14	20	3	20	3	24	42	10	18	3	6	0	336	384	88	374	289	184	92	18	259	208	10	152
WBGene00019902	914	578	843	982	806	823	389	721	694	694	2635	1797	4506	754	1400	560	1328	356	474	342	1608	275	686	389	338	551	460	346	289	170
WBGene00019896	40	0	13	20	15	6	0	6	1	1	305	184	18	36	90	52	6	33	59	49	41	25	57	36	22	5	29	37	9	21
WBGene00003914	8674	20568	7013	11300	10593	24267	3262	14336	17650	5731	2676	3138	2897	2617	1907	1043	1670	679	5401	7031	5468	9344	7735	5653	7152	4256	7382	9232	3855	10195
WBGene00000392	200	439	327	968	337	860	176	628	556	247	258	255	264	128	153	75	154	75	371	303	305	419	565	272	285	336	452	377	257	388
WBGene00018636	675	235	1326	1603	744	639	284	1066	386	752	130	824	61	377	110	188	236	82	122	549	59	1062	228	302	785	108	228	716	110	1018
WBGene00000996	5797	19533	5263	9612	7585	36478	2272	6206	27992	3441	1830	2741	2176	4765	1544	545	1471	436	2313	2020	3255	2217	3800	2267	1536	3115	2674	3671	3153	2785
WBGene00018637	778	769	1262	766	713	890	444	416	640	781	944	926	481	665	305	217	200	164	156	299	258	292	190	283	224	102	134	398	136	324
WBGene00018638	1654	1014	3249	1946	2190	1317	1131	2017	1021	2156	1870	2180	1309	1950	605	533	566	445	467	1095	615	1444	690	578	850	404	555	994	323	1227
WBGene00018635	1296	588	2107	2923	2292	1030	971	2055	620	1641	914	1128	716	768	392	259	352	143	532	657	412	1040	789	442	645	319	670	723	242	1057
WBGene00002074	13081	7030	15764	11743	17090	10792	8194	12848	6693	13458	20102	13292	13437	9572	8587	5714	4967	4951	7241	7885	4861	7536	8313	4324	4475	2762	8079	6575	2534	7182
WBGene00043068	78	28	277	174	127	41	42	80	27	87	99	222	35	84	63	84	88	154	19	326	25	771	38	193	530	55	103	470	67	705
WBGene00017995	81	0	39	25	29	24	10	31	4	53	50	109	0	25	82	94	6	283	21	163	11	164	34	31	41	45	11	56	10	127
WBGene00017991	848	18	463	1754	590	102	167	1568	8	153	517	103	1	52	3468	62	100	116	5923	658	851	520	6789	1108	513	2283	4487	1227	42	634
WBGene00017992	674	262	1204	823	976	539	462	879	320	1114	218	623	173	502	166	188	207	134	86	317	143	588	121	166	369	116	161	394	87	506
WBGene00017990	8911	1206	10625	10786	11977	4588	5430	7368	2073	9393	734	554	315	396	798	172	176	142	415	641	288	775	495	362	614	231	421	621	164	724
WBGene00017993	40155	7397	42209	36993	34879	22108	19902	26039	13534	40496	5305	4465	3072	3575	4006	1549	1529	985	2705	3891	2120	6019	3295	2327	3908	1824	2824	4092	1086	4953
WBGene00017989	5669	2848	6039	3438	4948	5989	2559	3473	3772	4918	2329	2503	1199	2003	1224	777	869	638	860	1555	576	2305	1056	821	1598	368	1061	1659	340	2035
WBGene00018468	10132	407	962	2592	3172	1730	2962	1806	104	1544	12740	5730	380	750	10017	3925	649	2149	1289	1933	1193	317	1340	1961	139	448	1005	1544	451	317
WBGene00018470	95	0	9	98	88	15	42	72	3	83	1071	624	201	405	484	116	150	102	505	288	386	230	670	365	138	215	510	345	449	167
WBGene00018471	218	16	386	78	213	115	206	89	51	354	13	2	0	21	8	3	10	4	0	3	2	1	0	4	2	1	1	6	0	4
WBGene00004046	13308	4120	13956	15335	13060	12337	8176	10984	7774	20055	4491	4718	3020	3641	4256	1297	1489	1092	3634	6619	3642	9674	4903	4246	4996	2811	4240	6527	2176	8158
WBGene00000190	36	112	46	6	7	41	6	2	28	35	595	171	993	60	6	4	9	4	149	23	188	11	195	17	11	71	108	33	86	7
WBGene00018472	572	28	106	528	513	103	74	522	45	384	161	175	66	24	1032	47	32	18	122	41	202	72	119	274	31	99	123	196	20	44
WBGene00003758	4	13	5	24	8	18	0	10	1	6	1999	1780	80	181	199	641	60	652	2688	693	2479	709	3401	818	62	220	1180	610	261	317
WBGene00001975	2139	850	2882	2433	2221	2846	1318	1936	1542	3335	1136	1248	1229	942	553	361	457	334	509	801	358	1371	543	354	803	221	496	779	217	1070
WBGene00001584	7652	1666	8196	3894	4728	4004	3384	4029	2477	6687	1569	2659	1348	1907	842	632	672	454	496	1325	465	1924	608	657	1271	475	652	1295	369	1807
WBGene00018473	659	248	1378	434	444	297	245	279	245	389	1431	755	117	437	421	101	15	89	265	208	104	146	444	111	55	106	316	124	206	75
WBGene00015619	405	31	39	462	432	84	93	207	13	170	3529	3070	158	3448	1502	1424	129	1862	588	1199	720	1135	782	792	598	201	595	1032	406	1325
WBGene00015620	1212	112	210	859	841	171	287	966	44	459	254	84	89	102	1544	40	20	18	93	309	636	182	97	565	87	246	223	316	22	88
WBGene00002173	2057	4440	257	1185	1136	3090	151	595	1357	118	12379	6762	25424	2820	4533	1952	6983	557	1658	705	4132	410	2463	1164	419	1655	1988	1222	1789	237
WBGene00001456	76	30	20	144	91	32	32	84	6	70	2408	779	257	126	504	767	344	337	1130	750	1014	677	995	818	53	79	849	797	312	602
WBGene00017996	1311	896	2119	2779	1728	1310	852	1844	786	2001	2584	2230	2854	1667	1253	599	1004	505	1132	1250	677	1579	1570	759	924	549	1273	1052	540	1432
WBGene00017997	2316	2035	2573	2439	2364	3417	1102	2184	2811	3188	2741	2357	2091	2210	1183	981	979	1174	1197	1895	1186	2267	1989	1282	1467	850	1617	1823	670	2336
WBGene00017999	862	387	1033	1519	1404	1692	711	1419	1175	1818	802	457	601	518	483	204	432	145	665	590	488	747	836	396	416	431	606	552	260	646
WBGene00023487	536	576	827	768	861	1580	496	799	1310	1157	1303	1213	1382	998	439	365	594	429	594	757	590	1225	1019	479	716	476	645	738	325	989
WBGene00003607	721	4388	27	528	650	4535	36	687	4448	38	1516	815	5151	75	1399	251	1821	31	472	84	1085	55	753	166	26	885	543	191	622	27
WBGene00017998	665	35	148	5324	748	48	146	1897	10	184	1137	142	51	245	10000	53	24	56	10275	1103	911	576	10343	1164	470	3027	6747	1144	50	514
WBGene00016846	232	34	213	383	270	131	120	314	17	265	675	685	34	944	500	369	30	464	224	584	187	423	284	378	271	52	263	327	117	414
WBGene00016845	9	39	2	2	0	0	0	4	6	0	5782	3404	27401	65	302	610	4131	85	1013	137	2943	74	1132	398	22	1318	1376	616	2488	65
WBGene00016844	1673	1210	1620	1780	1691	2724	833	1429	1424	1979	1294	1368	656	1115	934	339	492	282	1323	1906	701	2936	1886	1437	2109	743	1793	2511	629	2973
WBGene00016847	37	2	74	21	19	9	10	10	21	38	12	18	16	12	19	4	4	11	6	2	2	1	6	2	1	2	2	4	2	6
WBGene00016843	35	60	100	1	16	12	4	0	5	13	3	12	19	35	6	1	3	5	0	0	3	1	1	0	0	1	0	3	0	3
WBGene00016842	116	0	76	113	60	24	55	61	4	48	403	169	81	112	231	143	21	79	54	100	59	56	41	145	48	19	36	58	52	65
WBGene00016848	556	5971	42	517	586	5825	37	302	3915	14	1910	468	1034	71	279	52	232	39	710	203	411	67	1040	155	9	317	959	160	338	28
WBGene00016700	1597	30	141	2933	1725	102	349	1312	8	50	716	24	5	44	7652	16	14	9	33	73	22	18	19	38	15	45	44	34	79	22
WBGene00000603	1879	25	168	4871	1956	204	364	1049	3	153	4376	35	7	24	13546	46	12	37	5745	4429	787	2202	7332	2539	924	2836	7983	2691	5550	1041
WBGene00016701	99	13	165	152	86	57	32	126	20	90	71	153	2	75	48	58	46	16	46	167	70	352	73	94	293	60	87	236	31	354
WBGene00016702	482	64	966	1310	563	296	238	617	148	541	321	2017	33	1014	150	244	352	188	238	1002	216	2244	392	522	1581	267	458	1342	219	2096
WBGene00016699	91	14	39	125	96	32	36	61	3	20	34	51	2	9	221	19	5	1	3	23	9	16	5	16	27	6	4	21	1	28
WBGene00016698	9	16	11	4	4	14	4	10	4	13	23	14	4	9	11	3	9	2	7	14	22	18	9	7	21	5	4	15	4	17
WBGene00016703	126	57	175	128	107	60	48	74	26	97	320	117	17	40	166	64	27	31	41	162	52	84	49	103	30	29	49	91	21	77
WBGene00001827	12820	2885	15298	11717	14070	7485	6860	14186	4572	13049	2632	2775	1889	2178	1779	896	1085	568	1531	2940	1043	4635	1735	1612	2375	807	1833	3467	871	3957
WBGene00016374	1673	686	2609	2636	2996	1588	1238	1994	954	2941	766	636	364	352	415	164	187	93	450	526	238	878	670	342	483	195	475	559	140	794
WBGene00016373	219	93	461	956	517	239	225	783	146	419	286	156	116	142	95	58	79	46	98	144	61	255	146	85	182	37	125	167	29	264
WBGene00016375	829	548	774	1003	922	1166	444	896	772	1348	637	949	634	604	323	254	266	183	363	417	309	589	547	232	292	194	350	394	163	449
WBGene00016376	2396	1734	2352	1512	2652	3013	1294	1790	2021	2730	1512	1281	2169	1078	969	425	902	280	718	652	935	668	1113	557	412	601	709	652	458	577
WBGene00044325	381	353	621	799	650	779	378	608	428	997	584	678	544	634	362	187	272	196	259	377	405	409	459	259	235	225	298	321	208	384
WBGene00044326	1156	573	1535	1964	1539	859	693	1729	718	1977	865	1049	935	746	386	240	366	190	461	587	465	919	616	422	609	302	501	662	292	852
WBGene00016378	1828	1091	2156	3051	2946	1881	1072	2660	1192	2467	3969	2633	2685	2251	1346	886	695	650	778	1245	970	1153	1288	920	694	574	936	1180	718	1058
WBGene00004703	14348	4449	19499	13429	19484	13488	9320	15864	7308	16727	4380	4202	4579	3578	3832	1913	2700	1614	2231	3664	2629	5108	2733	2248	3151	1760	2697	3596	1261	4229
WBGene00016379	193	308	42	141	133	517	19	110	651	48	1227	498	3228	124	336	152	1161	33	273	46	571	61	381	143	96	579	270	185	522	46
WBGene00016380	1490	215	1673	1836	1957	1050	873	1108	544	1881	501	876	57	606	926	179	173	94	657	520	267	694	760	469	501	166	647	519	82	625
WBGene00016381	1852	379	2877	2495	2289	1262	1133	1503	763	2312	219	756	81	535	138	94	127	47	108	304	56	641	186	215	519	100	176	525	92	641
WBGene00016371	15	10	75	82	39	4	11	32	0	7	10	7	0	3	35	0	0	0	21	1	0	3	11	1	1	1	3	3	0	1
WBGene00016383	980	602	1371	1027	931	1095	545	814	830	1179	943	1748	1051	1496	499	602	671	560	261	672	494	741	349	441	571	281	284	632	199	703
WBGene00016384	2342	2610	1671	3194	2366	3526	962	2348	2988	1887	6746	5373	5619	3083	3671	2020	2357	1315	1158	1313	2023	1471	1572	1422	926	852	1089	1666	709	1448
WBGene00004363	3446	195	490	3368	2516	834	1044	2147	164	2582	3228	1860	752	1358	3976	648	292	540	595	1178	897	836	732	1077	707	291	562	952	238	767
WBGene00020497	100	21	20	438	70	5	4	108	8	20	5146	1282	597	984	2632	393	169	245	731	472	782	388	919	189	135	247	618	236	264	160
WBGene00015509	673	734	568	2416	847	1352	103	1482	1117	444	5838	2137	5881	1387	1191	836	3049	649	1068	777	1387	977	1814	662	648	960	1568	1002	912	852
WBGene00015508	1090	525	1725	2557	1942	1095	743	1811	664	1613	1471	1353	1515	936	823	396	579	241	476	506	481	580	718	484	410	338	529	754	391	648
WBGene00015510	3442	301	3597	4056	4050	1280	1498	3719	638	3320	2826	1025	1225	741	1626	392	223	197	2084	804	1095	644	3072	896	372	1085	1975	973	348	532
WBGene00015511	76	45	35	82	52	17	9	16	13	41	79	77	164	13	47	27	62	13	4	8	27	8	7	3	4	6	7	20	5	9
WBGene00015507	2520	2078	3234	3393	4340	1730	1326	3556	1406	2416	1662	1037	1383	975	1245	389	532	231	562	814	945	626	1008	934	376	688	759	1197	383	677
WBGene00001453	120	0	59	281	237	65	94	131	13	178	1303	964	111	298	308	162	34	196	324	378	199	349	447	149	131	52	243	198	55	208
WBGene00016957	181	3693	47	240	224	1834	58	127	765	27	2185	937	2657	282	717	421	447	229	1030	413	1298	201	1592	433	72	647	1109	313	400	121
WBGene00016958	116	444	48	448	254	856	35	245	592	77	965	448	970	50	814	277	621	125	240	175	613	125	419	238	129	295	295	194	190	67
WBGene00016793	833	400	1269	1907	1712	886	659	1540	415	1390	881	1065	685	780	434	302	367	212	723	918	617	1223	1087	633	813	432	802	972	323	1238
WBGene00016792	3985	658	6119	3096	3724	1914	2050	2631	1106	3872	1694	2754	483	2381	1098	816	384	777	281	809	520	776	468	723	478	219	410	756	183	666
WBGene00016794	2053	1066	3291	6616	4448	2825	1369	4047	2470	3284	1386	1453	905	909	1167	428	467	298	604	789	498	903	902	585	577	459	660	1010	270	954
WBGene00003827	10962	6552	11802	7400	9442	7084	4980	8144	4513	7339	10816	7863	7148	6000	6039	2974	2558	2073	2028	3392	2500	2239	3395	2953	1854	1682	2331	3468	1419	2575
WBGene00016791	490	260	836	344	508	321	221	315	184	546	333	680	218	490	127	131	165	135	85	186	162	302	127	175	293	103	96	259	58	294
WBGene00002080	3326	1329	3099	2346	2746	2456	1417	2697	1709	2760	2422	2271	1764	1587	2612	667	961	485	1214	2011	878	2397	1394	1101	1532	654	1340	1965	600	2158
WBGene00219436	330	24	88	622	347	91	51	369	24	104	186	17	28	26	1468	7	15	14	703	417	655	293	668	317	173	264	414	278	131	117
WBGene00016790	1811	1148	1805	2817	2479	3483	1099	3127	2819	3796	2364	1588	1430	1308	894	563	871	667	1449	1462	679	2474	2002	744	1545	610	1297	1433	401	1921
WBGene00004471	34090	55254	28235	24256	21839	54047	10704	21752	43407	22322	100137	85690	130264	109960	27681	38479	61669	42766	71909	76941	47210	116392	71289	48601	63649	36221	65242	75637	28433	92510
WBGene00016795	55	0	29	5	16	6	10	6	6	18	150	34	0	10	133	6	2	2	46	12	3	8	80	5	3	10	66	9	11	8
WBGene00001535	830	118	392	116	199	185	241	82	86	294	1007	104	12	58	364	68	9	14	68	69	20	18	41	109	23	12	26	96	33	41
WBGene00000242	500	46	77	451	361	81	272	321	16	370	654	65	3	13	629	59	5	21	48	50	34	13	44	69	7	19	34	47	24	34
WBGene00017644	1982	329	1807	2077	2217	785	1114	1416	374	3024	2966	2096	259	924	729	412	169	331	416	517	366	645	557	287	276	167	317	395	135	348
WBGene00017643	2952	756	4912	3994	3905	2124	2042	5208	1329	3703	1638	2472	1464	1984	604	605	666	460	1193	2127	849	3395	1732	1226	1827	774	1535	2486	701	2834
WBGene00249815	39	23	85	111	155	83	79	94	93	249	84	39	51	88	32	23	21	24	47	46	25	61	74	37	38	49	43	36	13	44
WBGene00017642	6783	2089	11066	3921	5038	3682	2708	5056	2291	5351	3251	3713	3131	3081	1502	1042	1344	758	1117	2375	1307	2649	1457	1335	2182	811	1354	2446	646	2680
WBGene00000442	0	9	14	88	48	10	16	44	3	20	121	63	78	35	109	36	51	26	28	11	52	5	54	27	12	59	23	18	28	11
WBGene00017641	1015	293	1530	613	651	492	343	956	227	728	1434	4217	4146	2125	495	992	2134	564	1702	4419	2321	8195	2244	2568	5321	1783	2780	6209	1653	8205
WBGene00019020	125	0	122	70	80	46	64	62	36	43	842	458	32	126	190	254	41	1109	29	94	142	28	31	73	35	12	31	84	9	44
WBGene00019019	2	0	13	11	14	0	0	6	5	7	131	58	0	10	36	44	2	17	19	14	9	7	14	11	0	0	18	5	3	1
WBGene00019021	15	34	16	14	22	12	27	5	0	7	158	19	3	18	788	13	0	13	1411	229	76	121	2510	237	79	354	1967	379	456	127
WBGene00003879	7	0	23	2	3	0	2	0	0	4	207	0	2	0	300	4	1	12	1088	1549	3338	1684	1309	2536	792	701	1218	1292	1176	425
WBGene00006761	848	62	135	879	600	308	315	582	50	996	848	462	44	322	1117	160	20	102	168	234	172	174	209	178	118	48	136	243	75	199
WBGene00000183	14068	7475	11747	29242	15997	14291	6771	17318	10542	15621	11763	7146	13427	4023	12112	2569	5687	1914	11137	7127	7456	7085	12387	5506	4062	5196	9394	6735	3554	6290
WBGene00003178	431	0	92	446	232	126	129	145	13	93	8038	6382	323	548	1921	2544	207	1595	1854	1445	1153	629	2650	881	55	131	1301	908	336	567
WBGene00000689	282	28	81	874	257	18	51	124	2	15	1184	14	25	62	3156	15	5	5	451	779	114	475	412	257	167	287	504	160	128	117
WBGene00004371	27881	4530	26630	9376	14865	8117	9062	10211	2164	11483	4227	4008	4152	1773	4529	809	1723	413	963	1600	1381	1119	1410	1510	1215	947	1246	1637	908	1034
WBGene00021541	379	147	950	2670	819	274	356	1766	106	836	112	361	3	258	120	51	60	47	85	178	31	322	118	81	257	69	126	237	57	320
WBGene00016130	187	29	248	426	186	36	86	109	22	86	106	5	20	8	648	4	6	3	89	293	958	449	92	685	435	322	157	246	23	86
WBGene00016129	169	182	224	194	237	457	93	306	327	339	353	424	182	341	179	123	172	96	250	250	158	426	371	173	264	115	290	261	75	369
WBGene00016128	1161	941	1366	1297	1274	1633	707	1384	1411	2109	1257	1705	1209	1491	462	471	421	465	611	852	524	1365	812	466	755	286	545	739	331	1136
WBGene00016124	1202	826	1546	1543	1504	1290	698	1158	699	1648	594	984	450	634	449	181	244	128	484	659	340	850	646	366	520	284	504	728	290	827
WBGene00016125	8	0	10	22	5	4	0	8	3	2	42	11	6	14	17	5	4	6	5	6	24	6	12	12	11	1	9	24	4	10
WBGene00003625	1685	1688	1804	3337	2091	1210	355	1980	1022	432	10139	4259	8100	1650	6632	1840	2737	865	2316	1358	1810	688	2359	1108	413	1048	2073	1336	740	668
WBGene00016126	16	0	16	78	57	13	0	32	12	9	244	15	0	6	155	38	2	24	25	84	27	40	32	41	2	3	26	34	8	21
WBGene00004732	27262	1839	12930	12531	15499	6623	8181	14022	1859	13390	21027	14432	4862	14508	15339	5415	3239	3719	4752	7524	5107	5036	5091	5786	3190	1941	4607	5161	1436	3938
WBGene00044508	1132	229	1412	2632	2500	579	609	1897	300	1251	1770	1418	611	1201	1170	383	155	313	233	349	200	248	266	179	149	77	213	105	36	147
WBGene00021537	172	0	17	132	130	22	32	81	12	72	31	3	0	6	32	5	4	3	1	3	3	4	0	5	0	3	1	3	2	3
WBGene00021540	1	0	40	239	83	13	14	55	42	16	378	70	8	48	118	13	2	20	66	28	10	18	50	19	8	21	51	32	26	12
WBGene00021538	773	487	1470	911	1000	873	509	870	615	1050	727	861	583	611	344	185	253	126	259	305	326	291	315	248	239	159	261	309	62	264
WBGene00021539	5037	1540	7833	3689	5501	3595	2947	4953	1993	5831	1865	1982	1495	1489	1251	395	456	256	531	950	656	1008	737	747	734	370	664	1039	244	1152
WBGene00021536	4641	2545	4109	4423	5095	4072	2344	3604	2939	4008	2362	2075	3148	1310	2177	680	1500	469	1406	1900	1483	1908	1968	1594	1426	1009	1714	2148	931	2047
WBGene00018359	53	1	86	107	79	18	63	53	15	104	25	0	0	1	5	1	0	0	0	0	2	2	0	0	0	0	0	2	0	2
WBGene00018358	771	327	1222	1288	1366	682	522	848	457	942	88	92	320	24	50	18	38	19	4	3	10	1	2	2	3	5	0	5	7	2
WBGene00249817	108	0	68	221	107	39	42	110	11	87	406	101	32	19	250	32	6	20	17	23	19	12	19	26	5	2	19	27	4	14
WBGene00018361	3300	2895	3013	4689	3632	4884	1672	3230	3931	3808	6114	3936	5674	3807	2069	1591	2291	1474	3273	3750	2567	5072	4234	2704	2491	2143	3391	3364	1462	3912
WBGene00018357	477	221	430	1070	940	446	187	856	399	570	594	507	541	488	262	209	313	171	330	511	258	708	492	281	455	219	389	483	129	624
WBGene00004979	1137	4400	1086	1953	2053	6358	531	1504	5171	1393	1558	783	2847	573	776	298	1043	146	530	358	1145	342	860	514	313	616	631	615	950	263
WBGene00002162	10003	8239	9790	14945	10114	12651	5418	9498	8697	13574	22584	18991	23954	20459	7094	6435	8641	6940	10534	12968	9686	14672	13575	9253	7759	7312	11148	11416	5938	13161
WBGene00018356	1294	389	1112	889	970	748	689	630	377	1443	1547	1839	586	2240	1054	625	200	681	254	623	337	501	418	483	425	133	302	486	138	582
WBGene00004057	4494	5215	3428	2920	3325	7578	1956	2198	4713	3762	2819	2795	2015	3598	1769	811	623	752	735	1117	1056	769	1125	999	498	877	900	1485	1281	1010
WBGene00004056	1573	1324	2135	1565	1588	1993	1031	1109	1075	2206	2058	1483	1039	919	1065	710	413	473	301	465	524	316	433	490	171	368	313	509	254	263
WBGene00004055	3537	2267	4050	4037	5375	4152	2311	3360	3095	4872	3302	2124	2741	1818	2011	966	1063	779	1000	916	1090	724	1302	667	368	678	1015	859	760	611
WBGene00015048	1152	3335	537	273	655	2224	264	358	2394	570	2456	1914	13467	428	985	871	6298	152	889	246	2886	172	1711	1538	146	2673	1651	3039	9871	272
WBGene00015049	19	5	25	20	10	5	6	16	6	11	70	63	114	10	27	56	270	45	1	12	28	9	1	14	20	7	7	10	0	4
WBGene00015047	389	215	213	687	439	392	125	302	245	109	8001	8533	25784	6151	2114	2510	13644	1863	2506	1187	13774	1974	3898	2765	4223	4155	1780	1867	957	884
WBGene00015050	5	47	3	11	5	38	0	3	7	2	756	335	2906	48	137	61	631	7	344	23	283	14	596	44	5	213	623	51	218	4
WBGene00015052	39	67	37	74	50	161	9	12	47	21	3956	983	8014	45	410	384	3692	23	395	37	489	18	606	65	10	223	597	57	212	11
WBGene00235296	0	21	10	8	14	20	5	1	24	3	53	5	62	1	15	5	56	0	2	0	5	1	4	0	0	0	4	1	2	2
WBGene00003961	6256	2028	3926	4585	3318	4133	2161	4100	1839	5125	4256	2784	1256	1549	4220	1213	969	641	1064	1731	1476	1813	1284	1422	1155	634	1254	1724	479	1667
WBGene00006957	3878	1451	5266	2319	3284	2014	1288	3023	957	2568	3207	3609	2987	2208	3802	1244	1577	772	551	1815	1838	1809	673	2421	1320	992	911	2018	886	1530
WBGene00044608	441	356	626	1404	1010	988	513	1024	724	1068	566	479	441	496	360	186	280	204	410	439	321	726	571	304	416	208	417	436	194	598
WBGene00004101	8213	3679	8538	4031	5197	6106	3104	4087	3471	5860	2662	3020	2730	2197	3009	661	922	461	1394	1680	1433	1284	1743	1413	981	973	1442	2073	1192	1455
WBGene00006620	251	57	185	87	106	141	79	51	36	116	302	141	156	48	223	89	99	61	72	157	229	140	96	268	72	43	125	281	56	87
WBGene00015573	13	17	40	12	21	19	37	4	13	20	36	3	2	9	17	3	5	3	4	18	14	5	4	18	6	15	4	36	2	19
WBGene00003839	143	10	50	75	70	32	28	38	0	34	644	208	11	37	248	115	13	60	126	133	85	64	152	92	9	12	81	105	39	56
WBGene00020373	103	29	43	142	142	149	59	119	104	81	716	335	126	301	133	55	28	72	87	72	68	54	95	52	24	19	70	34	10	40
WBGene00020374	794	447	812	978	843	1013	518	928	780	1541	1430	990	1908	762	302	219	537	242	427	322	394	567	533	300	264	276	374	384	180	413
WBGene00003656	3633	3852	3419	2321	2021	5634	875	2276	3383	1805	5220	4106	6860	1986	3631	1529	2308	699	1027	1001	1584	942	1314	1046	712	807	1069	919	511	722
WBGene00006930	5	6	46	5	7	14	15	5	16	1	102	64	194	5	33	9	17	1	24	12	40	6	25	24	5	11	17	4	4	2
WBGene00019508	31	0	5	74	54	7	7	29	0	0	69	2	1	16	136	11	0	3	54	15	18	8	141	34	15	12	75	41	4	25
WBGene00019506	6	0	4	8	4	0	6	1	0	2	56	16	2	16	9	20	1	12	2	2	1	6	4	8	8	5	4	9	4	2
WBGene00044510	11	0	0	0	2	0	0	2	0	0	107	27	14	14	17	30	10	9	19	18	51	14	21	29	3	5	12	49	10	8
WBGene00044509	58	117	37	82	62	149	6	49	181	20	559	228	40	215	257	169	30	156	91	275	91	259	123	176	87	46	83	158	55	147
WBGene00019509	56	52	416	91	88	142	85	60	71	144	101	76	48	47	58	50	44	41	42	141	45	240	60	82	169	48	83	148	33	212
WBGene00019510	58784	38397	104621	25200	35636	66633	23001	32289	58153	40704	14509	19332	11904	15666	12898	13406	16880	12783	8685	36549	11593	45679	10354	16937	36250	10448	14796	38662	8341	47153
WBGene00000923	1815	1145	2324	2671	2523	2670	1260	2371	1791	3276	2122	1753	1447	1605	1499	642	1044	675	1603	1729	1321	2468	2202	1210	1504	1069	1705	1912	778	2218
WBGene00019504	2723	1000	3018	2854	2317	2004	1547	2883	1112	3423	3315	2493	1475	1804	2564	704	470	599	1021	1309	1135	1295	1357	1162	822	657	1202	1241	541	1146
WBGene00019503	791	413	1139	1000	954	609	376	912	283	858	618	602	377	503	469	261	224	154	242	447	200	610	301	266	471	125	300	433	89	527
WBGene00018072	813	326	1400	1029	905	655	523	833	315	930	911	1165	657	949	412	350	414	286	349	625	422	992	526	363	594	210	410	573	166	848
WBGene00018071	208	135	366	752	501	250	177	611	143	434	420	528	340	416	177	172	210	143	254	376	239	588	292	192	346	166	228	353	81	456
WBGene00018070	50	76	111	270	201	156	80	246	134	216	101	74	47	98	60	29	33	15	85	67	50	130	105	39	58	36	104	80	14	107
WBGene00006914	1533	85	348	4083	2014	218	298	2653	31	145	26053	5655	1634	3717	15093	3484	755	1630	6390	3407	3102	1753	10366	2664	1205	2640	9031	3144	2553	1523
WBGene00018073	3619	162	680	4163	3018	506	592	2878	202	816	12518	2850	350	2320	11858	738	270	350	7093	2836	1971	1576	7180	3390	988	1545	6024	2094	820	748
WBGene00018069	0	0	5	22	23	7	12	15	0	18	523	226	0	190	72	159	20	105	73	120	196	100	118	187	127	283	69	127	45	94
WBGene00018068	14	7	3	7	10	9	10	6	2	10	375	100	1	10	73	85	8	43	29	68	33	29	56	84	10	17	35	43	23	31
WBGene00003099	9	12	8	1	2	5	4	5	1	17	38	0	78	0	62	16	208	2	289	18	84	5	251	25	0	118	88	5	10	1
WBGene00001905	151	10	72	249	475	173	145	501	90	429	8	6	3	6	9	15	3	6	29	15	8	25	28	18	15	22	13	14	1	23
WBGene00001906	980	299	1010	990	1765	631	650	2152	554	2118	14	40	0	6	78	24	4	12	159	105	53	148	219	63	48	69	143	107	27	101
WBGene00017544	12	0	23	18	25	0	13	17	0	13	70	0	0	3	73	35	2	15	4	12	9	10	3	29	3	1	3	11	6	2
WBGene00017543	12	0	0	12	18	3	3	7	1	9	61	9	38	2	22	18	9	14	3	9	4	3	2	13	1	0	1	10	1	1
WBGene00017072	27	0	78	45	56	17	35	19	21	102	46	75	45	40	19	27	16	22	7	5	5	23	4	9	7	0	4	17	5	19
WBGene00005019	1479	575	2043	1088	1330	901	965	954	510	1696	2507	3216	1751	2136	1370	614	909	373	484	707	619	753	705	497	583	343	598	637	355	562
WBGene00017079	746	344	1742	446	749	353	267	755	226	699	967	1283	856	1001	338	315	439	238	223	632	247	848	328	320	701	187	351	660	132	800
WBGene00017071	80	360	122	43	72	197	7	38	190	36	3664	1738	14515	118	381	550	4318	47	1198	155	2257	82	1757	304	47	1286	2096	453	953	61
WBGene00017073	1130	37	61	2012	1088	187	207	669	168	149	700	33	124	20	4298	21	98	8	410	1493	1384	1328	397	2577	745	1170	555	267	22	109
WBGene00017074	659	530	816	589	633	738	317	592	663	992	738	950	772	976	206	265	358	270	229	467	327	892	339	285	608	190	263	608	167	861
WBGene00017075	16661	19732	17247	35865	18332	25296	8386	18326	23153	19311	25359	23692	27958	28451	5739	9908	10717	10549	10116	18021	10117	30481	15996	9655	17188	8856	12565	18459	7588	23844
WBGene00017070	3465	4887	3305	5489	5309	7425	2079	3959	5310	5147	2110	1459	2066	806	1494	259	558	194	1479	1057	1033	1401	2067	782	826	671	1470	1043	584	1064
WBGene00017076	30	0	14	40	21	20	7	16	5	10	751	113	38	47	147	152	17	186	129	72	90	39	165	86	9	44	92	47	49	35
WBGene00017077	137	64	73	49	81	87	22	34	38	38	129	188	236	157	83	81	96	68	18	72	49	128	23	26	132	20	29	58	14	105
WBGene00017078	206	177	192	73	159	108	72	80	73	82	249	487	291	234	177	154	201	106	40	125	79	142	54	77	118	24	91	169	22	102
WBGene00017069	113	22	225	187	100	74	42	101	49	128	103	455	6	194	36	77	115	113	20	116	12	294	29	47	204	27	27	131	24	186
WBGene00019791	52	2	102	171	182	49	47	86	10	135	2	0	0	0	1	0	0	0	0	0	0	0	0	0	0	0	0	0	0	0
WBGene00019788	39	4	103	158	172	31	56	76	8	98	0	0	0	0	3	0	0	0	0	0	0	0	0	0	0	0	0	0	0	0
WBGene00019792	327	73	425	142	139	66	125	255	15	136	127	746	38	562	143	208	280	92	89	500	47	944	95	324	636	145	246	733	122	756
WBGene00020825	255	57	69	402	328	76	132	388	18	348	334	25	9	12	472	17	3	6	25	30	8	13	28	17	3	2	16	18	9	18
WBGene00020827	13361	2878	15306	3569	8039	4268	6331	2517	2986	12714	3051	4976	2863	5599	1827	2834	1975	2252	771	1970	1459	1972	1421	2047	1692	835	1096	2592	403	2707
WBGene00020824	2787	1315	3838	2821	2748	1967	1439	2818	1525	2859	3166	2297	2242	1795	1882	554	815	331	1108	1273	1121	1222	1598	1057	820	632	1203	1417	684	1186
WBGene00020138	8	14	32	6	1	6	11	3	26	9	170	43	4	16	31	22	5	9	23	21	18	11	33	29	3	0	13	13	9	15
WBGene00020139	2844	23793	365	1250	1093	37117	264	819	25078	83	10104	2149	9239	1265	817	942	4841	489	1141	699	2043	478	2209	744	577	709	1590	817	683	875
WBGene00006374	134	185	438	728	187	179	73	559	157	156	60	399	28	173	58	74	97	50	30	242	35	485	73	147	378	74	102	364	43	460
WBGene00020140	9	0	23	34	9	0	6	73	10	35	53	4	0	0	0	1	2	0	1	6	0	16	0	6	17	9	2	21	2	30
WBGene00006220	7	11	17	6	5	3	0	2	0	3	2860	122	3	60	234	157	11	61	204	86	38	38	353	42	15	28	421	73	21	28
WBGene00003837	6	13	83	54	14	12	10	21	3	6	1465	123	1	46	327	72	4	40	772	431	153	222	781	171	115	208	827	121	86	57
WBGene00016181	0	15	93	9	13	4	19	2	1	9	165	19	0	12	33	13	1	18	31	34	8	26	42	20	12	26	39	17	25	7
WBGene00004995	5581	606	10149	6313	6482	2517	4172	4303	1028	11812	6793	8635	7445	11641	1747	3574	2526	5396	7176	9529	4254	8824	8503	6411	5725	3035	6634	6171	2504	8497
WBGene00001956	0	0	16	5	9	6	0	4	1	1	10	4	16	0	2	3	2	2	19	125	4	157	10	21	56	10	13	37	12	76
WBGene00004993	146	187	45	164	73	119	13	41	128	31	5984	3499	29640	192	647	663	4975	61	1378	161	1338	98	1673	263	24	1670	2212	458	1342	62
WBGene00016180	42	0	15	7	33	0	8	21	5	5	343	234	350	37	215	198	131	113	482	527	613	565	524	1066	443	373	570	1576	436	742
WBGene00005670	17	31	10	5	7	1	14	7	3	5	116	28	16	25	10	13	4	6	16	14	24	12	21	16	1	1	7	4	1	1
WBGene00016182	524	178	722	804	425	412	299	733	227	768	385	720	231	509	162	187	244	115	313	676	132	1329	433	348	780	153	435	803	122	1115
WBGene00001566	1319	887	1724	812	1376	1714	656	805	1137	1631	1316	1085	730	794	637	412	527	278	718	1041	524	1445	1015	758	1004	510	1030	1022	275	1355
WBGene00016178	81	0	315	252	86	40	64	238	11	156	75	255	2	115	38	92	94	35	23	83	13	230	28	41	127	6	45	99	22	163
WBGene00016177	264	9	228	135	123	94	112	87	95	186	27	120	61	90	28	14	19	27	8	14	14	41	17	23	45	13	15	31	2	34
WBGene00006450	4194	2037	4258	1500	2072	2836	1556	1939	1734	2641	2911	4260	4949	2980	1640	1134	1552	679	935	1662	1836	1281	1223	1838	1356	1209	1007	2876	1377	1892
WBGene00003224	2018	730	3399	1833	2648	1953	1517	2332	1174	3046	591	1580	232	1133	212	326	281	195	159	792	292	1428	284	426	753	311	313	928	207	1203
WBGene00044001	330	171	648	392	525	375	248	543	233	690	131	130	36	143	52	59	45	61	95	138	69	368	155	90	227	96	118	183	47	273
WBGene00001051	6930	2527	11391	14746	11732	7692	5976	8356	5330	12398	679	1167	398	869	715	385	345	235	755	996	399	1746	1062	566	985	491	857	1130	324	1401
WBGene00015650	2557	5780	344	5599	2427	14373	311	1693	9766	338	5303	3454	3520	3596	4602	2902	2457	2264	2179	3540	3765	2659	2874	3685	2108	2353	2429	2666	930	2028
WBGene00002043	2740	8290	1146	3517	3288	12958	678	2672	12804	1763	1167	1000	4209	408	2002	246	1220	86	744	620	1301	1025	1203	708	584	970	1048	1042	1079	941
WBGene00022004	30	49	13	58	41	28	8	13	16	13	779	359	544	245	153	320	136	120	67	168	283	156	82	148	60	36	85	103	27	60
WBGene00022010	838	295	269	371	450	435	232	387	105	235	9325	5338	10553	3543	2837	2475	4877	1560	2069	1818	2917	1478	3358	1461	768	1585	3099	1529	1947	821
WBGene00044511	0	4	13	0	6	5	11	0	1	10	12	42	25	50	0	5	9	13	0	7	13	12	0	19	3	6	0	8	1	8
WBGene00022012	26	0	7	251	52	0	2	27	0	1	291	140	1	119	578	13	3	8	456	84	94	47	441	52	13	75	165	57	45	18
WBGene00018335	171	32	249	353	186	72	42	259	23	157	321	550	72	353	260	253	248	181	147	434	65	1079	145	264	600	86	239	613	110	875
WBGene00018334	175	312	55	103	153	307	36	79	283	94	1019	649	1236	344	355	219	431	86	280	157	562	138	355	141	88	202	325	169	132	102
WBGene00018333	0	25	0	11	9	14	0	8	25	3	97	13	89	4	64	8	23	5	14	5	28	3	56	5	1	19	25	8	19	6
WBGene00018337	112	50	120	336	199	97	121	330	56	147	232	206	113	151	54	33	54	36	68	85	44	187	111	65	111	34	84	118	31	150
WBGene00003034	8325	3985	10102	4371	7481	5786	4505	5009	3898	7155	4864	5082	3874	3525	1930	1154	1531	832	830	1442	1036	1256	1247	1131	1011	697	992	2064	764	1699
WBGene00006483	6701	1727	5560	3105	3508	3334	2138	3730	1533	3648	7541	8292	1966	6083	3078	2732	1607	1670	1095	3463	1572	3528	1212	2237	1831	716	1417	3296	940	2934
WBGene00018338	69	12	41	50	47	0	32	27	2	29	188	123	18	41	88	58	8	52	32	52	41	18	28	43	4	5	27	29	6	21
WBGene00016767	44	21	48	66	24	6	0	59	7	32	32	112	15	82	13	12	21	14	11	49	15	131	23	26	82	19	18	67	16	81
WBGene00016768	70	146	24	87	72	191	20	78	177	26	1239	522	1716	342	327	196	453	103	314	171	369	159	420	138	104	126	341	140	140	92
WBGene00016769	320	1033	66	343	252	1104	46	142	618	24	5803	1800	12983	100	1523	627	4603	37	2263	161	4646	67	3580	439	24	807	2006	278	792	12
WBGene00016766	86	7	23	53	62	27	16	30	15	18	504	683	506	614	147	192	115	166	84	74	121	63	129	45	26	44	77	36	34	40
WBGene00235271	0	19	1	0	4	4	11	2	7	0	58	33	295	13	25	8	35	2	14	2	25	0	29	5	2	4	12	13	16	2
WBGene00016765	5	12	26	12	10	7	0	14	2	5	41	32	73	14	9	7	19	3	2	1	17	2	15	3	0	10	2	10	10	4
WBGene00000397	5441	499	738	2950	3474	962	970	3535	518	2024	596	73	48	115	5143	21	13	21	408	303	745	292	309	912	115	184	531	463	37	72
WBGene00017236	38	9	35	64	91	36	24	55	4	92	159	13	1	1	116	10	1	9	10	25	15	16	19	31	1	3	7	17	6	9
WBGene00017237	2270	1002	2886	2864	3071	1698	1278	2362	1296	2708	886	961	672	761	376	251	294	166	391	587	387	849	543	327	515	304	445	628	206	791
WBGene00017238	2625	1047	2924	5014	4527	3100	1909	3623	2157	4853	794	661	782	573	691	228	372	202	658	851	516	1315	914	571	792	512	805	893	316	1181
WBGene00002028	2393	706	2967	2225	2985	1653	1401	2404	777	2513	1258	1727	629	1059	637	291	334	175	383	547	396	701	570	392	497	161	476	541	168	591
WBGene00000994	2227	957	2868	2087	2151	1530	1411	2016	1129	2563	854	1235	671	884	500	238	316	172	336	558	325	736	407	358	548	205	353	634	146	762
WBGene00019230	127	16	28	70	79	58	47	55	13	70	713	72	9	15	327	95	7	59	96	145	80	66	120	157	11	16	80	110	41	70
WBGene00019231	15	15	17	9	3	0	3	8	0	8	218	77	2	10	37	15	2	14	26	9	13	3	30	18	0	1	15	17	13	5
WBGene00004052	73	123	415	73	44	19	6	22	2	35	173	45	17	5	135	26	46	16	29	18	55	11	167	14	1	7	66	22	16	3
WBGene00019228	25	12	19	15	27	24	16	15	0	15	60	43	0	0	91	24	0	15	14	14	8	2	21	17	0	0	12	15	5	5
WBGene00009014	213	110	872	507	265	118	300	353	47	544	148	115	20	64	151	23	2	18	27	31	53	18	43	20	8	12	28	18	6	8
WBGene00009006	1221	835	2576	2304	1417	958	862	2348	516	1802	818	709	1149	537	451	188	347	121	430	500	513	600	659	329	473	312	532	487	281	597
WBGene00009007	1684	758	2986	6596	2138	1750	869	3696	1148	2209	1058	1096	721	930	520	356	437	277	457	871	409	1199	620	425	708	318	561	814	206	1077
WBGene00009008	490	626	45	526	635	1050	17	408	1621	46	1696	742	4959	65	1015	477	3414	44	865	112	1239	56	1619	303	40	1471	2020	491	1334	54
WBGene00009010	1208	646	1431	1778	1420	1296	742	1194	818	1544	1405	1679	1798	1131	660	511	660	433	407	777	676	1059	585	416	558	369	479	633	248	713
WBGene00009009	220	88	286	964	739	153	190	560	136	286	280	190	278	215	190	41	82	30	95	84	92	56	155	62	58	44	98	77	71	49
WBGene00009013	737	637	688	591	760	1354	409	584	1062	1089	1574	1142	1227	1157	683	485	723	528	762	1008	746	1409	1223	650	791	597	846	888	387	1086
WBGene00009011	2305	848	2776	4311	2585	2199	1378	2153	1196	3066	1357	1400	1456	1629	581	496	664	460	577	788	684	990	786	524	681	431	561	795	352	852
WBGene00009012	6802	3312	6718	6745	6815	8067	3318	5772	5758	6781	5297	3560	6766	2367	3723	1397	4124	891	2334	2924	3429	2978	3546	2404	2258	2503	3134	3199	2122	3018
WBGene00004051	4165	1557	6947	2650	3396	2594	2105	3204	1607	3633	1386	2789	1711	1812	601	931	978	574	469	1870	1113	2537	648	1055	1950	613	651	1844	407	2077
WBGene00008968	293	18	496	499	276	162	157	420	103	271	111	428	32	237	109	184	203	90	141	345	33	707	165	172	390	108	191	431	80	661
WBGene00002222	10131	5604	4616	3969	5695	8478	3179	4526	5046	5613	4634	3460	3910	3502	4990	1287	1548	1171	711	887	1258	570	905	755	223	465	660	793	570	494
WBGene00008969	156	504	51	168	156	406	4	109	311	48	1196	805	2631	467	550	447	981	254	120	185	619	163	221	400	172	177	154	310	277	113
WBGene00008970	864	1132	1764	324	390	567	400	358	295	787	396	560	415	620	380	203	154	195	27	76	95	60	53	49	55	52	28	65	16	43
WBGene00008971	15786	8381	15841	8806	10898	12343	6154	7937	8622	15992	5539	3413	3862	2851	5054	983	724	728	204	275	402	216	218	254	127	160	160	293	145	199
WBGene00007900	11370	7182	12445	5601	7120	10385	4310	5494	7293	10944	5808	3866	3653	2719	5043	1221	845	972	282	426	428	243	314	281	126	165	245	372	212	213
WBGene00194651	4696	1329	3600	3257	3917	3332	2049	2381	2431	4747	692	628	929	460	844	158	420	89	134	84	288	80	175	111	63	102	93	135	150	90
WBGene00007901	192	65	166	231	226	170	128	175	78	287	129	213	113	402	104	30	9	58	37	70	43	59	60	45	29	13	32	58	24	51
WBGene00044239	58	1	24	85	65	13	49	35	4	47	162	323	67	297	115	28	5	41	4	7	2	4	8	5	2	0	5	6	0	6
WBGene00007898	146	261	197	50	41	641	60	29	366	90	285	164	151	142	58	35	43	25	1216	1462	1243	974	1671	940	507	759	1220	1210	531	1031
WBGene00001366	3471	1618	664	1666	2007	2251	954	1553	890	2037	4755	3210	5727	1848	3237	1363	1945	819	804	904	2196	749	1041	1380	595	852	791	1378	874	579
WBGene00012118	48	15	61	88	38	8	22	102	11	41	7498	2994	72	2136	801	971	83	734	801	984	310	492	1263	527	261	577	1852	806	274	304
WBGene00045183	201	136	259	283	371	584	232	344	592	580	104	75	2	56	22	8	3	16	3	4	2	6	13	5	1	5	6	17	14	2
WBGene00012119	629	607	767	903	923	958	591	627	520	1032	43	46	3	24	145	9	0	5	7	4	1	1	10	4	2	1	8	7	11	2
WBGene00012120	572	351	530	192	311	379	220	43	350	521	35	13	1	17	32	12	1	0	5	2	0	1	2	2	1	1	2	8	5	3
WBGene00000691	600	0	59	187	291	31	61	175	1	6	40589	9486	564	9507	6422	2225	144	1576	9344	5062	2054	2543	12016	2271	1013	2432	10115	2981	2720	1185
WBGene00000594	513	3	91	337	349	50	162	146	2	11	34930	10469	695	9541	6179	2016	159	1470	8548	5778	1789	2292	12001	2161	923	2439	9098	2611	2374	1093
WBGene00012121	26147	7925	21148	7829	14147	11900	7791	8835	8421	11720	8575	6657	10814	5559	5701	2357	4352	1884	2468	4068	3808	1919	3338	3358	1838	1794	3111	4005	3127	2029
WBGene00012122	438	1184	235	838	571	1907	145	565	1707	245	681	338	231	359	525	117	53	92	238	233	144	159	375	204	77	336	273	252	253	152
WBGene00011706	3661	340	3578	5262	7129	2151	2843	3319	1431	3552	61	118	88	102	123	19	29	19	31	30	79	31	27	41	66	24	20	84	31	51
WBGene00011707	122	5	310	119	164	102	61	105	118	298	194	60	44	14	84	40	40	19	120	53	156	30	195	43	5	154	159	62	64	24
WBGene00000692	682	309	223	465	459	579	82	247	132	184	6314	9277	9845	8932	1812	1043	2533	691	4626	2370	17858	3514	5842	2221	1935	2181	2087	2250	684	869
WBGene00001132	6856	216	916	5311	4555	783	1222	4061	40	1404	8457	6250	3824	7845	8938	3514	538	3637	4038	15419	4692	12849	5696	10245	5572	2445	5541	11436	2621	14930
WBGene00011708	0	0	7	1	2	0	3	0	1	2	1972	1171	39	541	78	294	17	153	937	1363	463	1084	863	701	623	262	530	545	174	931
WBGene00007492	2052	2706	2594	2269	1583	3282	907	1638	2022	1913	6129	6291	2933	6547	1231	1878	1161	1645	1234	1990	1833	2362	1707	1851	1380	946	1270	2200	997	1933
WBGene00007493	1956	704	2876	3521	2431	1661	1502	2384	952	2888	971	1177	684	948	344	250	319	186	494	710	353	1109	598	375	633	293	531	805	221	1006
WBGene00007494	26	0	20	27	27	8	8	21	4	31	0	1	0	9	28	0	0	0	32	6	26	14	49	22	16	0	11	7	0	15
WBGene00007495	28	11	11	62	41	36	13	31	22	10	380	256	737	126	177	100	251	47	88	85	373	85	122	151	98	58	90	130	44	70
WBGene00003864	364	108	487	6707	1451	195	257	4118	200	619	62	321	39	100	169	52	55	42	69	225	25	452	112	140	428	65	127	324	54	481
WBGene00005007	1264	458	1665	3885	1237	1021	701	2833	415	1264	1513	1920	1349	1649	724	528	701	371	931	1368	937	2077	1462	925	1474	626	988	1615	419	1909
WBGene00007760	283	338	562	682	596	484	177	681	376	504	545	647	553	541	206	165	195	167	246	357	251	560	409	204	280	171	278	348	122	469
WBGene00007761	13083	5011	14154	7766	11762	7006	6124	10872	4660	9978	3375	5711	3201	4976	2537	1449	1920	1014	922	2441	2192	2394	1425	1631	1562	1012	1245	2695	735	2620
WBGene00007762	1256	207	1591	1546	603	491	380	935	240	668	158	776	99	531	140	303	438	214	271	1193	141	2315	347	613	1558	275	512	1590	263	2035
WBGene00007763	77	20	42	7	26	18	24	14	5	55	114	131	3	210	17	57	13	75	3	30	4	15	7	14	14	15	15	28	1	29
WBGene00007764	1701	160	473	640	1166	335	572	725	36	1298	2500	4484	178	7602	949	2207	205	2539	257	1098	521	693	410	1222	948	161	482	1021	253	940
WBGene00007765	15	0	30	10	11	0	0	11	2	21	1185	119	27	55	70	41	5	47	658	191	103	87	918	81	27	66	532	173	729	43
WBGene00004307	5588	1715	7123	12432	6255	4156	3327	7365	2513	7577	3734	3851	2321	2671	3043	829	840	558	1745	2386	1842	2646	2123	1798	1594	1116	1662	2084	688	2005
WBGene00008363	1041	687	3110	2667	1961	1123	1008	1935	508	1909	552	688	377	539	308	149	175	134	152	260	140	410	224	166	275	91	194	331	92	388
WBGene00008362	7727	2369	9571	8742	8568	4694	4708	7667	3429	9056	1514	2053	1976	1739	1193	623	831	561	817	1709	1055	2002	1210	1137	1068	577	943	1735	635	1692
WBGene00008364	712	599	1045	1206	1174	846	460	1041	796	1082	1230	1188	1038	1000	576	445	417	355	237	545	330	782	375	339	462	181	308	455	134	612
WBGene00008365	31	0	24	60	63	10	8	37	4	17	250	19	20	27	244	14	8	8	73	75	54	51	87	45	20	8	75	44	20	10
WBGene00008366	114	71	73	287	227	151	88	170	87	78	4226	5651	4895	6288	931	1741	1251	1750	493	740	1675	646	724	839	401	569	496	769	414	551
WBGene00008272	3	11	17	2	3	4	1	0	2	11	29	96	63	285	2	6	8	111	0	8	54	23	0	15	29	29	1	11	0	7
WBGene00008271	12	0	2	10	15	17	2	8	9	14	166	19	5	8	59	1	2	0	27	9	3	3	28	5	0	1	22	6	13	2
WBGene00008273	743	2165	412	757	756	2131	354	468	1665	717	1315	494	1869	341	880	174	954	75	532	121	554	100	810	195	81	379	699	227	583	102
WBGene00008274	9963	3627	8354	3102	5602	5173	3478	3868	3182	6092	8186	13068	6602	17190	3124	5200	2455	5482	1776	4263	3541	3316	2720	4057	3310	1892	2040	4789	1549	4008
WBGene00000693	0	48	50	28	18	26	15	13	7	19	521	33	17	147	45	28	7	63	14	9	6	11	11	5	4	3	10	18	21	9
WBGene00008275	287	185	434	425	531	478	284	347	240	472	822	1202	297	1457	260	450	254	471	165	361	248	520	217	218	372	96	188	340	84	428
WBGene00000266	2663	3459	794	5271	3518	5650	823	2857	4407	1996	2841	1472	4835	1075	5370	631	2156	368	1341	956	1396	910	1722	712	560	771	1549	891	872	768
WBGene00008277	39	16	46	281	84	34	57	140	50	12	87	20	7	13	807	9	1	12	223	41	17	24	245	12	7	41	197	40	58	21
WBGene00008285	86	16	15	100	81	33	4	56	21	30	28	15	3	42	94	5	3	11	0	4	3	7	1	1	0	0	0	2	3	3
WBGene00006852	4011	6227	1531	3852	4222	8037	1559	3133	6641	3949	4641	4607	326	6181	3485	1296	141	1480	770	1442	931	1069	950	929	616	267	622	950	292	904
WBGene00044241	64	573	12	113	86	622	2	79	578	15	137	42	202	14	143	30	95	18	38	16	59	21	56	25	15	59	46	32	56	11
WBGene00008280	24	30	10	18	28	17	7	5	18	12	233	69	10	8	109	57	9	48	50	37	52	26	38	45	9	12	26	43	7	17
WBGene00008281	836	516	1617	1391	1042	702	645	988	496	1226	683	426	462	448	383	164	163	137	273	288	166	482	368	260	283	100	323	380	152	480
WBGene00008283	1431	1076	664	1392	1370	2481	593	1353	873	1117	711	479	666	615	629	166	189	93	164	197	224	135	279	214	110	98	184	233	93	157
WBGene00008284	9	0	7	24	14	9	0	9	0	4	2135	416	14	215	265	272	27	181	554	319	151	159	845	211	61	142	914	285	586	67
WBGene00013516	0	0	20	10	3	0	0	2	1	11	3646	643	750	187	144	490	344	336	139	289	326	196	185	385	39	63	187	297	171	106
WBGene00013515	48	50	85	55	40	7	1	41	14	16	11812	1194	86	271	936	1767	456	839	1061	1631	1213	972	1538	3503	335	408	1064	2307	1191	671
WBGene00013514	178	45	164	172	208	78	87	140	9	277	393	525	3	143	215	361	28	1356	296	2758	134	3145	436	666	1003	1033	337	925	97	2578
WBGene00003610	251	4178	476	692	434	1619	82	723	850	206	973	329	166	313	1012	492	288	340	350	398	314	294	848	635	242	708	518	759	477	496
WBGene00013880	949	1034	1257	1231	1114	1955	541	787	1194	1103	1451	1293	1156	945	702	447	716	377	1023	1151	738	1546	1597	751	993	585	1267	1151	520	1468
WBGene00013881	149	17	249	623	108	109	67	480	32	175	239	649	36	642	89	200	199	196	64	311	81	670	98	176	398	55	131	344	89	518
WBGene00006663	2722	54	339	847	1184	459	679	435	35	705	4999	9479	554	17001	2970	3480	308	5377	1064	4254	2460	3147	1545	2700	2566	522	1041	3213	879	3470
WBGene00013882	551	48	146	423	401	222	244	253	9	319	16061	10649	2954	8673	1475	1952	996	1365	1740	2373	3263	2023	2368	1595	917	1131	1155	1355	998	883
WBGene00003066	2195	1382	2056	2349	2201	3283	1050	1842	2395	2684	2831	2358	2107	1987	1368	1013	1015	1014	1262	1894	1275	2313	1976	1253	1462	865	1605	1793	609	2246
WBGene00002046	1534	856	2905	1927	1938	1671	1203	1716	794	2905	2123	2053	1738	1943	673	648	775	593	788	1049	813	1781	1107	652	1030	475	795	1067	331	1302
WBGene00007223	1788	843	2202	2299	2547	2803	1556	2184	1814	4127	2646	1902	1914	1330	796	432	646	505	1086	1078	691	1815	1508	748	1039	558	1008	1255	341	1540
WBGene00007221	1162	324	1246	1741	1094	767	600	1457	497	1148	1001	1026	1298	1189	638	305	477	165	365	481	623	643	546	462	402	315	420	643	388	641
WBGene00007222	29	18	59	8	12	20	13	7	16	33	77	56	91	24	9	8	9	11	3	26	16	24	7	10	24	3	6	25	5	27
WBGene00219207	242	44	288	198	317	304	238	259	246	585	214	307	85	150	83	77	118	85	81	78	86	109	134	46	52	51	70	64	36	81
WBGene00001413	617	129	869	969	584	443	396	663	134	736	155	1059	68	586	110	160	196	88	43	130	36	311	95	83	168	39	105	147	26	230
WBGene00000120	8866	2529	9813	14242	10034	6544	5112	8273	3892	11520	1455	1041	1371	1271	1432	217	283	183	589	599	697	658	831	445	402	378	569	561	283	594
WBGene00006438	3398	10545	1342	4552	3355	10086	893	2794	8068	1785	10498	6148	25823	2322	6307	1843	10174	931	3771	2004	6006	1435	5657	1919	1475	3318	4455	1641	2114	1064
WBGene00009073	71	30	117	5	4	13	20	2	7	32	6	0	2	0	7	5	6	1	9	23	16	5	3	16	3	0	8	15	2	6
WBGene00000906	915	68	410	380	451	269	378	384	84	634	704	131	119	27	676	93	53	39	43	106	84	36	66	95	20	27	49	81	14	42
WBGene00001444	537	28	113	490	406	231	275	240	11	319	10926	5614	34	873	1344	3354	236	3050	1886	4265	1019	2197	1702	2148	130	800	1368	2248	749	3319
WBGene00009078	966	450	1324	1808	1715	1846	1057	1574	1436	2539	1471	1265	756	934	342	264	387	291	453	623	304	1197	631	368	572	314	422	713	234	686
WBGene00000121	2412	783	4097	12149	3440	2927	1773	6687	1869	3438	767	1014	566	768	505	256	472	201	913	1650	763	3035	1182	951	2005	691	1152	1987	542	2597
WBGene00009075	24	17	64	1	5	10	35	7	8	21	33	19	4	14	4	5	13	3	0	2	4	5	2	1	5	1	2	9	3	3
WBGene00009077	14	21	5	34	10	34	19	17	10	5	27	26	164	5	43	15	80	7	6	2	13	5	11	1	4	5	11	4	5	2
WBGene00003958	1125	4364	9	821	579	2816	0	451	1814	3	18168	4161	35514	119	5909	1322	8741	66	4773	228	5448	100	6853	607	34	2068	6591	332	735	30
WBGene00003957	181	749	5	171	99	658	3	81	330	1	3458	719	6805	14	1140	756	6445	23	1797	86	1997	28	2969	311	14	496	2406	243	439	14
WBGene00007411	20	0	17	6	10	12	15	6	0	22	137	72	0	0	57	57	9	30	28	39	27	13	15	18	3	13	13	23	3	19
WBGene00045078	102	86	239	276	304	440	115	244	214	264	339	179	256	109	89	66	121	51	170	165	105	240	240	115	177	97	166	168	53	194
WBGene00006941	41512	18118	44037	15239	26672	25398	14609	19235	21518	19725	14461	15989	11264	13886	7481	6173	4579	4120	2602	5141	3602	3636	4662	4682	3281	2832	4003	6989	2681	4309
WBGene00008114	18	24	207	9	10	15	7	3	6	13	30	64	45	90	5	17	13	19	19	13	43	22	24	24	13	21	10	28	3	15
WBGene00008110	18669	2765	18241	16978	18199	9505	11874	12725	3960	23783	9038	4868	7248	3230	4586	2561	1513	2312	2993	4986	3338	4400	3601	4407	2928	1320	2946	3698	1197	3396
WBGene00008111	16	0	90	25	46	21	20	8	8	41	46	44	4	13	20	28	17	16	9	19	5	37	5	14	17	4	5	19	0	22
WBGene00012428	1155	247	1491	1584	1498	838	658	1053	1195	1088	212	22	5	10	306	10	5	3	331	90	50	51	327	62	13	59	371	93	133	42
WBGene00004281	543	50	149	462	464	227	153	408	40	601	705	68	1	12	567	75	9	36	71	98	61	58	72	74	7	15	35	40	32	39
WBGene00012429	34	0	74	315	57	4	3	138	15	16	84	0	0	3	681	0	2	0	771	100	60	73	708	84	25	311	332	66	17	47
WBGene00012431	147	33	384	425	171	71	65	403	27	232	42	155	5	39	25	33	46	26	30	116	12	222	62	48	113	27	46	131	37	178
WBGene00012432	9	6	25	12	6	5	6	9	4	23	208	60	4	5	37	44	2	30	6	10	29	12	14	77	4	2	7	53	30	7
WBGene00012433	243	34	365	1954	458	40	111	639	13	106	247	32	30	101	3182	15	8	17	2910	808	808	566	2697	572	227	1085	1853	627	297	312
WBGene00012434	837	970	1015	2236	1603	1788	792	1590	1504	2106	2724	1351	1049	1071	1583	669	787	650	936	851	682	1033	1614	796	621	707	1059	1083	1113	1054
WBGene00000694	185	27	207	18	44	71	69	7	149	198	33	33	18	19	17	7	6	6	11	9	15	20	8	9	10	1	11	8	0	9
WBGene00012435	24306	3223	10588	13638	18375	17085	12057	10667	12849	26742	419	1058	167	512	755	136	191	84	78	365	63	652	122	195	417	76	131	453	82	637
WBGene00077756	1054	513	1066	456	568	788	591	485	682	818	51	33	18	10	96	5	8	6	7	12	18	3	3	3	1	0	2	7	4	0
WBGene00012436	7248	2026	3109	7413	5755	9919	4271	4233	7115	8390	27	28	7	13	190	5	1	1	4	1	0	2	2	6	4	4	12	2	0	4
WBGene00012437	1162	60	219	219	463	187	258	136	6	131	3045	3281	131	6261	1311	1557	153	2048	1319	5911	2451	3190	1592	4468	3813	847	1478	3329	742	2891
WBGene00009872	13	0	7	164	130	2	0	83	0	2	4	0	0	2	7	2	0	0	1	3	1	1	5	1	1	0	3	0	0	3
WBGene00009874	1	0	15	171	83	0	21	63	0	5	15	2	26	0	39	0	3	0	13	5	2	5	8	7	2	2	6	4	0	8
WBGene00009876	35	0	15	78	59	12	13	30	3	4	698	109	127	64	229	18	33	33	361	86	33	38	400	50	4	23	316	45	66	14
WBGene00009877	10	97	13	34	19	47	3	30	43	17	1149	492	4138	66	283	479	3341	215	219	247	660	164	256	163	38	538	313	242	545	158
WBGene00009878	2751	913	3809	5743	4512	1588	1855	2504	992	3539	1090	1026	718	767	687	231	282	195	656	725	475	1088	725	514	569	332	700	818	339	960
WBGene00004463	2839	1111	3755	8240	3297	2388	2101	4877	1691	3945	1980	2734	1919	1890	1327	830	1645	482	3700	4435	3160	5992	4749	2919	3411	2435	3918	4591	1854	5482
WBGene00009879	115	16	111	60	39	31	28	37	28	113	65	47	26	19	46	12	9	7	11	5	6	9	15	12	4	11	10	12	3	20
WBGene00009880	3984	1963	4656	9606	5502	5802	3292	6271	3962	7036	3105	2315	2528	2085	1503	882	1495	907	3190	3380	2434	4912	3937	2172	2863	2040	2641	3154	1405	3591
WBGene00009881	3048	1191	2549	5495	4042	2828	1764	3779	2365	4530	11936	3865	2011	2172	4971	1522	1140	1178	2837	2066	1739	1743	4005	1454	896	1575	3377	1710	1244	1267
WBGene00009882	2102	1842	2010	4859	3003	4421	1143	3288	3324	2410	13478	4381	11009	1616	5361	1829	5476	870	4019	1708	2509	1344	5667	1471	739	2310	4571	1620	1714	1004
WBGene00009883	61	48	48	22	20	28	5	12	84	15	110	51	273	4	43	23	102	9	176	16	68	9	245	17	2	96	195	23	58	8
WBGene00009884	98	110	336	19	30	72	13	34	60	51	187	93	193	53	25	17	58	13	15	6	38	7	25	14	13	58	48	45	21	27
WBGene00011855	22	41	131	0	7	16	16	0	3	17	1	10	52	13	1	1	4	1	1	0	4	2	0	3	5	2	0	5	0	6
WBGene00011856	526	1876	52	777	503	2665	5	423	2067	20	12171	4139	27812	729	3284	1310	10598	142	6707	544	7904	545	10471	1119	838	3405	7287	748	2008	177
WBGene00011857	2060	1932	2457	2214	2387	3680	1123	1815	2963	3106	2553	3302	1972	2177	1275	971	1494	973	1142	2061	1049	2554	2028	1162	1600	907	1689	1933	742	2472
WBGene00011858	452	204	770	1255	876	684	254	979	562	905	1570	1221	1428	1256	531	480	441	494	297	641	475	851	486	423	457	311	432	593	273	781
WBGene00011859	758	675	892	1013	901	1085	541	846	953	1197	1271	1297	1291	1388	399	376	437	445	566	611	518	935	721	420	459	314	551	635	242	692
WBGene00006931	852	916	1412	1786	1127	1259	585	1293	707	1321	1403	1265	1430	970	814	358	572	481	730	795	610	779	960	466	526	448	687	737	281	848
WBGene00011860	790	648	1150	1380	1180	1442	591	1055	1139	1327	650	535	878	318	402	137	364	60	246	289	255	517	409	166	264	181	327	311	184	420
WBGene00007505	25620	28156	19360	9291	16792	34407	8527	11411	27278	12032	9188	8425	9453	6355	6722	2623	4955	1655	3051	4026	3633	3610	4396	3440	3235	2136	3968	5216	3029	3838
WBGene00007506	52	1379	286	124	27	179	14	28	154	54	288	96	420	55	279	33	148	17	97	24	227	23	296	121	32	343	143	245	729	78
WBGene00007507	170	242	21	953	810	936	42	622	1911	24	32	5	32	2	41	15	11	12	25	23	19	21	89	15	16	11	111	31	22	25
WBGene00007508	227	92	36	987	683	489	66	583	1330	31	77	29	83	0	54	15	38	15	24	35	19	21	107	31	7	86	104	52	41	18
WBGene00007509	350	133	32	706	667	814	113	389	2152	22	27	6	0	3	23	14	0	15	5	2	2	1	20	2	1	3	42	16	0	4
WBGene00007511	4	0	0	5	6	15	0	3	10	0	543	131	3	22	56	83	2	73	159	50	75	44	163	88	3	25	106	59	36	28
WBGene00000911	17901	6712	17879	7687	11681	10791	7175	9019	7958	10840	9837	9984	10525	9328	4186	3279	4529	2599	1941	3802	2664	3169	2812	2719	2139	1583	2694	3606	1798	3060
WBGene00000695	5035	238	6235	9019	4290	477	1098	6065	43	1056	511	37	4	45	3623	12	5	5	0	0	0	0	5	2	0	0	12	2	0	1
WBGene00010147	49	12	108	52	26	5	4	9	2	20	20	12	15	16	16	5	7	4	13	7	10	9	6	3	3	6	7	8	7	6
WBGene00010148	134	75	205	910	312	65	38	782	172	79	1104	67	28	61	731	323	50	158	92	91	75	36	171	165	29	47	159	329	170	92
WBGene00010150	673	1950	36	615	464	2230	21	257	1377	11	3322	1519	14158	57	1442	340	2999	36	1196	139	2099	57	1719	248	36	682	1323	298	1477	35
WBGene00010149	138	16	129	2788	804	69	87	1581	128	140	15	0	5	0	28	0	5	0	0	0	0	0	0	0	1	0	2	1	1	0
WBGene00010316	43	0	22	67	70	7	9	35	27	18	806	345	14	60	214	217	31	124	98	166	130	82	91	156	24	48	65	106	45	78
WBGene00010317	17528	14322	17459	20722	19967	24947	7263	18277	25582	15796	13433	4768	7017	4154	4037	3119	6936	1613	15299	5810	12231	4885	23693	5559	3300	8557	16907	6064	5434	3906
WBGene00009544	172	438	400	499	555	157	242	447	166	401	297	309	229	316	215	93	99	193	93	139	241	148	202	122	94	122	113	136	30	161
WBGene00002012	178	36	21	186	143	72	54	132	56	182	382	729	239	1180	286	467	125	863	90	68	387	92	291	189	133	140	43	393	162	477
WBGene00002013	4	0	14	9	7	6	0	6	19	8	226	529	298	712	29	48	38	143	8	2	70	10	40	8	1	60	8	22	29	8
WBGene00009541	580	79	253	431	435	155	288	368	32	299	176	80	47	56	839	21	1	26	154	138	90	47	122	162	20	28	94	110	12	68
WBGene00000775	341	112	268	717	673	265	89	565	238	194	1058	464	93	342	374	102	21	43	550	202	213	125	662	117	62	109	336	148	69	85
WBGene00009542	19323	8736	15888	7981	15335	15030	8350	10749	9847	11053	7024	4662	10012	3405	6780	1706	4929	1034	4112	6221	5321	4777	5240	4508	3901	3530	5996	6776	3578	5740
WBGene00009543	68	40	23	70	72	64	28	73	36	27	333	43	78	41	228	48	45	16	31	59	34	27	37	65	11	10	26	52	9	47
WBGene00006949	30	11	4	92	46	2	4	24	2	11	527	245	27	244	420	89	13	58	230	141	81	111	268	111	73	55	236	114	126	83
WBGene00000563	18	25	9	15	20	14	26	10	0	14	140	53	0	85	81	26	4	18	14	16	5	3	11	15	5	0	9	10	5	5
WBGene00007887	158	2	157	1655	1231	63	160	1038	49	196	0	9	0	0	24	3	0	0	0	0	0	0	0	0	0	0	2	1	0	0
WBGene00005664	1	0	12	10	8	3	12	1	0	5	106	16	0	0	35	14	0	4	26	4	9	6	13	13	0	0	3	14	11	6
WBGene00007885	169	1291	7	200	203	903	5	250	1557	6	161	60	256	10	297	64	336	4	403	55	652	36	872	149	19	394	867	124	154	21
WBGene00007888	45	61	28	2	22	37	8	1	25	42	11	27	31	12	3	4	0	1	0	0	1	1	1	0	0	0	0	1	8	3
WBGene00007886	299	358	295	558	536	698	116	380	383	330	663	321	468	359	253	126	181	93	102	94	141	61	233	152	62	99	115	235	557	110
WBGene00007883	382	33	104	340	264	119	167	240	10	283	3952	714	147	213	1038	413	64	378	292	422	277	249	451	474	56	151	279	419	207	327
WBGene00007882	1044	3730	2052	2929	1646	2580	740	1813	2160	1426	4214	2608	7129	1703	2146	746	2495	420	816	969	1293	1266	1391	921	705	1497	904	1873	2213	1323
WBGene00007890	19	115	10	331	63	111	16	32	84	3	1093	315	818	169	162	113	149	69	134	60	81	28	344	50	13	70	161	105	239	23
WBGene00007881	139	51	33	265	281	381	83	129	286	103	2204	775	38	202	498	513	67	380	395	211	407	135	333	349	44	130	288	265	145	161
WBGene00007880	2318	2030	2883	3457	2975	4006	1693	3079	3323	5268	4061	3457	3694	4040	1293	1173	1678	1448	2144	2602	1709	3372	2907	1825	1701	1688	2207	2379	1183	2826
WBGene00001239	1181	4043	1944	3321	1832	5196	848	2682	3361	2062	18709	11982	19739	8672	1840	2557	7374	1762	10161	4829	11107	6132	15177	4076	4094	6851	10379	5314	5439	4894
WBGene00001245	13	12	46	2	4	0	14	3	5	5	10	50	82	29	4	1	6	5	1	2	4	4	2	3	5	8	0	9	3	5
WBGene00010175	39	0	113	194	139	5	24	416	9	30	783	416	231	357	428	180	108	144	345	251	145	200	647	186	119	224	308	203	77	136
WBGene00001403	1282	1001	118	785	989	2001	266	487	717	357	4419	3250	3819	4036	2156	1424	1443	1352	1276	1478	2856	832	2043	1368	796	553	1093	959	513	504
WBGene00011456	10	0	2	16	6	0	8	13	0	3	630	239	1	43	138	143	12	43	60	93	39	64	63	76	31	28	80	83	25	93
WBGene00011454	178	8	25	425	257	42	84	121	1	38	1223	468	28	39	784	196	14	54	131	108	142	24	114	126	13	31	116	72	31	17
WBGene00000696	6	0	11	20	2	0	0	1	0	1	323	21	1	9	28	10	0	2	141	48	22	36	94	21	3	9	81	15	2	3
WBGene00003808	65	14	11	55	32	7	24	25	6	8	760	418	22	132	281	400	46	301	230	342	260	168	250	179	24	50	155	172	87	147
WBGene00009186	253	50	747	5702	806	181	227	3815	160	1176	117	196	11	113	227	34	53	37	68	254	19	545	99	110	423	25	146	317	65	561
WBGene00005003	89	732	9	86	86	516	0	48	323	8	2223	665	5641	32	525	354	3276	33	865	51	470	35	1070	89	7	305	849	72	158	5
WBGene00009184	36	9	10	36	16	12	9	6	0	7	115	51	2	1	24	12	4	4	0	2	4	2	6	0	0	0	8	8	3	9
WBGene00009183	171	18	55	269	240	52	82	125	4	178	520	171	38	49	223	71	2	20	20	30	9	16	46	11	5	8	38	22	20	41
WBGene00000002	1329	3361	874	1918	1700	3303	718	1511	2053	1150	1727	584	371	935	1230	274	114	219	603	452	472	370	681	296	186	297	483	249	89	211
WBGene00001249	4392	405	8544	8064	6683	2381	2998	4754	756	5009	1424	465	8	308	904	264	14	80	389	310	228	188	552	306	156	120	337	276	103	133
WBGene00003151	13003	920	14902	8604	14621	3550	6687	9148	1689	8295	25882	4177	167	2797	6415	967	275	892	5730	2045	458	606	5669	1095	220	636	7191	1588	2208	440
WBGene00000953	852	376	425	534	447	292	364	347	72	576	492	152	34	138	719	65	10	34	106	121	96	57	85	77	17	47	82	90	31	45
WBGene00010278	14	24	37	2	2	11	11	0	2	10	73	0	10	11	6	7	2	2	25	9	17	4	11	9	2	1	6	3	3	2
WBGene00010272	4391	5094	4251	4299	4697	6428	2031	3523	3784	4029	4442	2939	3515	2590	1987	853	1367	670	1528	1310	1625	872	2125	978	560	1061	1511	1052	864	751
WBGene00010273	12	8	27	8	15	20	3	4	8	15	18	7	18	9	10	3	2	10	6	3	18	0	27	5	0	11	12	2	6	4
WBGene00044107	74	195	8	139	77	477	0	50	236	0	314	70	508	2	284	74	737	15	762	97	688	43	1213	94	11	579	695	97	385	12
WBGene00010274	23	41	2	32	18	117	0	24	75	0	77	9	98	0	90	28	218	6	303	20	218	12	499	43	1	176	355	25	106	5
WBGene00010277	12	61	8	36	26	103	3	28	85	4	99	26	147	0	119	22	273	5	355	36	305	24	718	49	9	258	531	38	138	5
WBGene00010275	231	79	38	205	140	76	84	64	8	71	689	225	25	65	463	243	78	109	93	94	181	69	79	163	37	51	52	86	20	44
WBGene00003627	1152	2039	1319	2703	1977	2864	392	1861	1274	719	6041	4286	5571	2932	2466	1874	2350	1296	701	1045	1272	694	1077	944	401	655	696	711	256	465
WBGene00002090	0	0	0	5	1	0	0	2	2	0	28	0	63	0	3	0	16	0	7	5	21	2	27	4	0	53	18	8	9	0
WBGene00014242	19	0	13	270	132	7	9	122	9	13	0	0	0	0	6	0	1	1	0	0	0	0	0	0	0	0	0	0	0	0
WBGene00006664	127	0	31	70	83	26	4	39	0	21	703	323	108	51	308	158	35	163	63	97	112	57	85	112	16	22	97	62	18	57
WBGene00014243	7952	3336	8832	2384	4167	4249	2840	3378	2359	4628	4584	4772	3651	4016	1745	1398	1618	1186	842	2615	1267	2778	1205	1380	2314	824	1212	2395	779	2713
WBGene00010484	627	577	963	660	997	899	483	875	810	1707	1510	1625	1535	1359	237	211	335	224	309	244	310	458	454	240	245	180	262	331	166	365
WBGene00010485	24	10	167	70	7	7	19	93	21	75	70	4	6	13	2	11	13	13	8	31	1	81	13	18	45	0	9	29	4	48
WBGene00003629	34	21	166	10	7	9	17	2	6	35	21	25	0	22	2	3	0	5	2	0	1	2	0	8	1	1	1	11	9	4
WBGene00003728	819	835	289	749	459	1474	384	594	481	574	3851	3082	2486	2639	1182	1291	850	1035	743	719	888	460	946	688	286	439	717	567	242	413
WBGene00003690	729	544	193	728	554	1342	333	546	478	620	3904	2356	2562	2236	1220	1264	905	1025	929	954	1100	669	1095	810	453	482	809	675	307	586
WBGene00000509	1139	2436	599	1526	1189	3112	315	1018	2627	586	4620	3766	3460	3708	1653	1252	1441	1067	939	1422	1697	1353	1912	1259	847	1304	1229	1399	1071	1392
WBGene00007796	30	10	25	11	3	42	13	2	24	6	23	43	65	52	14	18	15	22	1	15	12	14	16	7	9	14	7	7	7	19
WBGene00001607	1023	233	2370	9113	2433	682	963	4700	512	2247	128	514	132	240	211	158	286	116	108	371	63	1011	121	169	527	120	175	434	93	571
WBGene00003687	2670	2655	2300	3064	3047	3146	832	2536	1987	893	19046	9145	10229	5796	5002	3904	5528	2307	6793	4274	7757	3954	8409	3854	2499	4050	5709	4017	2577	2906
WBGene00000301	112302	6899	108064	127791	130643	58485	82443	85474	27318	169196	1928	1747	49	1263	6456	197	18	132	143	89	146	80	99	82	24	49	111	54	3	33
WBGene00011747	4859	1664	6630	5581	5473	3744	2369	5808	2495	4999	1887	2001	1296	1721	935	434	596	342	583	1001	475	1416	822	664	1077	367	750	1332	339	1559
WBGene00011746	760	98	1363	893	716	416	565	1061	187	1035	397	1774	131	878	199	232	259	182	100	628	79	1130	184	307	757	157	265	790	145	1139
WBGene00011745	5	0	39	17	13	0	0	8	2	6	400	170	15	52	92	87	9	59	54	51	40	17	65	48	5	11	39	27	13	23
WBGene00011744	0	0	26	29	9	0	3	16	2	1	172	69	4	78	68	18	1	7	124	28	13	14	105	7	7	27	83	11	2	6
WBGene00004031	20421	5023	31391	4452	11622	9941	9141	6409	4963	12684	2916	4553	2650	3528	1771	1085	1266	784	663	1559	1021	1531	774	987	1110	607	839	1631	420	1457
WBGene00011743	696	289	1367	1373	1034	881	581	1266	506	1771	1020	1418	861	867	242	258	495	246	715	986	457	1793	965	530	1246	442	657	1006	302	1493
WBGene00001396	5259	5099	6045	7146	5954	7092	3026	4080	4675	6768	9270	4079	18620	1528	1488	1495	7208	561	5791	1927	5700	1534	8043	1805	788	4689	6246	2252	2700	1243
WBGene00001395	2588	10958	1984	2332	2105	10232	766	1962	7327	2238	6589	5116	15662	3763	1128	2047	5953	1832	3994	3536	5756	3185	4617	2259	1400	3615	4004	2606	1694	2357
WBGene00012340	11	0	5	16	12	0	0	8	0	5	601	315	129	168	84	125	31	65	132	178	158	70	126	112	32	45	85	94	42	61
WBGene00001188	734	168	189	673	635	352	191	517	108	500	4234	5985	5456	4958	1506	1163	1701	1057	2088	1235	7173	1252	2620	1234	1001	810	933	841	202	411
WBGene00012341	4084	935	3935	2772	3776	2102	1795	3337	1065	3918	4346	5031	2976	3883	3262	1230	1276	989	1054	3285	1268	4226	1381	2016	2611	886	1767	3091	793	3692
WBGene00012342	9823	4789	13698	4869	8194	8568	4557	6565	4799	8359	2819	3216	2594	2268	1603	1009	1471	701	1350	2781	1091	3835	1774	1414	2459	860	1868	2934	658	3604
WBGene00010636	33	0	13	16	19	7	0	5	0	12	67	26	0	0	20	16	2	16	10	8	6	5	3	6	2	3	1	4	0	0
WBGene00006050	16	0	8	4	4	0	1	5	2	6	131	7	0	0	6	1	0	2	2	10	3	27	3	6	22	0	0	25	0	16
WBGene00010637	111	543	158	584	216	703	68	400	556	113	104	25	86	14	86	28	95	7	77	65	118	80	109	47	62	73	69	53	46	60
WBGene00003787	7404	2665	11052	7603	9519	6343	4849	7284	3837	8599	1672	2511	1393	1566	1247	650	800	407	723	1236	614	1794	920	635	927	398	832	1155	346	1552
WBGene00010638	3561	1702	4972	2696	3693	4932	2012	1971	2880	3814	1597	1559	920	1521	795	620	622	511	657	1190	426	1529	834	541	1192	308	722	1165	267	1429
WBGene00010640	490	387	1314	534	724	640	396	539	381	1099	788	671	303	316	290	175	159	190	109	137	114	151	130	80	82	51	99	70	30	89
WBGene00010639	3962	3483	4974	4292	4684	5971	2806	3595	4237	6876	5587	5836	6419	5153	1974	1405	1857	1538	2444	2283	2276	3894	2797	1404	2282	1217	1785	2018	682	2650
WBGene00003603	1111	1224	1386	1689	1324	1691	634	1231	858	1168	3738	2027	2617	1331	1408	1019	1058	511	441	593	647	372	514	446	213	256	369	402	230	272
WBGene00009320	1460	597	2307	1841	1662	1287	678	1392	692	1800	612	873	439	503	364	179	296	124	268	465	257	562	396	231	370	199	301	472	128	588
WBGene00009319	2945	962	3847	1649	2242	1974	1374	1764	1033	2699	3512	3586	4666	2312	1741	1345	2884	890	3048	4407	3200	5100	4626	3766	3416	2291	4449	4731	2058	5174
WBGene00009322	2657	1238	2702	2534	2919	2343	1387	2211	1407	2776	2995	2219	3557	1740	1657	660	1416	478	1466	1812	2570	1871	1920	2545	1027	1079	1651	2333	641	1366
WBGene00009323	889	455	766	1331	1549	648	589	843	514	972	1938	1065	848	962	676	260	238	172	558	597	572	339	763	344	209	253	572	297	241	169
WBGene00009133	1014	72	195	1683	897	296	368	745	21	390	555	377	4	263	3553	65	6	57	2068	926	647	464	1561	619	347	546	1265	683	132	339
WBGene00001113	3963	321	570	964	1373	596	710	437	75	577	17356	23155	831	36413	6356	7571	641	12385	4316	13905	5466	10667	5251	9507	8533	2512	4961	9568	2695	9852
WBGene00009131	834	385	1220	1331	1336	1048	616	911	696	1337	626	598	305	415	275	136	206	94	250	445	173	647	341	274	546	152	297	473	125	583
WBGene00009132	1900	854	2978	2595	2307	2066	1272	1637	1268	2642	1385	1298	862	1267	565	378	462	363	540	782	305	1235	592	445	745	188	503	732	197	1045
WBGene00004974	29	26	19	9	49	36	43	27	8	26	52	85	25	53	17	17	13	31	7	52	46	49	5	43	149	12	8	12	2	31
WBGene00001650	5743	1563	1535	1820	2988	2313	1383	1479	662	1500	3958	3527	1862	5036	3574	2017	1448	1930	1038	4752	2904	2318	1158	4812	2206	909	1076	2696	907	1450
WBGene00011762	55	0	62	340	187	13	27	156	1	12	194	46	4	53	508	22	2	12	184	73	60	57	215	101	50	48	150	115	36	59
WBGene00008155	0	0	1	3	0	0	0	1	0	3	57	174	29	351	6	13	28	28	3	6	26	12	8	3	14	4	2	7	4	3
WBGene00008152	0	0	0	0	0	0	0	0	0	0	135	217	23	43	17	51	7	38	168	268	266	220	181	140	194	83	73	84	19	149
WBGene00000964	1413	113	1051	1705	1920	468	800	1028	134	1945	3657	6402	243	9687	1188	3126	251	4004	702	2791	949	2288	844	1340	1202	250	848	1199	194	1637
WBGene00008151	4864	2550	6342	3426	4419	5712	2549	2680	4159	5345	2829	2965	2313	2801	1092	1236	1281	1237	1304	1900	934	2914	1641	882	1802	569	1258	1671	500	2262
WBGene00008150	211	20	40	374	186	42	63	196	4	23	100	39	15	44	1679	17	8	19	1033	398	325	195	887	174	84	265	814	170	159	90
WBGene00006699	6580	5979	9487	5287	6340	6261	3014	8643	3264	6022	8277	7698	9491	7054	4914	3329	5580	2603	6795	11310	10311	12342	10227	8314	8085	7701	9522	13422	7469	12842
WBGene00008149	7163	8933	9366	8376	7917	12704	3539	5753	9725	8070	10011	6313	13489	5657	4508	3623	9667	3161	6101	9150	7240	9480	8724	6123	5372	5644	6958	8335	6617	7935
WBGene00008148	1106	680	1205	822	895	1163	641	679	749	1155	1238	878	1593	600	533	280	671	188	811	602	913	634	1202	461	515	522	1001	717	560	664
WBGene00008147	701	315	1049	1226	856	818	485	941	506	1051	644	826	323	493	496	253	314	217	362	599	346	884	636	329	492	231	424	674	311	729
WBGene00005663	13433	9023	12305	11914	10697	12314	5931	8943	11692	14630	5908	5535	7872	5344	4434	2610	4468	2451	4902	6293	5524	7563	8041	4140	4978	3480	5768	6681	3583	7534
WBGene00008156	92	1	73	154	130	22	49	117	8	60	6	13	38	16	18	2	4	4	0	1	1	1	0	0	1	1	2	2	0	4
WBGene00009678	2522	263	2147	2128	2103	530	680	2269	199	982	3987	1823	2087	1111	2321	556	571	260	1238	791	1314	549	1377	984	457	573	902	836	302	388
WBGene00009679	231	236	54	487	332	148	49	241	30	63	1696	134	217	74	1020	47	15	40	422	136	47	74	537	88	30	24	545	97	142	40
WBGene00009686	53	259	15	49	42	107	10	22	61	13	888	255	1382	29	168	43	297	18	415	55	372	40	508	63	14	166	331	42	64	13
WBGene00009681	26	14	15	26	16	5	6	17	0	12	177	0	0	2	37	2	5	3	23	2	19	4	11	13	7	7	7	12	0	10
WBGene00009683	6	0	12	7	9	0	6	6	0	10	54	26	26	7	9	5	3	7	24	11	59	11	28	24	10	7	8	10	5	1
WBGene00011424	0	6	2	2	0	23	0	1	3	1	849	322	174	313	88	175	44	122	86	51	60	46	110	45	11	38	85	36	80	22
WBGene00001487	9	73	5	4	9	62	0	3	32	1	212	71	16	71	19	28	2	16	21	19	8	16	18	9	4	2	10	7	7	9
WBGene00011422	776	169	159	667	523	207	197	318	70	389	564	387	66	406	576	111	24	58	317	613	233	449	258	246	205	43	242	227	41	267
WBGene00011425	15	55	8	5	3	10	0	2	5	2	20	61	122	62	4	11	6	20	5	13	22	8	8	16	14	9	4	30	5	40
WBGene00011423	767	3945	37	565	542	1941	74	434	2359	98	5609	3991	11032	1767	1998	1369	3480	988	1231	1220	2737	927	2150	1375	678	1385	1546	1815	2053	1229
WBGene00000858	3069	5820	1185	3802	3960	10277	1004	2748	9608	2447	1343	902	951	854	2422	438	295	450	161	317	293	184	246	268	188	102	221	214	140	204
WBGene00012170	18	29	38	6	8	21	17	3	13	17	65	18	5	40	16	4	0	8	66	12	5	1	74	8	1	2	63	9	0	7
WBGene00012169	30	52	21	12	12	8	10	3	8	10	28	42	8	82	11	6	0	10	0	0	0	7	3	4	6	0	1	9	0	9
WBGene00012172	27	230	51	8	10	16	13	3	10	34	27	12	6	84	10	1	0	4	0	1	1	0	0	3	1	1	0	7	0	9
WBGene00003576	8955	1885	17164	7189	8985	5759	5339	6506	2983	8499	622	1017	233	907	499	319	299	217	563	1072	290	1716	722	535	1313	429	714	1216	244	1619
WBGene00007304	175	33	321	10	87	54	82	6	37	94	666	411	33	54	82	155	8	108	207	217	199	66	264	150	9	41	146	118	52	34
WBGene00007305	434	46	750	9	108	90	192	8	56	192	14	16	3	10	1	2	2	0	1	1	2	1	3	2	3	0	2	9	0	3
WBGene00001001	6730	4419	7385	3176	5983	7690	3440	4191	5141	5877	3476	3234	2712	3138	1737	1286	1742	1111	1168	2591	1374	3613	1678	1364	2236	933	1580	2487	775	3175
WBGene00001204	463	102	219	919	456	242	221	439	37	389	762	544	523	168	704	185	257	87	166	181	655	126	263	203	68	134	100	147	47	74
WBGene00007309	51	0	49	45	35	39	51	32	7	19	13	40	39	45	27	25	25	20	3	18	3	41	5	13	46	3	10	30	3	44
WBGene00007310	28	27	83	27	26	20	28	21	13	65	33	8	4	14	8	4	1	2	1	3	0	4	2	1	1	2	0	6	0	4
WBGene00010676	7562	2761	8640	4411	7128	6267	3799	5920	4304	7433	2036	3058	2659	2330	1066	873	1306	464	1001	1898	1365	2610	1419	995	1725	800	1291	1928	661	2221
WBGene00010677	20292	5525	34656	7883	14151	12383	9547	9230	7397	20311	6058	6868	5849	5693	2732	2672	3290	2108	6414	10625	5004	16091	6592	6380	9527	3894	7434	11855	2992	14604
WBGene00010678	327	55	666	384	438	365	346	316	123	809	158	653	34	229	61	83	128	53	101	179	37	572	164	126	315	69	138	265	73	531
WBGene00001621	223	23	171	408	298	118	99	206	49	196	1805	87	10	48	769	24	0	40	796	197	27	51	796	87	8	19	568	94	159	16
WBGene00010680	5	0	17	4	4	0	0	4	3	3	56	21	0	0	9	1	1	4	29	8	20	7	33	8	4	1	14	9	8	6
WBGene00001751	85	34	36	136	101	59	22	77	42	66	932	905	647	1361	228	250	92	334	72	207	159	203	104	135	145	59	71	122	67	141
WBGene00001750	11	0	12	32	10	0	12	4	1	4	416	78	1	219	83	100	12	94	17	68	33	38	32	22	15	6	24	28	10	34
WBGene00001752	178	352	36	2304	642	635	43	714	1623	79	882	293	214	274	1988	324	690	293	295	260	210	245	680	222	151	342	589	384	610	349
WBGene00000975	350	491	426	845	527	1115	149	617	647	398	1253	1052	1476	816	321	309	523	178	715	689	547	877	901	450	562	455	723	779	385	945
WBGene00011777	256	30	357	80	194	119	187	61	104	275	62	62	28	157	26	30	35	36	6	44	14	70	10	31	71	6	14	56	14	109
WBGene00011776	1825	1198	2323	2560	2529	1929	1119	2448	1551	2408	922	1356	1113	886	753	368	590	237	587	773	719	1112	798	487	743	407	661	808	307	969
WBGene00006638	2157	1138	3781	6883	3582	2005	1510	4640	971	3082	1736	1693	440	1309	1274	296	288	239	640	858	435	1230	828	573	755	329	596	995	439	1194
WBGene00011775	10447	6150	8689	5700	10887	10735	5193	7416	6278	8371	5272	4451	6458	3214	5867	1534	3277	1172	5150	4376	4227	4348	6487	3442	2982	2911	5360	4851	2231	4560
WBGene00011774	207	75	221	240	332	264	107	243	194	330	437	444	47	609	113	154	20	226	152	260	152	284	193	227	148	51	124	256	61	263
WBGene00011773	342	168	422	1445	539	202	291	989	109	469	1671	707	50	664	1009	203	50	163	1234	660	386	520	1684	325	314	374	1084	470	282	482
WBGene00004091	2975	572	2830	2252	2403	1751	1132	1793	986	2394	3035	2564	1190	1986	4083	1088	708	868	2040	2337	1678	1956	2268	1527	1158	1164	2052	1966	530	1932
WBGene00004254	10716	5788	9932	4626	7414	7398	4196	5982	5960	6265	4468	4449	3079	3285	4216	1011	1074	643	1335	1756	1415	1551	1340	1690	1091	770	1394	2087	586	1550
WBGene00010556	34878	63961	28442	43375	27593	64423	12351	19723	47431	24035	103542	95263	138859	119265	28550	38980	57936	41837	66815	74407	51984	114083	69255	49364	61087	33783	73687	70842	31200	98867
WBGene00010557	712	653	1366	1140	1128	1344	519	713	681	769	1145	970	804	765	423	397	543	329	505	937	577	1292	667	563	803	294	602	727	239	1025
WBGene00001794	7277	4534	5884	6300	6502	7062	3496	4697	4913	8731	18914	16178	16767	21273	4259	10063	6498	13111	9563	15586	7357	14242	15207	11097	8837	4679	11592	12168	4063	16603
WBGene00010558	2492	161	1143	1336	2013	923	876	1310	134	1504	1613	612	30	55	1663	288	40	106	284	267	262	107	236	308	55	112	234	215	63	85
WBGene00001653	8309	1385	8359	3734	5605	3863	3755	4520	1900	5742	1154	1956	726	1206	628	488	619	319	409	1091	396	1381	512	539	776	245	564	1036	304	1133
WBGene00010559	40	0	13	16	16	19	11	5	0	15	323	12	0	1	67	38	5	13	117	163	58	77	102	80	6	12	55	74	19	50
WBGene00000019	42	0	114	13	5	19	18	7	5	27	40	27	2	19	4	4	4	2	5	5	5	0	4	5	2	3	1	5	0	13
WBGene00007698	1436	538	1600	1366	1500	1419	623	1429	761	1010	1300	1637	2450	1278	851	713	1078	641	989	1759	1060	2348	1273	1102	1707	607	1192	1720	545	2099
WBGene00000698	20	9	145	19	28	7	38	13	12	31	456	27	37	19	21	16	14	15	16	13	11	10	21	13	19	9	21	19	3	13
WBGene00007696	5382	2346	6521	14490	8552	4576	2824	7893	3129	5013	3147	1819	3242	748	3916	825	1804	498	5752	3115	3168	2910	7061	2836	1663	2318	5069	3028	1256	3160
WBGene00007697	543	82	441	345	420	290	287	231	126	732	172	299	15	240	75	69	70	56	97	269	68	577	145	164	343	103	122	319	62	460
WBGene00003531	147	12	146	224	213	64	43	77	41	176	39	3	2	5	443	2	2	6	100	415	121	502	57	162	339	5	78	149	21	123
WBGene00008509	66	57	6	187	157	172	3	115	471	60	354	535	1538	205	257	104	924	108	213	60	418	165	247	278	148	58	214	241	48	33
WBGene00001158	9	49	9	2	8	11	6	4	6	1	781	335	3094	16	127	181	1578	27	56	20	144	4	114	18	2	92	131	28	70	1
WBGene00001157	892	3419	501	757	1187	3223	211	823	3183	373	2074	631	2941	191	915	274	1099	52	642	113	972	59	839	157	22	533	545	150	401	35
WBGene00008510	2592	353	3444	3108	4036	1747	1912	2195	1197	4589	710	1035	62	1513	201	586	42	768	350	605	253	545	431	444	396	116	350	433	93	596
WBGene00008506	11232	33126	2603	6210	10022	49645	1553	6689	45237	1748	12931	6552	14385	4135	4486	3342	11454	1540	15067	6309	12456	7030	18411	5513	4123	12279	18549	7598	8068	6019
WBGene00008512	219	139	35	683	255	53	106	283	46	39	327	18	17	20	1687	18	13	10	1444	520	440	439	1551	406	250	509	1162	391	148	219
WBGene00000910	639	1433	1216	1305	846	1518	444	843	1006	883	2999	1960	2492	1671	1019	1271	938	899	631	934	1143	651	1032	959	379	826	653	843	479	579
WBGene00008511	319	31	296	490	378	57	104	304	12	152	69	16	17	22	406	9	5	7	503	79	83	46	745	129	59	124	419	134	30	67
WBGene00012781	8	16	8	7	6	5	3	11	3	12	121	22	113	5	14	11	79	1	19	1	27	5	32	10	0	48	34	17	23	2
WBGene00012782	454	1436	17	686	418	1434	1	296	1354	1	8504	3790	29626	113	2629	978	7547	75	3484	234	4042	168	4856	602	40	3673	4282	768	2144	77
WBGene00012783	0	0	3	0	0	6	5	0	1	0	4750	2908	1269	2418	575	692	452	515	927	369	890	266	1267	282	119	244	607	188	157	65
WBGene00044922	26	0	7	17	23	12	0	19	1	18	358	203	10	22	101	110	5	107	115	101	107	72	101	92	11	59	72	53	36	51
WBGene00006568	2268	581	3493	4386	2961	2139	1696	2725	1222	3561	292	647	237	566	546	106	117	75	294	275	267	554	475	195	322	429	456	419	356	456
WBGene00004297	2248	505	2475	2918	1920	1971	1454	1777	1114	2592	224	1059	68	602	183	189	210	153	320	906	173	1821	341	498	1032	311	454	1155	214	1591
WBGene00004140	29282	10853	23255	7925	17049	19845	12218	11266	11754	16987	2235	1727	1634	1673	2928	420	390	281	914	1279	967	938	1360	1219	651	633	1158	1759	569	1158
WBGene00194658	23	18	8	16	5	4	5	44	38	10	57	65	7	19	13	33	9	34	29	168	103	188	192	165	69	492	106	267	264	143
WBGene00011175	24223	1597	4169	9869	13395	4396	6163	12866	1546	12545	1590	73	22	194	12019	31	13	4	97	106	143	82	72	280	31	54	137	166	18	45
WBGene00011171	68	35	19	13	21	91	8	14	12	11	151	326	154	291	69	173	155	158	41	65	103	59	42	57	67	36	22	48	11	49
WBGene00006779	9122	7220	1495	5419	5762	7550	2198	3809	4247	3290	28424	22588	18877	21263	15606	8037	5103	6773	5862	8144	7692	5574	6632	5754	3160	3210	5559	5498	3131	4644
WBGene00012786	34	23	10	21	20	30	2	11	42	2	72	9	60	4	59	15	75	1	34	8	43	10	57	14	3	59	74	23	25	10
WBGene00011236	323	37	420	165	202	118	119	138	14	165	129	926	26	455	118	266	283	165	39	397	32	681	69	219	494	80	115	468	65	650
WBGene00011237	2043	1267	5564	2938	1530	1685	1066	2083	791	2690	1596	2433	1405	1607	760	428	648	335	470	1096	489	1945	624	564	1383	316	538	1219	329	1587
WBGene00011238	318	150	584	191	229	107	108	206	76	340	167	149	60	43	294	25	14	9	112	39	74	28	102	85	13	11	74	68	8	30
WBGene00004800	4480	2295	6563	5483	5695	3242	2260	4951	2013	5011	2536	2188	2296	1836	1495	629	796	524	849	1365	970	1560	1224	798	986	503	1032	1244	509	1516
WBGene00011239	1275	987	1707	1990	1709	2150	761	1735	1464	1568	2706	1999	1864	1649	976	912	1145	715	919	2152	1346	2646	1428	1429	1669	827	1440	1873	590	2241
WBGene00002152	8775	6456	6756	4493	7043	8231	3454	7113	6736	7352	6551	7775	11064	7048	3701	3201	5501	3109	3794	9100	6503	10631	5855	6033	6754	4373	6162	9720	4628	10752
WBGene00011241	37	8	85	21	75	81	49	17	36	96	13	23	18	14	7	10	4	6	0	5	7	9	4	4	5	0	0	12	8	18
WBGene00011240	22552	9565	27236	7534	11053	11050	8822	9391	7612	11496	10776	10657	8318	9041	5290	2805	2729	2049	1563	5295	2761	3847	2531	3730	3110	1924	2647	5839	2104	4341
WBGene00003064	638	634	914	967	844	1036	357	901	801	892	1403	1245	1084	1471	514	469	484	454	693	810	606	1054	1141	533	647	417	789	805	296	933
WBGene00011222	64	142	7	121	102	290	3	89	365	8	2113	491	5305	49	621	414	3173	68	2064	90	1310	68	3164	217	35	1003	2502	215	545	17
WBGene00004972	5	10	15	10	18	10	20	12	3	13	74	120	91	46	59	54	27	177	2	39	10	35	7	9	9	5	4	13	5	19
WBGene00011223	21	0	5	16	8	4	0	8	0	9	292	40	2	16	94	44	10	51	32	29	33	29	60	45	10	9	33	28	16	18
WBGene00001669	1152	58	209	985	646	487	506	478	97	804	3122	1704	448	748	1712	827	180	429	441	638	590	313	458	460	140	98	314	327	107	239
WBGene00011224	168	106	271	362	411	142	191	292	107	310	285	213	202	218	160	81	85	65	230	161	160	189	270	134	125	89	199	160	72	145
WBGene00011225	603	721	1391	551	783	527	389	450	284	549	578	1010	681	943	320	290	367	165	188	480	401	657	234	459	581	175	266	537	107	609
WBGene00008733	3940	1503	4238	2982	3907	1998	1693	3345	1279	3581	3224	3920	3654	2659	1862	761	1172	471	465	1237	781	1417	759	1078	1046	535	709	1215	382	1198
WBGene00008729	10465	2770	13754	13252	8996	5344	4460	10854	3809	9728	2981	4038	2833	3173	1697	940	1426	817	1180	2984	1611	4942	1623	1727	3091	1449	1636	3414	1104	4147
WBGene00008730	197	1017	9	196	231	1640	32	178	1531	7	101	64	449	1	205	20	205	3	75	21	125	10	177	55	2	199	149	98	324	7
WBGene00002084	262	77	49	428	280	128	153	227	40	235	1214	342	65	69	664	442	52	294	222	213	241	105	232	314	26	85	186	217	121	136
WBGene00008731	275	1035	56	436	329	961	16	201	636	15	489	193	1684	7	623	79	738	14	50	9	207	14	112	39	2	67	79	36	104	11
WBGene00008732	185	9	30	1062	332	28	17	752	3	25	454	20	6	26	1815	23	1	9	432	224	91	107	518	246	50	146	527	199	131	102
WBGene00008490	38	134	9	27	13	83	0	13	36	1	309	49	46	16	317	76	6	49	137	74	39	27	376	57	24	43	415	85	23	24
WBGene00008489	19	7	2	11	7	6	0	8	15	11	74	45	42	4	21	17	6	5	24	18	27	12	19	19	2	4	20	16	3	22
WBGene00003167	106	59	8	153	102	125	13	97	50	45	574	337	87	35	284	109	30	53	101	139	50	72	89	62	7	5	58	81	54	53
WBGene00008485	9	64	3	9	3	38	0	3	21	1	152	43	487	9	32	12	65	4	11	0	23	2	20	3	0	8	21	3	12	1
WBGene00008486	153	564	3	43	116	492	0	58	647	1	1734	1437	12978	27	399	276	2213	12	514	68	1222	53	479	527	21	1332	384	696	1790	38
WBGene00008491	10	13	5	2	3	0	0	0	2	3	116	98	47	45	20	13	3	15	8	27	11	19	12	5	13	9	13	16	6	13
WBGene00001189	1875	677	200	1874	1149	1091	622	669	390	547	48563	15608	3384	2206	5601	8346	2431	5606	10448	7022	10072	3656	9425	8331	905	2445	6194	6296	2823	3834
WBGene00008488	741	160	901	1925	1589	755	522	1600	477	1520	104	209	113	151	164	46	41	55	135	212	123	364	167	120	243	82	125	225	41	326
WBGene00000419	7319	2805	7136	2882	5142	3901	3324	3788	2277	5022	3189	3386	3121	2259	1451	784	1193	596	793	1334	1207	1038	1200	998	878	651	931	1456	867	1176
WBGene00006527	11030	7548	2341	4384	6100	8785	3071	3810	4269	4304	21294	19421	18750	16966	10630	6469	5971	6030	2662	6855	5561	3631	3414	4523	2265	2638	2646	4543	3050	3544
WBGene00007264	23	0	6	422	70	0	0	158	0	1	122	20	1	2	557	10	10	12	1456	156	96	127	1448	158	51	417	828	130	15	73
WBGene00000288	216	3	36	135	162	113	129	60	9	34	3838	1929	34	603	971	1237	166	593	481	719	753	332	599	690	98	129	465	430	166	218
WBGene00011593	25	0	1	20	13	7	7	13	1	1	159	57	0	75	82	38	2	8	77	58	37	40	143	63	46	39	81	35	21	44
WBGene00011594	337	0	28	612	407	15	76	247	0	9	125	0	13	0	1310	5	0	3	384	169	195	132	326	145	106	60	195	156	20	90
WBGene00011596	34	10	49	67	19	12	22	10	5	13	105	147	423	71	50	39	68	13	58	75	115	51	80	90	81	42	44	76	43	49
WBGene00011597	339	63	850	423	277	110	193	466	43	379	103	661	19	334	103	152	182	85	64	447	33	915	127	234	667	87	201	628	85	947
WBGene00011600	337	111	1199	555	259	105	140	572	38	304	114	771	34	434	70	143	161	80	31	319	23	561	73	161	432	64	121	431	68	681
WBGene00011601	236	130	857	165	216	124	101	191	66	300	116	803	32	414	81	159	265	113	101	585	41	1166	168	322	979	95	239	802	143	1203
WBGene00001867	501	100	551	642	433	486	379	544	263	677	296	754	304	398	194	125	157	71	173	354	72	687	191	143	376	92	201	431	58	565
WBGene00001163	1399	203	1146	1969	1523	753	803	1312	105	1536	2635	1480	253	1045	1709	455	87	332	1169	826	780	642	1353	661	329	389	989	429	187	274
WBGene00008076	115	0	44	445	186	26	58	149	8	22	1160	367	85	203	1035	108	21	59	710	245	112	129	824	157	51	148	630	140	172	62
WBGene00008077	0	0	34	13	10	0	5	19	1	3	92	52	52	21	36	5	9	1	19	6	29	7	14	14	5	7	9	11	4	7
WBGene00008073	0	0	0	18	14	0	1	6	0	4	308	165	78	59	98	100	64	39	40	161	62	207	63	90	167	10	61	53	16	73
WBGene00008075	0	0	0	2	4	0	0	4	0	7	81	61	10	0	23	8	0	9	25	12	12	10	31	23	6	6	20	20	9	23
WBGene00045024	12	0	1	15	13	0	0	6	0	8	18	1	0	0	97	2	0	1	149	172	132	156	140	261	269	419	94	116	27	90
WBGene00011179	0	0	0	3	1	0	0	0	1	1	73	19	4	18	16	37	1	12	33	96	37	75	38	41	68	28	30	51	17	75
WBGene00011180	72	39	7	91	89	177	5	41	90	15	377	151	579	87	243	65	116	20	66	40	98	51	64	20	23	28	68	16	40	14
WBGene00011181	210	1723	4	403	524	2412	15	314	1981	10	815	394	2082	39	282	122	774	21	589	44	626	45	850	93	47	447	592	88	197	16
WBGene00004228	303	18	409	532	440	25	104	371	7	120	3126	932	84	811	1679	840	109	380	2254	702	1117	542	2854	1002	529	1140	1971	1232	1405	547
WBGene00011184	14	4	4	1	3	0	0	10	6	0	225	32	41	1	35	4	12	9	91	23	22	11	158	19	5	15	87	18	11	7
WBGene00011182	2966	10257	48	1815	2033	11173	5	1458	8456	19	12178	3264	25434	286	6833	1791	11795	1022	3624	368	3688	181	4945	663	50	1695	5980	733	2119	128
WBGene00044977	8	38	11	15	7	10	0	5	17	0	427	330	311	119	84	123	235	391	17	119	28	113	52	30	41	78	38	90	25	170
WBGene00010144	21	16	40	151	72	12	4	98	9	34	80	22	9	9	41	11	1	8	34	29	54	26	22	41	9	5	18	50	19	19
WBGene00010146	37	0	27	71	70	13	33	32	0	16	1202	578	192	93	259	273	32	147	159	100	111	89	167	151	49	29	101	117	43	97
WBGene00010646	75	16	27	119	91	111	31	49	57	23	326	61	142	60	250	27	98	25	220	83	144	63	295	54	13	83	225	46	66	16
WBGene00001476	788	929	1	624	502	2074	6	235	1092	7	2754	1348	9484	86	1762	570	4604	38	954	149	2912	90	1690	367	21	1631	1311	580	1755	56
WBGene00010649	28	20	52	89	72	41	8	102	29	84	171	224	149	357	116	79	56	99	112	218	103	219	128	95	107	44	90	110	28	190
WBGene00001328	117687	51707	108981	35347	90369	110793	52174	41885	74428	49706	14431	23009	2648	50997	9012	13674	2061	20185	5256	21357	7663	11902	7516	15446	14818	2994	7278	14704	2848	12781
WBGene00010647	778	476	70	413	362	805	107	203	423	171	1050	569	137	309	1158	434	546	320	129	234	70	308	91	98	86	34	92	133	60	135
WBGene00001477	482	427	22	406	694	1746	18	272	468	21	8571	1432	1422	1099	5924	4994	7493	2786	352	248	582	170	167	285	95	160	147	413	420	273
WBGene00010648	375	48	23	286	395	96	158	129	4	144	570	576	53	983	938	128	13	173	252	812	284	903	343	406	555	90	267	371	109	528
WBGene00011288	56	17	5	15	29	15	21	2	0	3	80	81	4	174	237	94	5	84	72	169	111	129	117	236	29	78	100	215	86	248
WBGene00011289	225	0	30	141	115	88	34	53	2	66	3587	355	19	79	786	547	33	547	2632	1551	908	1136	2133	1595	124	428	1466	1222	481	1351
WBGene00011291	723	1429	336	1008	547	2402	119	498	1739	335	1715	641	3036	374	1280	364	2306	168	689	196	611	273	1115	170	135	387	913	209	376	161
WBGene00011292	7563	3861	6584	6888	4671	7355	2546	4859	3478	6886	12355	14388	14119	13657	3039	3095	4135	2704	2157	3017	4655	2868	3487	2612	1973	2237	2037	4109	3931	2725
WBGene00077714	6	0	4	14	18	19	5	17	36	4	89	14	5	5	25	6	7	9	43	11	30	25	34	37	13	6	25	26	3	16
WBGene00011293	16	0	17	55	38	0	18	74	13	2	471	101	32	60	63	35	2	21	34	36	16	20	77	24	13	51	42	64	22	36
WBGene00011296	31	0	16	18	19	2	1	21	4	16	114	4	2	2	43	15	1	4	23	24	53	19	53	47	6	13	14	24	6	7
WBGene00003568	6706	2237	5878	5231	8037	3111	2665	6521	1668	4331	6265	2462	4037	1202	2883	1475	1190	592	1157	1299	1420	857	1268	1036	530	540	876	1005	616	568
WBGene00013856	135	24	99	706	179	44	56	522	7	39	257	103	32	62	938	13	0	6	91	18	19	7	108	44	7	59	28	40	15	11
WBGene00013857	1721	439	2823	3551	2701	1325	1257	2167	643	2638	205	850	117	323	137	173	208	71	188	392	82	776	265	212	469	119	254	483	111	653
WBGene00000865	18284	3319	20172	49091	24057	11657	12907	23775	6378	20872	518	492	256	300	1074	129	134	86	441	1140	160	2013	557	685	1445	481	750	1691	289	2362
WBGene00001730	15	0	34	48	4	4	5	65	3	11	5250	173	4	167	2075	186	14	122	3602	787	402	468	5120	762	287	587	3970	1279	3285	384
WBGene00012009	243	39	161	408	266	147	233	294	25	322	423	142	7	55	308	69	9	29	63	36	51	18	79	67	7	11	47	43	11	13
WBGene00012007	133	0	145	633	254	7	35	356	4	55	3283	784	21	634	715	352	150	197	570	231	132	133	859	117	42	99	722	138	159	65
WBGene00012013	259	2284	6	508	477	1171	31	450	2119	10	1077	540	4546	18	530	198	1746	12	140	21	388	12	380	108	3	261	245	123	418	9
WBGene00044990	9	237	3	58	40	83	0	17	221	1	171	65	185	23	37	45	159	21	49	68	44	46	67	31	36	30	29	44	77	58
WBGene00044991	22	36	8	20	19	30	9	5	43	6	66	16	41	29	25	10	37	14	4	9	12	18	12	12	12	2	6	17	5	12
WBGene00012014	1472	685	2355	1669	1975	1342	987	1353	733	2084	1237	1053	530	1147	504	192	184	131	145	273	149	401	235	161	241	94	133	275	105	302
WBGene00012015	2832	3122	2310	5066	3051	5195	1206	3472	3781	2006	7096	3013	6403	1998	2201	1973	4626	1132	6872	3365	5515	3171	9578	3246	1703	5322	7506	3641	3068	2612
WBGene00012016	466	218	198	505	315	284	156	211	180	186	1348	480	252	257	819	251	107	120	193	234	285	171	192	200	98	86	157	130	53	106
WBGene00007384	655	1361	123	1120	912	4450	139	685	5695	56	1664	199	6	61	760	115	10	39	606	163	25	80	501	45	22	64	463	122	61	136
WBGene00003876	282	19	25	205	280	110	39	170	18	168	2155	1286	837	787	1217	332	151	153	905	667	807	463	903	578	269	490	807	525	629	244
WBGene00014669	408	2404	35	563	472	3617	30	342	3200	31	1061	368	3392	31	575	201	1493	23	496	125	1028	175	821	452	152	545	703	285	354	49
WBGene00011259	20901	6530	13651	6217	8683	13495	7149	8153	8487	12051	9965	7213	7018	3941	8537	3537	1950	2167	2947	3596	4827	2095	4079	4739	1014	2553	3161	3920	1464	1865
WBGene00011257	45	11	74	0	9	14	22	3	16	26	39	19	43	42	2	8	11	25	8	8	19	15	12	19	11	5	8	12	5	1
WBGene00011258	70	72	56	85	65	29	24	51	10	62	301	247	476	144	108	160	167	70	77	144	267	339	107	176	181	103	91	232	39	206
WBGene00011720	6046	2562	7215	2875	4030	3021	2720	3369	1716	4199	4307	4433	3887	3139	1944	1529	1701	870	850	2092	896	2236	1018	1435	1832	626	1133	2591	505	2497
WBGene00011719	476	350	264	921	855	783	261	674	395	456	690	448	645	303	591	135	254	72	444	343	319	317	510	360	243	192	505	265	140	212
WBGene00011718	24	70	85	29	34	42	18	26	16	48	1973	371	57	383	351	174	36	125	289	152	79	82	446	96	44	97	355	107	163	45
WBGene00011717	1870	1279	1558	2454	2194	2168	889	1748	1400	1744	1879	1095	1863	593	1292	376	820	316	529	541	523	480	751	341	268	356	765	477	443	391
WBGene00002001	5152	2947	8143	4953	3901	4002	2639	4843	2702	6505	3618	3815	4431	3197	1913	1330	2419	1231	2192	3107	2234	3586	3192	1994	2277	1634	2369	3228	1787	3352
WBGene00011722	5537	3048	7882	11597	6003	5459	3238	6750	3337	6522	3202	2832	3002	2447	2366	1117	1563	820	1705	2144	1610	2893	2290	1401	1544	1077	1837	2320	1085	2488
WBGene00008750	1085	683	1902	1102	1203	799	529	1166	390	1535	1256	1545	972	913	798	446	496	308	402	601	536	640	595	434	458	267	437	567	234	576
WBGene00008760	15061	1368	5577	13408	10677	6434	6654	9751	1183	16224	4106	1424	675	331	7472	659	165	372	653	644	781	376	712	682	207	238	437	397	258	179
WBGene00008761	0	0	9	8	11	0	4	4	0	9	472	40	24	15	38	74	8	79	59	30	48	18	64	65	0	15	34	72	33	41
WBGene00008755	108	88	97	370	134	106	45	186	137	33	7	1	16	6	13	10	2	13	1	0	0	1	0	1	0	3	1	2	0	0
WBGene00044797	174	234	210	693	613	724	64	439	772	87	135	27	79	25	106	17	51	5	119	14	55	8	141	11	6	46	86	17	9	4
WBGene00008754	6	0	12	0	0	5	0	0	5	3	34	31	0	83	4	18	3	42	1	2	0	9	2	1	3	0	0	3	1	1
WBGene00045208	14	0	0	5	5	0	2	2	2	3	1192	307	2	223	50	335	16	366	140	643	225	499	105	428	71	74	197	331	125	314
WBGene00045207	0	0	8	7	0	0	0	3	0	2	298	80	6	34	52	21	5	17	9	7	38	16	6	11	8	5	6	47	49	14
WBGene00008757	0	0	3	4	0	0	0	0	0	0	92	21	0	16	17	37	4	22	12	45	25	25	8	16	11	13	2	11	2	13
WBGene00014006	13	0	7	23	18	1	0	10	0	2	2510	1808	808	736	487	1518	803	765	838	1280	806	1495	823	660	677	197	820	950	189	874
WBGene00014008	105	26	62	231	122	85	21	139	91	78	88	70	9	42	226	35	4	62	305	229	340	225	366	364	340	192	153	427	178	496
WBGene00014007	27	39	122	110	57	68	25	89	37	40	8	35	0	110	8	50	9	72	4	17	9	11	6	34	22	2	2	54	12	48
WBGene00014001	1084	2618	766	2340	2137	3468	530	1551	2896	1150	4062	1920	7547	1093	970	746	2673	703	1245	919	1561	763	2477	1091	668	1500	1720	1381	1168	1458
WBGene00014002	0	0	9	0	0	0	0	0	0	2	407	263	53	264	23	87	10	57	68	133	110	125	102	188	62	70	60	73	16	38
WBGene00014003	31	1	17	101	40	33	4	48	28	17	1486	805	2112	193	379	198	109	635	1312	645	653	513	2352	507	263	826	1236	536	454	470
WBGene00004319	16362	6222	12332	8133	13899	8147	6463	11108	6571	10931	6387	6212	4802	6629	4563	2185	2172	1671	1588	3390	2193	2818	2452	3288	1988	1602	1846	4508	1617	3772
WBGene00001017	22210	6571	23797	7791	14220	10690	8632	10588	7210	15422	4922	8039	5187	8720	3363	2087	2676	1824	1602	5335	3402	5848	2427	3841	4813	2018	2569	6380	2070	6106
WBGene00003081	918	562	1161	1583	1372	1477	832	1694	1207	2172	635	734	618	959	316	267	284	347	517	494	387	780	591	306	412	260	459	485	164	593
WBGene00002981	10863	7500	9405	14970	12262	10629	5913	11391	9692	14751	25277	23433	13277	21278	8450	8849	4423	8473	2069	3931	4550	3764	3954	3678	1861	2237	2490	4046	2286	3719
WBGene00014004	2996	1536	3135	3146	3811	2961	1784	2232	1964	3138	1414	1832	1540	1531	820	624	669	501	306	615	641	688	473	587	553	327	394	719	298	793
WBGene00013477	2414	77	479	2042	2315	918	1195	1527	102	3954	1760	992	56	1871	2256	711	67	898	524	2078	608	1878	793	1186	840	262	678	1260	486	1631
WBGene00005531	165	0	41	140	153	69	91	39	8	265	105	62	0	94	73	6	0	4	1	10	12	9	7	6	10	0	3	12	12	16
WBGene00012794	967	4249	773	1196	841	3022	263	620	1897	375	6909	5779	6934	4714	1858	1675	2397	1261	1292	1840	2059	1114	1976	1815	736	1255	1526	1361	946	736
WBGene00000866	65	7	185	1226	97	23	30	985	13	105	41	170	0	94	67	35	67	33	36	124	3	246	56	62	156	30	62	130	8	242
WBGene00012795	30	0	114	101	55	27	37	80	2	43	34	428	18	169	35	70	74	35	9	122	2	260	17	80	236	33	62	158	40	251
WBGene00008776	1318	123	219	1734	1510	424	642	1089	58	1823	436	126	168	62	2005	59	31	23	148	211	151	146	120	124	61	49	100	120	26	74
WBGene00045056	143	32	62	146	99	41	66	74	14	115	335	105	9	81	138	76	3	43	44	57	33	42	35	52	7	6	26	23	18	31
WBGene00008773	54	7	0	36	13	49	0	8	25	3	341	283	543	185	122	70	140	43	66	40	259	73	70	113	147	120	34	80	13	32
WBGene00008777	414	59	179	432	296	177	104	495	52	244	2945	1801	1338	963	1321	595	525	417	925	582	1005	581	1308	1171	441	961	719	1458	873	768
WBGene00003586	529	664	620	919	691	808	379	596	547	798	1061	685	904	462	714	312	554	196	715	652	554	947	977	433	518	537	749	618	218	737
WBGene00008774	1602	2172	2423	2257	2428	2837	1215	2672	1995	2228	915	757	2198	321	396	236	799	137	456	336	647	332	859	267	196	343	679	366	294	275
WBGene00008775	1674	1320	2255	1383	1495	2219	1023	1563	1334	2120	881	1265	1318	583	531	262	638	188	1138	886	1042	1018	1711	731	696	727	1551	1114	556	1107
WBGene00044784	721	1991	579	1440	1158	3879	400	1119	2430	897	1309	1021	2195	483	639	280	1256	145	1118	472	1177	587	1819	415	344	983	1210	586	635	405
WBGene00000109	5357	6066	3283	4704	5734	8993	1248	5812	7258	1676	3777	1924	3760	1030	5626	676	1220	354	4757	1992	2667	1240	6353	1723	844	3036	4988	2376	1357	1251
WBGene00009493	66	104	177	82	139	42	73	26	18	41	8	26	49	38	54	43	294	18	96	21	76	18	91	15	18	13	107	41	16	27
WBGene00009495	64	98	196	105	135	109	53	49	67	47	89	39	142	64	96	27	111	6	37	21	110	12	83	21	19	37	58	29	24	28
WBGene00001426	7533	6572	7470	9291	8821	13476	4655	6948	9060	10240	7205	4098	8327	2750	4744	1300	3844	969	3714	3097	3292	3257	4674	2354	2119	2414	3285	2559	1504	2543
WBGene00006490	5212	7675	3112	2015	3133	9560	1478	2199	6414	2872	5623	4068	5922	2700	3032	1361	3104	821	891	1383	1800	1356	1558	1064	1155	731	1637	1495	673	1365
WBGene00009496	265	18	40	309	280	130	89	213	17	150	321	74	17	23	843	5	1	4	138	98	430	123	173	96	46	71	58	87	21	37
WBGene00009492	46	45	28	18	25	13	52	8	2	28	28	63	6	32	23	1	0	1	2	6	37	3	0	9	4	6	0	19	0	11
WBGene00002992	450	31	516	725	368	173	109	701	43	388	1214	1583	1418	770	603	542	423	352	91	265	391	371	140	669	250	183	179	596	239	274
WBGene00012382	5029	201	688	5063	4515	1716	2169	2565	175	4463	21166	22885	817	34426	9647	9822	907	15884	8656	17987	7585	16269	11049	11251	10113	2448	7500	12383	3575	14412
WBGene00012383	1119	41	62	1100	839	255	348	442	9	530	8400	6528	249	9510	5263	3260	313	5314	773	2879	1214	2831	1000	1033	1035	243	618	1543	790	1918
WBGene00012385	620	362	1358	1780	1007	392	466	1149	197	811	592	1034	561	942	309	283	271	253	169	452	314	643	299	312	438	206	216	560	128	683
WBGene00010882	4759	1640	5305	5684	7929	2778	3045	5098	1845	5127	1838	2290	1532	3081	1063	732	676	676	666	1061	1074	1475	885	1073	1072	563	792	1698	517	1681
WBGene00002344	13382	7847	9301	29075	13081	14740	6077	19253	11488	19662	32043	25539	21908	21272	15493	8421	8605	7573	12161	15513	12154	17418	15986	11243	9894	8063	12068	15148	7490	16439
WBGene00002214	667	85	759	1945	518	216	294	1535	117	730	496	1390	362	1348	275	594	608	583	238	770	287	1481	333	440	971	247	354	886	183	1249
WBGene00000246	17	0	10	6	3	7	0	9	0	4	1728	353	15	161	220	54	4	20	328	90	24	44	561	62	28	187	454	112	112	34
WBGene00010884	20	0	28	72	56	25	18	76	12	31	474	263	179	374	205	167	108	242	143	84	129	86	283	179	77	187	171	150	73	79
WBGene00010887	49	32	25	122	76	64	42	59	34	67	787	667	311	882	219	1046	382	1143	208	383	530	299	371	405	291	195	180	354	133	296
WBGene00011484	725	236	634	519	657	547	344	286	325	634	288	253	6	123	146	59	9	51	66	185	48	115	67	62	105	29	55	74	18	107
WBGene00011482	1305	627	1903	1852	1765	1131	998	1552	1082	1579	841	729	862	677	393	203	321	156	271	642	411	897	441	396	606	258	431	737	178	1014
WBGene00004474	29943	49579	24821	24715	24741	58396	11173	17187	40606	23882	103783	89318	126453	120306	26228	36046	58673	44146	79188	77842	56816	118831	78145	48948	64510	37356	63731	72418	34682	90353
WBGene00011479	411	133	324	260	284	220	191	164	199	310	779	969	38	1420	436	470	42	674	121	464	231	441	213	368	314	114	187	401	123	496
WBGene00011481	8905	3428	10956	12926	12724	5411	5625	10232	3649	10926	3794	3895	4451	2691	3414	1443	2474	1145	4410	4711	3968	4640	6277	3781	2752	2766	4941	5402	2978	5761
WBGene00011480	124155	105476	80037	35831	70392	120934	40128	55146	89565	92381	27880	11707	54058	4611	19632	4080	19835	1811	24432	10017	22988	10321	30289	14944	7467	12773	27120	22396	18085	12888
WBGene00004985	278	81	496	611	346	284	195	530	301	342	74	519	59	381	50	111	114	69	41	224	17	469	60	87	374	50	79	279	58	411
WBGene00004204	65186	11144	56325	26204	43850	26743	26305	33547	18175	40776	11192	9080	9314	6601	6619	2723	2927	2040	3450	3828	3420	3465	3821	2454	2262	1616	3160	3454	1391	2932
WBGene00000181	4620	3293	4710	6565	4595	5530	2516	4829	4740	7050	4737	3902	5452	3448	1802	1566	2828	1571	2980	3782	2909	5157	4444	2562	2729	2386	3768	3512	1702	4159
WBGene00008502	1510	631	1908	1242	1382	800	677	1430	519	1053	1762	2343	1659	1294	764	461	711	318	860	1434	696	1429	1002	867	1109	600	1123	1583	431	1681
WBGene00008503	3627	737	5847	1181	3090	1989	1491	3049	1099	3340	395	3982	168	2082	273	405	563	262	114	986	169	1752	197	674	1704	310	283	1985	344	2536
WBGene00008504	349	379	517	693	670	439	230	574	356	527	990	940	781	811	341	380	301	382	365	469	474	688	534	321	442	232	384	460	157	555
WBGene00008505	15783	15521	12472	44648	16132	17127	7466	19759	15022	15495	107725	97216	117414	99802	17812	25653	26994	26635	37102	41477	32299	40835	44392	28885	24104	21215	39245	36647	19235	40670
WBGene00007444	930	644	1766	755	968	1310	435	939	679	1039	950	1400	826	1390	500	536	601	390	546	1010	594	1519	862	645	883	407	827	1095	299	1407
WBGene00007443	2965	1105	2767	4336	5104	4246	2177	4409	3572	6251	2417	2179	1297	2400	1139	553	778	693	1311	1759	1161	2827	1648	1161	1928	842	1306	1745	629	2130
WBGene00007445	475	114	868	2862	413	155	263	1490	84	442	132	685	17	436	99	227	310	159	111	460	51	1050	137	258	599	96	208	630	101	865
WBGene00007446	125	0	239	199	165	41	82	42	28	125	34	0	0	0	7	1	1	0	0	0	0	2	0	0	0	0	0	1	1	5
WBGene00219217	137	22	326	883	904	140	214	469	82	430	2	0	3	0	18	0	6	0	0	1	0	0	0	0	0	0	1	0	0	0
WBGene00007447	46	0	81	241	117	22	45	84	6	30	0	0	0	1	7	0	0	0	0	0	0	0	0	0	0	0	0	0	0	0
WBGene00007448	249	0	230	200	173	28	91	90	7	70	101	11	16	15	37	5	9	26	0	9	7	7	3	10	6	4	2	16	3	10
WBGene00003657	1032	91	1279	1444	1336	313	486	918	85	913	473	142	0	68	515	136	26	88	66	317	82	387	120	200	126	79	125	209	56	143
WBGene00004309	60	0	68	296	100	3	15	96	6	46	173	110	14	67	310	9	9	13	317	102	55	79	363	57	28	103	205	76	103	37
WBGene00007449	9	13	37	59	66	107	50	40	72	44	241	84	68	81	37	44	72	58	142	71	55	115	152	80	62	53	112	101	49	128
WBGene00011122	7819	21316	7679	6066	7562	26470	2776	6970	22014	5321	4232	5960	5195	6591	3394	1749	2835	1409	2617	2834	4428	3607	4545	2696	2669	3516	3756	4601	3886	3990
WBGene00004199	1003	3479	1238	2262	1669	4383	506	1556	3588	823	1020	628	1826	553	672	206	685	72	513	188	744	212	1033	324	190	633	675	522	601	366
WBGene00011123	706	2051	1005	832	1001	2162	462	790	1264	775	848	1122	911	1391	452	315	417	349	322	584	555	740	540	440	546	336	414	578	273	699
WBGene00011124	218	125	58	1203	800	373	101	586	336	309	269	883	53	289	171	70	263	58	23	77	38	147	29	49	47	12	19	108	6	119
WBGene00011131	120	237	355	206	248	185	98	178	90	258	247	416	179	233	114	78	125	102	37	137	81	193	69	78	119	36	55	114	29	146
WBGene00011129	38	9	40	48	101	21	46	20	15	38	19	18	12	22	10	9	13	21	11	14	11	21	12	4	25	4	5	13	3	9
WBGene00011128	12613	34434	16950	18019	13183	35630	5749	11018	36531	10501	28020	8573	21220	4435	5009	3051	8153	1617	14440	5300	8623	5310	22361	4328	3298	7092	17918	5703	6002	4661
WBGene00011130	22	173	12	32	20	114	4	17	41	4	76	27	160	0	18	25	141	1	9	1	36	1	43	15	0	60	18	11	43	4
WBGene00007809	9	0	3	12	8	0	0	9	1	6	204	28	3	2	66	30	1	10	55	59	22	36	49	28	3	5	44	39	16	30
WBGene00000699	3160	26	335	1800	1749	256	384	949	23	90	21086	622	91	525	25339	424	69	425	46766	23920	13865	16387	45173	12560	6311	15947	42753	14622	13979	6804
WBGene00007808	27	102	2	30	24	143	2	12	58	1	485	258	2438	15	190	67	721	4	201	20	247	11	277	41	7	48	269	34	34	2
WBGene00007338	13	0	6	35	15	3	3	13	6	3	201	146	118	25	114	57	39	31	64	41	140	28	66	68	12	13	52	44	23	23
WBGene00007336	219	642	2	225	163	740	0	96	504	4	4391	1870	13511	127	1007	409	3406	29	1018	73	1700	58	1701	227	28	701	1162	255	974	18
WBGene00001795	1120	2533	49	568	591	2312	27	387	1564	27	5683	2832	24899	113	2205	889	7099	41	683	59	1881	19	1413	248	15	650	1396	262	702	14
WBGene00007335	17	5	17	21	14	2	9	19	6	20	23	12	63	0	18	2	25	0	2	0	3	0	1	0	0	4	1	7	2	1
WBGene00010046	13	0	0	1	4	0	0	1	0	0	85	30	99	0	8	11	15	0	8	17	6	16	6	13	0	3	5	13	10	9
WBGene00003606	29	43	42	162	117	49	35	90	27	59	3800	1972	3293	663	448	1206	1179	451	256	557	936	357	391	1501	301	397	302	723	240	250
WBGene00001796	17	13	93	31	19	7	10	27	1	2	1095	329	107	108	216	78	24	65	200	98	85	43	233	192	20	12	261	238	150	52
WBGene00010047	11445	47253	503	4521	7545	36592	492	5284	32409	1251	14810	7245	36923	2491	11915	2379	12213	679	2716	1316	9988	1735	4122	3521	2543	4054	2926	3603	4983	986
WBGene00007114	193	83	255	228	187	214	72	167	148	223	106	277	160	199	65	55	79	42	84	133	93	195	105	90	125	74	92	143	39	204
WBGene00007113	752	338	1330	915	849	794	513	757	531	1183	795	1159	564	857	404	224	251	202	445	685	382	868	716	491	690	270	607	700	214	918
WBGene00001019	3548	2038	4166	4028	4131	3359	1861	3074	2209	3838	3308	2207	2664	1351	2225	688	1011	408	1226	1173	1110	1240	1735	1006	844	692	1308	1444	1020	1293
WBGene00007112	40	60	49	17	11	75	11	5	11	17	1192	421	3599	29	229	146	1009	16	1162	69	2039	51	2072	216	12	485	1009	120	226	14
WBGene00007105	5918	2085	7820	8236	6867	4543	3544	6608	2844	6170	2163	1874	1908	1453	1699	573	924	422	1516	1905	1152	2777	1813	1133	1541	741	1525	1767	546	2281
WBGene00001020	1169	278	1290	1851	1851	919	600	1405	823	1332	492	472	540	261	645	142	313	86	970	686	706	807	1282	599	485	494	944	764	316	621
WBGene00007106	223	99	464	452	329	317	214	392	344	349	397	373	366	277	186	106	340	91	286	480	235	873	408	358	504	273	328	554	186	733
WBGene00007107	989	792	1010	1869	1680	2212	728	2226	1487	2188	2074	1435	1290	1854	770	404	823	388	1095	1308	1028	1493	1566	874	887	704	983	1107	398	1323
WBGene00007108	1210	1354	1486	1963	1959	2923	567	1587	3179	1029	3830	2002	2137	1386	1270	1036	1613	558	1745	1509	1837	1662	2149	1077	994	1277	1983	1448	837	1483
WBGene00044290	21	12	80	187	73	32	37	138	23	72	27	66	18	59	14	26	45	21	29	78	10	275	55	62	152	14	54	126	30	227
WBGene00007109	1116	386	2104	1751	1292	807	541	2089	486	1229	505	1179	429	702	270	339	497	180	412	986	164	1942	420	525	1101	253	559	1303	280	1846
WBGene00001921	25	22	19	38	44	16	11	62	13	32	0	3	3	17	3	0	3	3	3	2	3	5	10	2	1	7	6	4	9	3
WBGene00001922	4729	23703	208	2978	2664	26077	139	2495	14020	255	4390	2517	17620	242	1262	211	1998	39	326	77	1056	59	480	124	26	494	323	128	697	28
WBGene00007110	4871	1699	6269	6732	4791	3506	2315	5238	2433	5232	1672	2311	1450	2083	1025	626	864	482	962	1571	840	2191	1163	840	1370	587	982	1550	448	1856
WBGene00007111	2978	1165	3702	1634	2144	2059	1475	2197	1087	2730	2151	2175	1723	1863	890	701	886	457	1178	2320	993	3108	1748	1292	2113	808	1756	2573	680	3137
WBGene00010061	2140	313	3635	1388	2501	902	1137	1855	428	1962	392	1937	285	1137	245	492	511	363	309	1375	270	2467	424	732	1779	441	619	1744	358	2380
WBGene00001932	3954	33358	47	3946	3159	52158	0	1803	20133	6	1265	1099	2622	10	842	279	2732	2	74	12	1075	1	75	63	14	94	62	22	551	1
WBGene00001931	29	12	24	23	41	27	48	69	12	37	1	23	0	14	4	1	0	1	6	3	7	1	5	2	3	11	8	5	8	4
WBGene00002223	18098	6517	13471	7258	11805	7750	5763	7831	5180	8386	6253	6417	8063	3905	5480	1926	3655	1083	2862	3416	3290	2876	3581	2461	2121	1619	3262	3436	1363	2502
WBGene00011337	753	99	522	772	722	524	340	401	216	572	3163	2529	174	2407	1704	1061	89	1105	458	1020	751	712	657	1003	439	219	393	1018	343	750
WBGene00044025	1680	1426	1491	2940	2182	2124	732	2390	2296	2850	1189	1037	2907	704	1011	309	975	192	541	648	851	893	752	466	570	561	699	711	455	666
WBGene00011338	8464	2208	9489	4332	7555	4620	4395	5710	2581	7467	2597	3046	3108	2449	1668	904	1263	760	1544	2969	1656	3002	2289	1987	2150	1196	2096	3156	1259	3409
WBGene00010351	2705	123	5070	1143	1916	790	1226	1436	292	2719	385	603	24	266	249	349	490	264	135	931	61	1501	159	289	892	95	445	630	85	879
WBGene00006459	65	0	27	96	91	35	12	53	6	57	572	326	16	234	123	249	78	138	154	219	221	146	180	224	87	52	115	101	42	119
WBGene00001108	1069	30	857	2794	2281	172	344	2159	14	391	171	7	21	26	619	5	3	1	2	1	0	3	2	2	0	4	5	2	0	3
WBGene00001940	2628	38782	45	1872	1553	49896	26	986	15643	43	1113	951	11216	57	645	171	2105	9	176	36	822	30	370	63	10	508	251	63	409	7
WBGene00010353	136	36	308	201	73	74	52	221	31	118	51	327	41	117	40	42	73	28	21	63	6	141	32	44	106	25	43	95	25	145
WBGene00010354	199	160	520	95	246	173	261	103	91	428	75	175	87	102	36	26	79	43	7	115	20	238	31	51	154	27	33	122	38	230
WBGene00001937	71	94	37	134	69	20	18	115	23	43	2	3	0	0	3	0	2	0	11	16	4	23	23	6	5	0	3	5	4	14
WBGene00001938	154	119	83	244	128	74	33	303	95	151	3	5	0	6	8	1	4	4	7	8	6	26	14	6	17	12	7	17	6	23
WBGene00009035	238	40	664	74	157	82	112	103	20	208	108	366	19	214	79	128	163	95	44	199	4	385	79	76	232	17	109	132	30	220
WBGene00002192	6533	3498	5598	5358	5122	4849	2544	6345	2752	3672	6564	5606	3555	3820	3814	1909	1163	974	1449	2332	1436	1787	1622	1603	1159	722	1690	2086	740	1795
WBGene00007006	71	9	28	70	51	39	35	48	7	75	807	268	19	41	284	251	32	135	121	126	100	49	86	128	5	23	82	87	41	56
WBGene00007515	91	43	60	117	75	83	23	34	59	31	60	50	30	11	71	37	19	27	6	18	10	17	12	31	17	13	8	35	6	27
WBGene00007513	1441	4396	953	2632	2529	8049	290	2265	8804	493	464	1554	1542	486	344	282	612	143	393	357	469	680	738	266	459	342	611	541	460	568
WBGene00007514	12250	9571	15852	6500	11196	12317	5175	12013	10053	11042	3542	6152	3263	5577	3610	994	1629	815	2806	3054	3454	3192	4187	2477	2320	1565	3285	3631	1358	3475
WBGene00003148	1784	3327	4177	3528	2201	2583	941	2834	1642	1785	3372	3556	3240	4097	1730	917	2355	734	2712	3412	3189	4525	4148	2484	2719	1999	2978	3646	1650	3845
WBGene00010409	1327	460	3099	2017	1657	1043	1043	1496	431	1976	314	1098	278	1028	183	139	178	175	270	803	379	1249	491	469	934	271	350	1071	257	1275
WBGene00004892	1590	502	1327	2647	1533	1221	802	2440	812	1593	5242	6367	2198	5684	2587	2476	1146	3401	1162	3136	1347	2774	1825	1975	1341	1452	1434	2605	1388	2529
WBGene00006678	264	102	135	240	286	1429	103	156	1890	23	924	68	2	38	147	72	11	55	199	97	38	42	163	50	38	47	203	61	46	37
WBGene00010848	125	0	49	141	138	44	47	119	24	150	1047	539	30	155	189	139	38	98	247	123	260	95	336	163	19	43	151	130	88	69
WBGene00010847	1337	829	1813	1451	1471	1286	783	1044	818	1496	1396	1265	1109	811	593	390	612	298	646	910	690	1117	1052	729	825	418	880	1060	324	1048
WBGene00001585	2017	652	3159	2896	2869	1383	1553	1836	678	2905	523	647	227	461	283	167	195	103	122	274	172	543	212	211	308	106	193	389	90	463
WBGene00003218	40661	10332	42559	15794	31093	21845	16428	19499	13081	26313	9007	10682	6643	8909	6835	3638	3122	2429	2637	5888	4532	5281	3585	4646	3763	2433	2941	6118	1306	5038
WBGene00010846	289	312	621	461	638	309	186	469	131	365	520	853	329	779	185	257	270	200	124	437	215	649	198	237	462	135	201	441	87	573
WBGene00010849	28	35	26	37	23	11	0	14	16	12	533	290	0	15	123	101	11	51	96	62	77	32	103	62	7	10	60	37	33	25
WBGene00000702	9	0	101	32	1	11	18	23	0	5	0	0	0	0	33	0	0	9	731	78	82	53	956	110	48	473	805	174	12	84
WBGene00008722	1427	506	2897	2972	2072	1284	1088	2269	812	2062	312	669	293	464	244	263	235	150	434	790	230	1363	582	393	838	273	503	801	191	1144
WBGene00004755	14582	5492	15430	6480	11067	9515	5496	7542	5265	7643	5745	4537	6600	3121	7000	1655	3951	1043	6335	5801	4957	4314	8107	4377	3047	3671	7166	6005	2699	5025
WBGene00006406	26140	4401	26828	12823	19621	10774	10347	15251	5884	18358	5807	7384	1578	8384	5837	2172	889	1731	1909	3262	1705	2909	2818	2369	1756	952	2342	2890	668	2704
WBGene00004360	1366	622	1238	1271	1225	1359	548	1111	936	1248	687	1015	348	928	534	320	233	294	276	503	396	631	409	340	386	230	403	427	122	489
WBGene00008720	28568	8710	16667	12322	17802	19495	12997	9846	12450	17295	5734	5406	4420	5029	3890	1805	2144	1522	862	1553	908	1730	1242	932	928	698	1385	1417	440	1548
WBGene00009589	279	81	304	50	63	126	111	16	107	300	15	322	281	538	20	27	61	76	3	36	88	53	4	89	62	66	2	285	24	240
WBGene00009588	602	209	619	1209	642	422	434	1041	378	1061	346	637	576	934	142	189	214	205	110	282	247	489	148	278	334	186	134	560	130	573
WBGene00009587	32458	10194	31466	11688	18214	16887	11515	11069	9945	16625	13704	10102	9115	7455	6904	3968	3202	2590	1779	3374	3054	1795	2540	2783	1406	1535	2222	2724	1086	1394
WBGene00004480	16043	31235	13824	17038	14697	32755	5937	11135	25199	15600	61091	52095	70227	60755	16390	20536	35642	24504	56530	41924	32008	67429	58516	28746	37911	21026	48160	41431	19253	53427
WBGene00012497	1166	727	1332	5532	2202	1398	662	2605	1101	1734	2346	1818	2152	1392	913	498	1042	376	1346	1405	909	1897	2000	914	1126	820	1668	1417	659	1764
WBGene00012496	1268	691	2223	3227	2129	920	970	2588	627	1708	774	1090	706	947	422	276	317	183	205	747	305	1029	307	414	650	202	365	824	171	937
WBGene00001107	0	0	51	17	5	5	14	25	3	4	187	22	106	10	43	49	14	22	18	61	71	35	28	60	32	11	26	83	20	55
WBGene00003093	36	75	12	129	45	154	1	91	204	3	5698	1133	10899	81	698	402	3939	70	8631	572	3875	317	12659	967	72	4670	8084	748	2170	78
WBGene00003094	0	11	2	24	9	22	7	7	5	2	80	2	228	0	14	4	75	0	65	2	55	1	89	4	0	11	34	7	17	1
WBGene00003095	2	42	74	33	5	12	17	15	8	13	88	29	204	35	6	8	28	26	27	5	18	0	74	6	1	22	30	9	4	3
WBGene00010231	6617	3154	6627	4473	4948	6128	2721	3484	4675	4917	3954	4272	2957	4767	1320	1986	1879	2227	1484	2779	1548	3519	1856	1269	2848	782	1468	2577	722	3301
WBGene00003415	7672	5783	7736	4004	5910	7990	3334	4371	5502	6019	4157	5283	6215	6005	1973	2278	3423	2799	2767	6489	3726	8271	4015	4313	5588	3014	4092	7020	2239	8573
WBGene00010232	4954	3097	5272	5355	4598	4004	2419	4127	2742	5723	6484	6390	3651	8854	2176	3045	2299	3344	1065	2699	1909	2812	2176	1971	1661	1322	1493	3560	2098	3370
WBGene00010233	1298	710	1529	1632	1271	904	656	1193	846	1580	863	1050	500	1108	337	462	286	575	262	464	257	606	468	325	504	247	347	550	143	641
WBGene00010234	44009	218706	15471	69370	59489	443491	12089	41003	304023	20880	731	1247	205	3488	4133	182	28	484	5	72	65	102	7	135	302	113	70	184	6	319
WBGene00014085	130	186	61	53	67	321	48	22	273	53	7	1422	142	3276	14	177	22	282	0	82	42	50	0	92	149	20	1	188	3	181
WBGene00004192	216	676	90	328	249	700	18	263	743	66	189	891	387	1910	126	150	119	207	55	74	130	53	84	89	67	80	51	132	99	100
WBGene00014088	404	49	40	328	307	99	110	147	57	148	7437	9614	2321	13063	1130	3280	483	4091	1630	4941	2110	4383	2177	2377	1562	760	1819	3089	906	4218
WBGene00006491	134	102	218	310	270	164	134	285	121	262	374	331	301	255	133	83	154	67	226	355	219	450	383	239	318	168	334	371	134	360
WBGene00014086	3886	3388	4669	5268	4653	5560	2040	4366	3948	5787	7018	5118	5591	4959	2062	1394	1811	1339	3295	3590	2412	5151	4569	2716	2806	1914	3774	3446	1488	4095
WBGene00001320	3911	3249	5373	10142	4741	4881	2205	5727	3850	4614	2040	2871	1749	1654	1049	777	1230	498	1820	3141	849	5859	2503	1631	2941	1072	2408	3303	857	4503
WBGene00014087	4703	1115	5828	2817	3467	2338	1938	2955	1248	3594	1876	2070	659	1126	1837	432	491	314	352	939	439	1223	542	644	1020	346	456	1138	269	1234
WBGene00014076	2273	1368	2787	2463	3009	1848	1152	1952	1179	2588	1121	1194	1110	1137	615	402	336	329	410	689	654	695	595	485	412	354	497	510	166	583
WBGene00194934	771	373	1333	329	530	580	453	126	356	740	150	215	159	319	80	80	52	67	16	67	80	60	35	58	85	26	32	104	26	64
WBGene00014080	1598	620	2159	1612	1947	1051	867	1468	560	1803	705	666	494	606	546	250	209	216	178	326	311	357	199	250	239	136	217	267	77	236
WBGene00002130	16	51	96	1	10	14	3	7	6	14	44	24	3	48	6	21	62	26	12	106	4	142	14	37	182	29	24	101	9	173
WBGene00002131	2	14	118	20	13	20	18	20	1	22	28	24	2	8	13	18	57	11	74	611	26	1017	110	189	643	105	107	414	44	733
WBGene00014077	177	5	79	285	213	88	57	102	14	69	767	458	812	288	928	257	511	125	87	434	485	348	130	1016	235	438	174	327	55	160
WBGene00014078	5349	3101	4271	3185	4446	6418	2317	3353	4267	4109	3979	4640	2854	4196	1814	1783	1709	1668	1047	2553	1207	3474	1157	1273	2467	688	1295	2269	501	2999
WBGene00002335	8360	5217	7450	8732	8902	12123	5041	6904	7484	11112	10447	7594	6606	5211	4952	2069	2093	1532	2290	3095	2716	3014	3112	2074	1647	1537	2309	2612	1298	2371
WBGene00235132	80	0	57	21	40	35	25	3	24	103	2	21	9	16	4	11	6	4	2	6	3	3	5	1	3	3	3	1	0	3
WBGene00014079	926	801	745	1017	1074	1133	555	661	811	1267	632	194	531	170	472	86	134	44	123	113	184	74	204	108	45	68	126	109	31	86
WBGene00001079	10	12	117	1	6	0	21	2	3	9	30	3	1	6	8	20	1	15	651	293	197	174	801	236	131	502	555	335	81	178
WBGene00011910	40	7	96	4	4	13	2	15	3	27	125	3	0	3	3	6	17	3	17	9	8	10	34	15	13	31	15	38	15	30
WBGene00010444	11568	16014	11689	6602	9849	11113	4040	7730	7572	7185	7190	7153	10391	5983	6227	2233	2967	1555	1628	2618	3714	2084	1933	2219	1556	1683	1286	2339	881	1353
WBGene00010448	64	0	44	95	44	8	2	30	7	16	450	177	12	33	250	112	12	62	63	85	81	56	57	94	15	45	49	75	29	56
WBGene00194869	9	0	0	0	3	0	0	0	0	0	141	79	0	26	6	50	5	44	30	140	35	115	34	102	168	55	37	135	24	244
WBGene00045096	25	0	3	41	18	0	9	12	0	2	441	248	9	121	70	40	5	28	83	178	86	164	181	179	130	57	81	208	109	274
WBGene00010446	24	0	42	5	6	3	1	2	0	5	266	40	3	37	88	42	2	39	32	34	20	26	36	40	36	8	24	79	13	78
WBGene00001577	3173	3767	4303	2264	3139	4377	1849	2100	3105	3396	1388	1795	2722	2313	1006	139	349	246	244	324	587	287	558	470	244	510	253	878	1238	517
WBGene00011727	107	15	14	127	110	33	44	63	10	24	1332	1427	893	1796	313	675	184	699	140	776	499	711	272	996	492	226	216	729	139	766
WBGene00011723	577	529	87	341	316	352	188	242	97	247	3659	3100	1066	3612	1207	1657	324	1342	410	1204	1041	1001	637	1262	802	321	502	990	470	866
WBGene00011725	6	11	13	19	20	51	0	6	9	4	610	293	1790	63	94	104	353	43	132	101	329	65	172	103	28	127	168	97	91	32
WBGene00011726	508	25	53	300	437	131	196	231	7	291	1767	3636	221	5197	591	968	73	1266	117	550	260	344	147	312	268	62	126	310	107	282
WBGene00010350	241	13	32	211	161	94	87	99	8	126	976	777	39	332	580	393	35	224	173	250	221	145	164	216	64	28	139	141	51	63
WBGene00010349	180	0	39	248	172	54	101	111	7	142	420	52	8	37	395	33	3	21	27	38	40	17	37	46	5	7	25	27	18	11
WBGene00010348	152	66	68	280	214	65	54	247	78	113	1116	222	200	130	743	171	465	91	679	1105	4049	1034	1028	1492	1929	2154	487	895	526	876
WBGene00010918	800	105	138	992	509	400	235	411	117	252	4131	2152	565	1886	1707	867	238	496	926	916	766	589	917	1153	379	564	736	1188	456	619
WBGene00003920	20905	12311	16814	26464	17774	22213	9950	18512	15286	23675	39982	28006	23960	28192	15594	9720	9856	9043	16906	21706	13286	28749	22381	14718	15238	9257	17518	20510	7235	24473
WBGene00010919	7	0	23	14	13	19	17	12	1	12	10	27	8	39	10	25	4	34	3	4	3	22	2	6	14	0	2	18	3	12
WBGene00044253	25	5	90	55	82	56	46	83	28	114	47	57	6	70	20	39	36	16	17	67	15	201	46	41	127	23	24	104	23	121
WBGene00010920	509	56	635	234	587	246	284	205	79	197	60	3	57	16	51	21	13	27	1	19	4	11	0	13	5	3	3	16	3	9
WBGene00009546	381	36	307	1804	1767	303	415	926	229	658	16	0	0	24	31	3	1	0	0	0	0	1	0	3	0	0	0	1	0	0
WBGene00009547	462	50	149	315	302	116	117	127	26	65	1441	541	798	121	732	338	222	108	117	375	413	246	153	718	108	200	168	358	92	121
WBGene00009548	16	9	53	4	15	5	14	9	2	50	37	4	28	16	8	1	3	10	0	0	5	2	0	1	0	0	0	1	0	1
WBGene00006415	3384	972	3467	2901	2996	2054	1666	2462	1289	3458	2937	3389	2025	3343	1550	1319	948	1261	509	1374	1029	1625	835	1260	1264	631	638	1705	595	1664
WBGene00009549	284	77	392	80	209	133	133	115	124	292	85	184	92	222	36	43	27	55	7	20	32	25	18	32	34	17	10	54	22	45
WBGene00001151	457	312	861	836	685	818	277	542	488	751	704	633	500	570	238	243	332	179	502	588	360	835	786	498	521	293	583	639	196	769
WBGene00002363	17288	9366	14721	20067	16948	16216	9258	15609	10584	18948	12674	9334	10128	7424	8469	3264	3929	2715	4220	7130	5065	7183	5681	4921	3950	3324	4965	6301	3213	6469
WBGene00009551	519	341	607	929	792	812	371	770	403	808	304	246	234	201	221	79	130	61	138	101	113	156	238	77	89	131	173	137	62	157
WBGene00007801	1393	1145	251	825	1091	1068	256	788	658	475	1908	1357	2613	603	1174	401	814	189	457	534	1511	391	619	444	393	504	418	416	241	226
WBGene00007802	262	0	22	150	149	47	70	86	3	83	52	10	1	0	387	5	1	0	59	71	25	35	59	106	23	7	41	68	3	34
WBGene00002827	6142	346	9991	3203	5074	1473	2416	3725	438	3473	516	313	45	223	976	74	6	40	2651	796	710	360	3838	944	561	651	2615	753	96	361
WBGene00003633	364	105	838	1847	566	118	129	758	33	123	947	437	65	251	1233	342	36	159	395	337	197	218	434	252	124	651	548	494	76	262
WBGene00012163	14	23	9	27	25	70	19	12	28	10	66	20	106	1	59	8	18	4	57	21	106	39	61	69	27	22	40	46	16	9
WBGene00001398	397	5216	407	417	555	2263	66	1140	4237	160	6273	3528	28774	592	704	1500	6026	629	9615	2304	16081	2027	16305	4519	1456	14802	11019	7462	14150	2098
WBGene00219327	16	0	50	0	5	0	6	0	1	15	4	0	42	5	0	16	32	2	3	6	18	4	1	5	0	6	3	4	2	8
WBGene00219456	48	25	130	1	8	0	2	4	3	25	0	7	19	7	0	3	3	0	6	0	5	1	7	6	0	2	10	7	2	6
WBGene00014089	4903	636	2386	1770	2500	1135	1545	2185	224	4128	348	40	107	31	1646	26	31	8	51	50	93	24	94	40	22	38	63	123	32	80
WBGene00014090	1948	128	1890	2133	2709	913	1166	2221	532	3069	1628	839	754	493	542	201	136	149	979	822	947	699	1417	720	428	451	872	727	646	538
WBGene00044009	11	0	0	3	7	0	0	7	0	5	423	41	1	13	47	36	4	15	143	49	25	29	116	45	7	9	82	32	15	33
WBGene00014091	225	18	8	208	209	30	32	70	3	34	10591	5700	378	2643	1230	1778	137	1032	4701	6420	2903	5164	3743	3797	4814	1478	2930	3292	858	5035
WBGene00003736	209	0	22	1048	283	22	48	448	1	27	1800	172	34	80	2142	43	7	32	1151	305	96	170	1106	209	104	150	902	217	183	120
WBGene00014092	257	10	53	357	234	190	106	229	105	116	4369	3448	465	5996	662	2207	239	2667	756	3737	1960	3232	1802	2895	2357	642	1241	2994	1053	3205
WBGene00014093	8	0	3	44	6	0	1	3	0	4	56	99	6	206	55	59	7	63	39	127	129	77	54	94	44	15	69	139	10	76
WBGene00014094	142	0	13	454	172	5	37	143	0	6	86	102	3	209	550	24	21	53	294	129	72	78	270	129	52	36	187	126	11	74
WBGene00001839	9	0	10	0	3	0	3	5	0	5	18	152	15	409	0	20	9	125	6	16	7	11	7	47	39	18	2	189	5	150
WBGene00006555	19	0	5	105	5	0	0	114	0	7	4	151	6	157	11	22	8	62	1	6	8	7	1	12	28	5	1	88	3	150
WBGene00014095	13860	14050	7160	11226	9533	16274	3161	7412	12185	6496	149752	141446	165496	154045	24288	40537	52167	45963	32094	36393	31114	38707	44023	27736	23516	25493	41831	40426	19800	42963
WBGene00006566	1335	795	1673	1594	1696	1847	753	1137	1303	1332	1378	1260	805	1502	557	543	640	583	394	856	385	1388	535	440	911	259	485	916	281	1181
WBGene00014096	2472	1522	2500	4199	2769	2683	1239	2624	1354	2755	11347	7682	5707	8032	3482	3282	2595	3640	3123	4279	3078	3905	4236	3251	2431	1756	3297	3713	1812	3872
WBGene00005591	13	0	8	15	2	1	3	5	1	3	22	20	0	40	9	8	0	34	2	4	2	2	5	11	2	5	0	19	1	11
WBGene00014097	5334	6847	8430	6632	4789	15686	3073	5969	7757	4730	735	259	43	508	3454	54	16	104	15	20	26	4	19	37	14	2	25	63	2	23
WBGene00006759	28917	1249	2136	3831	7360	3028	4308	3163	613	2427	81978	124403	20503	211193	21786	46415	6829	62153	5587	39811	16462	13491	7904	38575	18399	6573	10111	32248	9297	15467
WBGene00014009	24	0	13	120	24	8	0	16	2	5	58	3	0	6	811	8	3	8	878	701	741	434	530	120	94	226	652	186	105	95
WBGene00011742	1948	1067	3124	1919	2656	1769	1033	1984	1259	1801	1251	1037	1295	800	763	315	504	236	649	726	774	764	902	607	626	417	656	670	284	720
WBGene00011741	159	43	346	1860	143	51	150	2156	48	258	36	61	26	27	113	23	20	30	4	10	11	19	10	11	28	7	22	33	10	49
WBGene00011740	1110	766	1320	1282	1481	1821	687	1181	1343	1395	1357	1122	1035	910	615	372	475	327	664	867	541	1214	1160	567	678	476	832	880	338	1081
WBGene00011737	25295	20113	15439	12647	19765	24348	9491	20014	20182	22574	19741	15838	21506	13418	13386	5869	7370	5120	4079	7651	10649	6858	7750	7764	4321	6042	4424	9920	8025	6318
WBGene00011738	16096	20690	12119	9893	17015	36435	6645	11004	27511	9514	5798	3019	8339	1441	2554	1035	3452	313	1796	662	1325	301	1907	401	136	1190	2148	588	886	263
WBGene00011739	3420	5136	1672	3241	3112	7149	1219	3022	5470	3641	610	731	551	330	999	177	393	107	409	439	404	595	422	276	410	225	358	494	400	534
WBGene00000270	338	149	565	668	548	222	245	388	148	579	205	412	151	228	136	96	153	63	129	182	85	368	198	135	258	69	170	244	66	332
WBGene00005015	27538	7926	26582	13874	23141	13954	10745	18272	9745	19184	5915	6080	6065	4942	4844	2073	3351	1405	2699	5560	3256	6641	3742	3559	4514	2103	3646	6308	2031	6554
WBGene00010666	46	28	81	597	115	118	72	276	81	100	179	183	163	153	83	76	84	45	69	126	154	170	109	107	117	129	63	143	112	133
WBGene00010667	93	32	177	283	140	86	98	336	32	147	511	297	126	259	482	141	37	84	350	438	228	359	443	389	270	218	397	410	293	319
WBGene00010669	9	0	14	10	8	0	3	8	0	4	157	32	5	5	44	38	2	15	30	32	19	14	32	23	2	5	13	6	8	13
WBGene00010670	641	106	983	2276	1117	488	436	1524	200	1227	999	688	312	696	435	164	145	192	745	842	468	1252	1181	673	793	321	828	928	323	1271
WBGene00008682	15129	4765	22562	9778	11514	7843	6178	13019	3989	11155	5345	7262	4562	6570	3269	2253	2434	2000	1296	3089	1681	3547	1919	2125	2584	1113	1802	3584	1123	3691
WBGene00008683	3616	936	3768	5458	4623	3565	2200	3991	2419	5224	1495	1335	1091	1184	801	463	586	371	773	1046	749	1680	1049	669	928	587	743	1218	428	1274
WBGene00008688	5520	2768	5223	3463	4079	6141	2008	2667	4705	4797	3509	3852	2683	3596	1409	1474	1477	1585	1491	2218	1095	3533	1950	1160	2474	715	1513	2129	660	3170
WBGene00008687	1427	760	1796	1709	1554	1225	589	1181	954	1055	1000	591	1053	386	1188	177	368	112	880	522	590	529	1122	443	384	320	782	486	191	432
WBGene00008684	3325	1146	6181	4595	3238	1848	2252	3877	1287	4417	1025	1614	873	1103	670	331	352	209	324	644	293	967	401	366	645	206	393	725	205	836
WBGene00044329	1355	549	2116	3019	1870	1150	1038	1926	787	2204	764	582	496	563	325	166	220	97	312	411	210	690	406	255	441	131	342	515	132	669
WBGene00008686	3390	1089	3081	3974	3236	2277	1740	3701	827	4215	1657	1582	866	1028	1809	341	359	218	525	693	574	915	842	623	656	383	628	1005	466	898
WBGene00008685	4223	3849	3580	2665	3266	3685	1677	3182	2065	2697	2768	2717	3665	1597	2218	777	1303	481	1303	1534	1201	1457	1866	1159	1014	875	1678	1745	843	1686
WBGene00010889	443	299	725	950	512	360	263	749	226	482	508	731	657	625	214	208	317	181	265	423	305	811	296	270	523	141	295	457	130	687
WBGene00000703	0	10	6	3	1	5	1	1	1	6	206	575	53	1226	21	245	16	381	10	113	51	135	49	82	125	10	35	92	15	130
WBGene00010888	50	13	14	25	11	15	7	14	3	11	2922	3069	67	4239	276	1318	109	1740	369	1494	523	1349	620	758	772	222	486	898	182	1269
WBGene00010890	3534	2190	4808	2896	3630	2599	1996	3890	1858	3666	4520	6012	4520	5111	1365	1240	1659	1101	1013	3314	1457	4756	1672	1777	3072	1487	1581	3445	1424	4465
WBGene00010891	905	400	1345	1501	1351	889	589	1177	694	1283	737	1021	425	688	240	211	245	144	202	420	208	684	352	226	444	174	255	579	196	685
WBGene00000122	12850	4635	14020	26134	20230	11406	8562	16393	5032	14180	6261	6273	5653	4452	3623	2137	3029	1858	2371	4041	2922	5297	3300	2696	3446	1786	2667	3955	1432	4260
WBGene00010892	1915	980	2844	2649	2503	1994	1115	2014	1706	2702	873	916	964	617	617	222	394	149	484	488	523	666	716	371	441	351	540	530	220	620
WBGene00003010	1047	848	591	2186	1460	1095	390	1319	693	851	2567	1537	1843	517	1975	630	521	335	829	795	1221	675	1186	893	329	700	767	1322	1528	572
WBGene00007089	1262	752	1813	1856	1681	1278	852	1598	680	2405	1464	1516	813	1078	666	443	480	362	813	1030	642	1603	955	633	839	334	738	987	276	1367
WBGene00007093	1199	581	1765	1947	1447	954	606	1709	486	1368	995	1335	921	1043	434	406	498	308	287	609	258	885	388	348	529	187	378	633	156	753
WBGene00007090	3534	1231	4832	2383	3041	2494	1712	2251	1408	2977	1637	3314	1034	1940	799	728	849	505	272	1130	449	1625	368	613	1032	348	454	1163	292	1296
WBGene00007088	3707	2036	5079	2592	3169	2778	1926	2415	1922	3394	2328	3336	1534	2874	1180	943	1154	827	546	1419	810	2131	766	843	1304	478	689	1358	392	1604
WBGene00007087	1986	162	3616	867	1235	694	660	1007	344	1390	544	2779	211	1684	317	580	703	385	130	1304	197	2203	192	682	1604	303	380	1638	245	2143
WBGene00007092	861	69	1378	1420	649	327	367	1559	91	582	357	1424	70	821	188	329	331	233	149	628	76	1103	168	382	756	136	236	874	150	1118
WBGene00007091	19981	11806	17916	8570	12655	10845	6141	10803	8778	16871	14196	11881	11176	10611	5533	2740	2330	2081	2517	3046	2924	2346	3078	2377	1498	1174	2442	2117	956	2003
WBGene00008967	311	0	20	575	463	50	30	171	9	23	262	22	204	8	1363	8	29	6	258	1097	939	1182	355	3456	677	1236	456	1312	315	161
WBGene00003772	4463	362	2914	3020	4018	1396	1883	3573	180	3073	2393	1332	840	888	3157	582	184	333	305	561	497	331	239	487	214	144	282	371	111	206
WBGene00009435	2523	6269	2505	2798	3178	5125	973	2968	3986	1896	8633	4371	10179	2012	2445	1083	1294	389	1806	1670	2334	1885	2425	1814	1217	1022	2023	1468	758	1249
WBGene00009436	229	109	345	572	304	315	154	412	171	344	1301	1286	1273	1152	377	397	647	417	941	861	618	1123	1496	585	499	559	1000	706	396	789
WBGene00009437	79	22	102	364	209	45	69	272	31	118	3	101	189	73	11	9	14	3	0	3	27	14	0	20	20	23	1	16	0	8
WBGene00004025	6527	410	4447	5407	5584	1881	2843	7052	473	7893	1613	502	37	355	3081	184	104	224	2006	1722	839	1546	3998	1643	1535	1592	2594	2277	1995	1681
WBGene00009438	117	1	24	257	138	22	18	218	2	28	77	9	0	19	327	3	0	0	133	36	35	28	176	52	29	37	81	62	0	32
WBGene00012704	104	12	99	482	129	10	40	270	1	21	1340	362	8	268	990	117	18	61	738	338	128	189	1337	217	98	524	927	258	345	142
WBGene00012708	1	0	0	12	4	5	0	5	0	3	43	0	0	0	24	5	0	1	12	17	13	5	13	35	2	2	12	10	4	5
WBGene00001044	110	4	185	115	81	62	46	136	9	106	84	411	1	155	29	70	81	31	38	137	9	293	57	82	188	28	66	180	36	267
WBGene00012710	177	63	274	385	543	174	176	395	79	415	385	219	78	280	226	61	21	75	95	97	66	106	118	63	57	30	93	73	27	75
WBGene00016579	20	3	48	46	31	20	20	28	6	30	156	36	10	0	77	59	6	33	28	31	41	18	21	59	4	12	19	27	13	20
WBGene00016580	313	1	86	378	264	102	117	235	20	246	504	189	36	80	513	101	18	53	86	65	74	33	77	89	7	11	60	121	30	51
WBGene00004448	7970	15046	8417	9298	7725	17968	3817	6155	13937	9530	35979	30289	36009	31907	8113	10104	15196	12057	28176	15762	13255	30732	27901	12483	15000	8793	20372	17463	7363	23943
WBGene00016582	2243	1046	2810	1038	1774	1576	762	1204	925	1349	1365	2912	1466	1746	854	612	834	651	704	1152	683	1297	966	725	848	496	904	1164	390	1396
WBGene00016583	1473	1850	1460	2749	1871	3127	525	1983	2583	1073	1538	878	3344	406	1822	308	1508	165	1227	748	921	776	1683	528	496	913	1360	782	1071	884
WBGene00016591	234	44	367	373	334	136	125	282	90	338	349	486	222	365	96	151	172	98	150	302	160	591	181	185	469	130	134	350	110	409
WBGene00016589	1390	1800	1189	1278	1364	1982	606	992	1575	982	1043	1293	809	1239	526	435	431	408	1080	1736	1021	2330	1527	1101	1481	746	1165	1573	537	1909
WBGene00016590	127	47	164	306	266	187	146	249	96	229	186	175	75	89	73	30	51	26	120	108	41	158	142	68	85	42	117	99	50	126
WBGene00016588	1857	1310	3238	2366	2179	2206	1279	1821	1650	3037	1720	1869	1491	1497	702	503	728	436	692	1253	760	2032	1108	863	1355	533	970	1437	533	1834
WBGene00016592	469	226	894	621	521	321	263	553	208	711	325	436	259	246	182	123	144	68	220	319	192	519	327	158	310	83	223	320	105	438
WBGene00016587	13	0	22	30	13	1	6	11	8	20	6	44	0	10	5	3	1	4	1	8	0	22	7	2	11	2	6	9	5	18
WBGene00016586	122	17	297	1511	144	63	54	1321	18	152	115	471	24	230	120	126	170	70	105	638	32	1294	183	303	740	115	249	798	153	1111
WBGene00016585	36	266	11	153	116	438	8	69	269	1	541	174	1344	39	511	85	606	12	312	38	426	33	408	62	38	137	373	71	253	23
WBGene00019579	17	69	3	28	11	75	0	14	48	1	290	98	402	34	50	29	224	5	95	36	239	21	207	36	6	164	135	29	147	10
WBGene00019580	25	0	4	7	2	14	0	1	4	1	42	26	161	3	18	15	116	1	34	4	94	4	53	24	0	36	38	6	8	2
WBGene00006733	2357	803	3163	5637	3023	2413	1518	3060	1554	3031	2551	2862	2299	2762	873	901	1101	903	1296	1872	1212	2696	1719	1189	1669	1049	1404	1880	740	2252
WBGene00008948	3855	2409	3921	7185	5489	4540	2286	7434	4005	6037	6081	5174	3249	6271	2057	2047	1449	2248	1740	4588	1643	6926	2632	2686	3710	1549	2625	5005	1219	6174
WBGene00013921	154	27	20	169	163	37	56	76	3	16	3217	1672	329	1650	995	859	199	648	556	796	653	474	703	511	197	97	423	356	133	220
WBGene00004756	4755	2822	5755	4501	5081	3672	2191	4272	2307	2734	3349	2987	3798	2220	2043	742	1384	556	1276	2101	1350	1520	1899	1230	1447	1020	1733	1825	912	1708
WBGene00000376	23063	9905	16067	19929	21869	16978	11264	24548	12063	18092	5754	5098	4889	3768	6073	1539	1868	1022	3246	4063	3017	3831	3621	3053	2441	2060	3563	3980	2039	3648
WBGene00009211	5868	2247	6558	4646	5263	4561	2273	4280	3862	5058	2672	3185	2010	2751	1362	1212	1380	1147	1208	2518	999	3913	1667	1355	2646	684	1575	2547	637	3315
WBGene00009212	20746	5066	20695	20505	24132	17558	10650	13408	15692	24374	80	9	9	3	557	6	16	2	7	5	7	15	5	5	13	3	14	4	4	10
WBGene00009213	35	8	57	18	34	7	47	17	1	32	69	7	26	1	11	2	8	0	54	12	75	4	19	4	0	12	15	1	16	3
WBGene00009215	7	0	13	2	0	4	6	2	2	4	140	0	7	1	1	0	7	1	286	27	261	22	128	21	1	198	203	55	42	1
WBGene00009216	55	52	98	15	26	10	45	21	13	60	565	63	6	47	89	81	7	55	265	213	118	104	227	200	25	34	150	150	60	140
WBGene00009217	204	34	407	9	32	67	112	4	31	140	2	70	53	84	0	9	17	41	0	9	6	8	0	6	16	1	0	13	1	37
WBGene00004492	17003	31727	13467	20485	19885	44386	7640	15049	33164	18214	78512	67893	91873	90308	20366	29199	48336	36601	64651	56029	43100	93352	68071	38002	54505	29322	53353	55280	24673	70737
WBGene00009219	534	354	504	625	643	698	535	979	927	1758	455	473	539	203	223	83	230	68	398	245	294	365	532	174	215	149	347	264	144	252
WBGene00009218	1876	100	924	4486	2252	596	676	2660	444	681	1972	348	61	343	8048	162	100	85	4688	1628	1207	938	4078	1068	570	1106	2798	1077	596	497
WBGene00001580	4963	1819	6200	3269	5718	3138	2850	4210	1743	5208	1988	1709	1643	1548	1423	402	469	252	967	1124	771	1121	1287	936	753	612	1011	1358	615	1165
WBGene00008580	107	61	329	1109	178	52	85	689	41	200	84	233	33	189	62	68	97	47	61	318	25	597	123	166	478	91	158	490	57	703
WBGene00008582	401	11	30	333	408	182	174	170	108	114	2582	1784	759	1333	1659	1096	366	1015	241	502	541	368	399	478	174	89	253	367	137	249
WBGene00008583	115	140	6	264	222	300	34	152	331	29	183	107	86	87	90	90	65	50	720	67	619	48	680	102	27	263	691	101	119	30
WBGene00000704	394	9	44	296	262	51	27	128	22	8	5810	729	58	487	5128	220	36	164	4615	2708	1994	2613	5565	1588	986	1378	4256	1458	636	649
WBGene00023502	0	31	2	6	4	6	0	2	10	1	143	55	0	52	17	50	5	19	141	237	52	158	130	114	153	62	104	128	19	207
WBGene00008584	4	13	8	35	9	36	0	10	26	2	433	194	844	6	389	379	3150	31	3373	169	2590	104	7487	759	41	2329	9620	1074	3077	76
WBGene00007729	13	10	119	1	1	12	8	2	3	8	85	42	10	57	12	25	2	2	43	59	9	22	37	24	35	9	19	22	7	29
WBGene00007730	2235	1765	2836	1551	1846	2346	1031	1429	1586	2877	4126	5854	4686	6392	675	1058	1035	1339	559	1250	1180	1740	642	678	1013	474	560	880	372	1103
WBGene00007731	745	208	1771	797	744	777	551	599	411	864	645	858	277	609	239	245	258	208	191	359	234	639	282	236	445	168	257	418	119	448
WBGene00001085	20599	4496	26956	8917	17607	8446	9626	13064	4590	14835	3983	4669	2859	3418	2471	1143	1335	900	1083	2506	1309	3019	1290	1547	2093	718	1405	2674	686	3039
WBGene00007732	128	4	224	71	74	33	92	80	5	61	71	362	7	121	30	97	119	72	26	103	5	205	39	43	117	40	50	101	19	165
WBGene00007733	8	0	10	12	3	7	2	12	2	8	87	9	1	28	1	2	7	0	3	6	0	26	1	4	23	2	5	18	2	21
WBGene00007734	20	41	22	15	15	58	8	8	12	5	22	30	19	22	4	9	8	2	2	0	3	11	1	1	2	0	4	2	0	0
WBGene00007736	3994	856	3506	3986	5574	2447	2472	4113	1872	3380	4205	1485	378	1020	634	406	144	293	770	529	532	330	1272	525	243	301	1029	559	511	246
WBGene00011416	0	0	9	0	1	0	0	2	0	1	177	62	92	45	143	95	10	14	15	37	22	51	16	5	15	5	8	2	2	2
WBGene00011417	8	0	8	9	13	2	11	7	0	3	589	14	4	13	45	13	0	12	7	2	1	0	10	2	0	20	4	2	2	0
WBGene00011418	650	98	468	455	864	259	277	569	263	413	153	60	29	34	60	23	8	5	59	51	46	29	63	38	31	11	50	42	31	24
WBGene00001865	2186	638	3127	743	1675	1487	1075	1084	707	1601	490	1024	321	547	273	236	285	197	150	754	127	1025	168	409	914	210	298	954	120	1221
WBGene00005683	56	13	99	215	143	7	56	89	24	52	13	0	0	4	141	0	2	0	1	3	1	1	2	1	3	0	2	2	0	1
WBGene00006630	0	0	0	0	0	0	0	1	0	0	37	3	15	8	3	2	2	4	6	6	17	6	23	42	3	3	7	36	2	21
WBGene00009955	65	51	36	11	10	15	0	2	22	10	269	295	478	56	38	161	90	328	12	97	137	16	13	60	18	33	6	37	53	8
WBGene00009957	712	1878	220	200	261	966	42	300	935	85	9608	8417	36250	3396	860	1514	9141	789	812	645	4758	722	1671	1276	1026	4512	1201	2302	7720	689
WBGene00009956	15	10	42	21	18	7	33	11	1	14	53	0	96	18	14	21	101	15	3	5	32	17	2	14	14	24	1	23	15	11
WBGene00001820	7502	921	16410	9276	8016	4255	5645	6796	1137	8937	845	907	263	593	831	210	81	107	541	611	319	510	663	339	208	232	579	469	128	394
WBGene00014081	304	500	851	493	462	516	190	404	253	352	1027	665	741	569	737	214	273	166	175	370	266	365	255	337	193	215	261	536	572	316
WBGene00014082	34	91	188	30	74	24	54	37	20	73	41	72	14	29	12	4	12	5	0	4	11	16	1	15	19	7	1	36	19	21
WBGene00014083	1648	1241	2001	2460	2589	2162	1253	1758	1641	2263	1211	1238	933	1002	541	373	556	373	634	983	374	1648	871	532	841	303	715	1052	287	1359
WBGene00010671	3652	1527	4816	7192	4624	1883	1708	5335	1239	3888	2396	2146	1825	1427	1706	603	495	414	771	1287	855	1906	1022	894	1335	457	908	1535	447	1858
WBGene00002002	2188	978	2091	4562	3286	2169	1311	3038	1555	4019	1168	907	764	747	1055	227	242	210	787	765	527	948	1019	487	574	359	718	715	290	806
WBGene00002368	751	141	1678	799	540	193	299	960	55	559	173	1639	119	725	164	229	309	131	75	410	39	717	137	251	712	113	135	614	119	905
WBGene00010673	267	0	32	1682	402	30	70	386	7	30	201	22	2	4	3219	17	13	11	1703	368	222	204	1489	240	115	489	1535	305	75	151
WBGene00010674	604	34	77	705	318	210	289	309	30	363	975	407	34	90	726	206	23	144	135	161	144	111	95	110	39	48	93	126	27	81
WBGene00010675	190	49	55	246	267	94	73	203	45	261	209	236	91	212	322	63	20	67	141	379	121	360	178	208	170	55	162	224	51	366
WBGene00000841	271	1088	148	101	95	775	10	48	495	36	593	224	1119	136	347	105	377	40	166	76	260	57	312	154	47	148	181	316	383	58
WBGene00003995	545	5625	461	46	170	2449	54	101	1626	106	1171	694	4806	147	2980	359	2551	30	763	40	1658	28	1649	484	19	1352	1416	697	1541	51
WBGene00013224	1482	656	2958	2867	1931	855	1022	2414	495	1698	873	1777	628	1281	409	435	419	359	287	617	324	1026	343	399	692	227	369	656	129	836
WBGene00013223	6115	3316	5979	3380	3933	5287	2394	4202	3241	4469	3836	5969	3335	7843	2013	1853	1164	2175	925	2417	1444	2226	1291	1558	1514	762	1267	2035	535	2212
WBGene00000186	7325	1390	5708	2842	4269	2374	2000	3330	689	3247	4597	5032	2824	4628	5298	2107	916	2277	1012	2591	1477	1625	1105	1510	991	530	1404	1669	421	1511
WBGene00006916	1537	1199	3127	845	1343	1198	663	1043	929	1151	3842	909	774	637	1028	266	169	149	977	349	90	373	1313	195	321	242	1337	440	197	457
WBGene00007752	15982	4407	12095	4738	8269	7331	6995	4943	4152	6844	7533	5114	3722	3638	4562	2246	1414	1427	1107	2128	1705	1221	1396	1709	842	659	1210	1868	676	1140
[truncated: 13,628 more rows]

## Sheet: Normalized Counts
WBGeneID	embryo_cells_rep1	embryo_GFPplus_rep1	embryo_GFPminus_rep1	embryo_whole_rep2	embryo_cells_rep2	embryo_GFPplus_rep2	embryo_GFPminus_rep2	embryo_whole_rep3	embryo_GFPplus_rep3	embryo_GFPminus_rep3	L1_whole_rep1	L1_cells_rep1	L1_GFPplus_rep1	L1_GFPminus_rep1	L1_whole_rep3	L1_cells_rep3	L1_GFPplus_rep3	L1_GFPminus_rep3	L3_whole_rep1	L3_cells_rep1	L3_GFPplus_rep1	L3_GFPminus_rep1	L3_whole_rep2	L3_cells_rep2	L3_GFPminus_rep2	L3_GFPplus_rep2	L3_whole_rep3	L3_cells_rep3	L3_GFPplus_rep3	L3_GFPminus_rep3
WBGene00021406	79.1968	77.9687	125.438	40.5769	64.1647	192.34	42.5364	89.0883	71.9449	30.936	81.2489	76.343	183.244	36.0558	752.073	29.4738	54.4133	37.8014	31.4512	70.4385	32.3141	11.631	28.8161	20.9281	99.7054	111.571	202.107	27.8223	22.5423	39.042
WBGene00021407	1.72167	18.4093	9.69293	10.5611	3.93994	0	0	61.5757	4.17072	7.89856	86.2919	3.05372	0	12.3117	17.8357	0	0	2.5201	26.7335	6.60361	5.38568	5.28681	18.4423	1.49486	1.66176	2.18767	25.0892	4.28035	2.81779	2.44012
WBGene00021408	41.3201	29.2383	0	1.1117	3.93994	34.2784	0	1.31012	21.8963	0	3.36202	6.10744	57.2078	0	9.90873	9.21056	8.77634	2.5201	0	0	17.5035	0	1.15264	0	0	2.18767	0	0	2.81779	0
WBGene00021404	1.14778	64.974	0	6.11433	2.25139	31.7392	0	1.31012	30.2377	0	1.12067	8.55042	46.4813	0.879411	11.8905	7.36845	5.2658	2.5201	1.57256	0	4.03926	1.05736	0	0	0	0	1.39384	0	2.81779	0
WBGene00001492	1054.24	1339.55	1065.08	489.702	733.955	705.881	618.029	823.411	869.594	485.104	605.164	370.111	1127.17	293.723	658.931	410.791	753.01	569.542	402.575	397.317	479.325	207.243	500.247	387.169	167.837	341.276	553.356	287.854	541.016	162.268
WBGene00021403	2.29556	0	1.71052	6.67018	88.3672	1.26957	2.50214	6.55061	1.04268	1.31643	10.0861	3.05372	0	10.5529	17.8357	0	0	0	18.8707	6.60361	2.69284	3.17209	8.0685	1.49486	1.66176	0	12.5446	3.21027	0	1.22006
WBGene00015246	11.4778	28.1554	6.2719	3.33509	1.68855	4.44349	0	1.96518	3.12804	3.94928	39.7839	21.376	99.2198	15.8294	11.8905	31.3159	45.637	10.0804	7.8628	4.40241	2.69284	1.05736	1.15264	2.98972	1.66176	8.75066	2.78769	6.42053	0	1.22006
WBGene00006599	2494.13	3354.82	1862.18	1644.2	2095.49	3112.35	1680.19	2069.99	2465.94	1341.44	7553.35	4718.61	7703.39	3730.46	7777.36	6132.39	4245.99	4707.54	3599.59	3070.68	3454.91	1598.73	2895.44	3387.36	1312.79	3141.49	3051.12	2303.9	5210.09	1067.55
WBGene00015247	5.16501	29.2383	125.438	21.1222	17.4483	68.5568	78.8174	9.82591	51.0913	35.5435	53.7924	41.5306	92.0688	160.932	55.4889	77.3687	19.3079	128.525	14.153	14.3078	16.157	10.5736	27.6634	20.9281	11.6323	8.75066	19.5138	10.7009	11.2712	8.54043
WBGene00017928	505.023	715.796	1159.73	586.42	605.625	535.124	601.765	552.871	641.248	721.402	1023.18	1184.84	2469.77	1649.77	502.373	1258.16	1795.64	1617.9	974.987	1313.02	1199.66	1938.14	880.619	1055.37	2253.34	1115.71	1116.47	1245.58	1144.02	1913.06
WBGene00017929	3516.8	2423.53	4697.08	4558.51	4834.31	1819.93	3286.56	3839.97	1781.94	2968.54	1914.67	1682.6	1795.79	1628.67	2199.74	1633.95	1621.87	1799.35	1742.4	1833.6	1681.68	1946.6	1828.09	1919.4	1867.81	1371.67	1891.45	1691.81	1282.09	2066.78
WBGene00017926	2230.14	3426.29	2182.62	1514.69	2587.41	4082.3	2610.98	2250.79	4283.33	3262.11	5994.49	4328.95	7211.76	6412.66	3741.54	5806.34	7335.26	8470.04	9742.01	6083.03	6535.52	7180.54	8629.84	7184.31	5395.72	8046.23	8386.75	5912.24	7748.92	6346.76
WBGene00000897	2864.28	2218.86	2491.08	1621.41	2569.4	2012.27	2483.37	2244.24	2437.78	2084.56	2008.25	1378.45	2375.91	1536.33	1858.88	1363.16	1878.14	1227.29	957.689	1057.68	1363.92	662.966	917.504	967.176	731.173	1214.15	918.543	909.575	1825.93	728.377
WBGene00000674	6226.7	840.33	10713	1121.15	4354.2	1720.27	5691.12	2814.8	926.942	3464.18	1072.49	1293.56	149.277	2252.17	3168.81	1783.17	270.311	3034.19	633.742	1924.95	1000.39	1004.49	674.296	1783.37	1656.77	745.994	868.364	1471.37	583.282	1781.29
WBGene00021400	16.6428	0	12.5438	36.1301	22.5139	2.53914	8.75749	28.8227	1.04268	5.26571	1022.06	296.211	23.2407	111.685	342.842	548.95	26.329	564.501	166.691	439.14	519.718	179.752	172.896	623.357	101.367	194.702	182.593	261.102	374.766	139.087
WBGene00021397	10.33	416.916	7.41224	10.5611	6.19133	106.009	0	13.1012	83.4143	1.97464	192.196	101.994	1366.73	5.27646	107.014	106.843	658.225	5.04019	67.6201	16.509	218.12	3.17209	155.607	44.8459	9.97054	170.638	137.99	50.2942	377.584	6.10031
WBGene00021396	518.222	1037.42	168.201	390.205	427.202	309.775	462.896	598.071	217.92	377.156	887.574	293.768	2138.14	58.0411	1119.69	327.896	768.807	178.927	286.206	566.81	642.242	244.251	311.214	1173.47	207.72	437.533	362.399	457.998	904.511	176.909
WBGene00006561	2482.65	3191.3	2107.36	1572.49	1403.74	3544.64	2439.59	1410.35	3386.62	2740.14	703.223	1086.51	442.466	1586.46	698.565	1142.11	584.504	1310.45	501.647	606.432	640.896	560.402	348.098	363.251	330.69	452.847	370.762	325.307	276.143	245.232
WBGene00021395	472.311	108.29	517.717	479.697	484.05	204.401	404.096	385.176	111.567	517.356	1644.59	1184.84	416.544	1037.7	858.096	1744.48	1100.55	1557.42	831.884	1406.57	1386.81	1563.84	657.007	1221.3	1262.93	763.495	717.829	830.389	600.189	1099.28
WBGene00021402	203.731	223.077	350.656	415.774	338.272	280.575	344.044	577.109	235.645	372.549	465.08	544.173	759.791	505.661	285.371	447.633	686.31	420.856	416.728	360.998	389.115	421.887	365.388	319.9	353.954	511.914	440.454	285.714	414.215	324.536
WBGene00000815	1512.77	1042.83	2072.01	3310.63	2503.55	1346.38	2520.91	2476.78	1322.12	2122.74	852.273	1131.71	1313.99	1205.67	842.242	959.741	1186.56	1000.48	959.262	1172.14	767.459	1443.3	1032.77	910.371	1613.57	940.696	1089.99	1146.06	963.684	1588.52
WBGene00044736	84.3618	89.8806	146.534	114.505	86.6787	61.5741	102.588	144.768	60.4754	75.6946	447.709	155.74	63.4649	202.264	353.742	127.106	68.4554	206.648	537.816	114.463	68.6674	111.023	402.273	109.125	103.029	196.89	383.307	93.0977	256.419	78.0839
WBGene00195063	321.378	264.227	424.778	445.79	518.384	649.385	626.786	400.897	601.626	602.924	435.382	490.427	549.731	687.699	372.568	377.633	575.728	519.14	630.597	608.633	486.057	730.637	567.101	427.53	962.157	608.171	512.934	548.955	498.749	734.477
WBGene00021394	905.598	1757.55	1648.94	1586.39	1298.49	1325.43	1222.3	1497.47	1601.56	1512.58	1469.76	852.599	1616.12	1153.79	1530.9	956.056	1328.74	788.79	1020.59	860.671	1209.08	731.694	946.32	872.999	799.305	940.696	951.995	643.123	938.324	639.312
WBGene00021401	339.169	867.402	376.314	480.253	454.219	757.298	462.896	402.862	1154.25	544.343	374.866	404.312	852.754	485.435	338.879	432.896	781.094	604.823	1094.5	659.261	556.071	1130.32	995.884	542.635	882.393	748.182	897.635	621.722	704.447	1018.75
WBGene00019821	2396.56	1304.89	2614.81	2107.22	1933.95	1654.25	2206.89	1861.68	2218.82	2907.33	873.005	1699.7	1227.29	1903.04	818.461	1368.69	1502.51	1368.41	737.531	1435.19	1059.63	2066.09	708.876	1095.73	2381.3	872.879	784.734	1357.94	884.786	1925.26
WBGene00019822	1574.75	1116.47	2455.16	1458.55	1476.35	910.916	1874.1	1713.64	1043.72	1634.34	777.188	1552.51	1040.47	1501.15	614.341	1241.58	1304.16	1156.72	956.116	1517.73	805.159	2386.47	839.124	1176.46	2615.6	912.257	1052.35	1624.39	1053.85	2398.64
WBGene00019823	1159.26	1048.25	1664.33	2180.04	1454.4	1264.49	1801.54	1636.34	1280.41	1625.79	776.627	921.002	1126.28	1052.65	853.142	863.951	1248	763.589	1817.88	1653.1	1225.24	2206.71	1742.8	1240.74	1846.21	1831.08	1731.15	1522.74	1270.82	2063.12
WBGene00019820	2209.48	1050.41	2634.2	1883.21	2400.55	1357.17	2138.08	2487.27	1304.39	1920.01	658.396	988.184	1600.92	876.772	920.521	712.898	1393.68	687.986	905.795	1095.1	954.611	1455.99	911.741	1101.71	1922.65	1065.39	1147.13	1238.09	1017.22	1692.22
WBGene00019819	5464	918.299	7948.77	3951.53	7355.87	1779.94	6086.46	4443.93	1320.03	3511.57	5860.57	373.775	39.3304	451.138	4737.36	1226.85	124.624	899.674	6551.28	1077.49	441.626	425.059	8791.21	778.823	289.146	2399.87	9305.3	1169.61	2451.48	457.523
WBGene00019824	613.488	1009.26	2296.08	2340.12	1583.29	660.811	1567.59	1925.22	475.462	1492.83	597.319	733.503	908.174	713.202	615.332	537.897	647.694	496.459	555.114	629.544	460.475	881.84	571.711	497.789	988.745	367.528	554.75	567.147	338.135	944.327
WBGene00019825	161.837	251.233	370.612	584.197	320.824	123.783	246.461	436.271	129.292	186.933	218.532	247.351	285.145	202.264	116.923	184.211	433.551	171.366	202.86	259.742	212.734	352.102	260.497	195.827	350.631	433.158	275.981	277.153	645.274	348.937
WBGene00001071	34.4334	0	80.3943	24.4573	11.257	11.4261	22.5193	18.9968	2.08536	11.1896	27.4565	9.16116	1.78774	13.1912	48.5528	11.0527	5.2658	65.5225	8855.09	838.659	856.323	600.582	7630.5	1164.5	588.262	4217.82	6778.26	1060.46	166.25	599.05
WBGene00020647	1467.44	976.775	1871.88	3197.24	2182.73	1311.47	1750.25	2366.08	1674.54	2301.12	753.093	792.746	1179.91	1028.91	773.872	698.161	1047.89	887.074	720.232	956.423	798.427	1309.01	750.371	732.482	1242.99	831.313	745.706	941.678	766.439	1256.66
WBGene00003932	3273.47	668.149	1914.64	3792.55	3360.21	1459.37	3422.93	3156.74	971.777	4658.18	2865	3127.01	1209.41	6930.63	5494.39	3837.12	1058.43	6842.06	2328.96	4532.28	2457.22	4130.06	2301.83	3396.33	3085.88	1537.93	2278.93	2631.35	1493.43	3994.48
WBGene00020651	45.3373	20.5751	25.6578	69.481	31.5195	29.8349	20.0171	41.9239	69.8595	29.6196	1021.49	132.531	46.4813	162.691	612.36	421.844	117.603	239.409	1094.5	363.199	430.854	220.989	1067.35	358.767	58.1615	255.957	939.45	211.878	357.859	90.2845
WBGene00020650	10.33	16.2435	34.2103	11.117	7.87988	27.2957	55.0471	5.24049	12.5121	13.8225	26.8962	6.10744	3.57549	26.3823	23.781	22.1054	5.2658	2.5201	9.43536	4.40241	33.6605	13.7457	9.22115	16.4435	1.66176	4.37533	5.57537	12.8411	36.6313	20.741
WBGene00020649	113.056	411.502	93.5083	124.51	124.952	295.175	36.281	90.3984	221.048	30.936	1816.61	1244.09	5096.86	931.296	490.482	1125.53	1932.55	514.099	850.755	219.02	1363.92	176.579	1083.48	384.179	184.455	864.128	979.872	241.84	650.909	71.9836
WBGene00206487	567.577	1738.05	610.655	655.345	714.818	987.725	643.05	965.56	1434.73	611.481	568.182	347.513	753.534	372.87	1058.25	722.108	398.446	1121.44	317.657	486.466	834.78	511.763	306.603	535.161	594.909	597.233	313.615	413.054	535.38	429.462
WBGene00045177	0	0	0	7.78188	1.1257	5.07828	0	2.62024	3.12804	0	33.6202	6.71818	20.559	0.879411	39.6349	1.84211	1.75527	2.5201	567.694	90.2494	13.4642	46.5239	492.179	29.8972	14.9558	96.2573	450.211	33.1727	160.614	18.3009
WBGene00020648	671.451	2620.62	224.078	415.774	468.29	1014.39	572.99	619.688	1708.95	949.802	126.636	84.8934	771.411	43.0911	656.949	154.737	442.327	52.922	73.9103	26.4145	242.356	43.3518	51.8689	234.693	21.6028	159.7	87.8121	144.462	188.792	19.521
WBGene00019298	3233.87	29190.6	114.605	2492.42	2872.22	34273.9	511.688	1908.85	46150	88.2006	10265.9	6993.02	31500.9	4210.62	3320.42	7432.92	28537.1	3898.59	4656.35	904.695	6464.16	452.551	6808.66	2189.97	237.631	11021.5	6350.35	1751.74	13781.8	344.057
WBGene00019300	30.4162	46.5647	26.7981	178.427	39.9622	19.6783	35.03	45.1992	17.7255	3.29107	571.544	301.097	368.275	401.891	521.199	486.318	138.666	1209.65	715.515	1097.3	561.457	713.719	914.046	1165.99	608.203	947.259	1011.93	734.081	1203.2	669.814
WBGene00019299	11.4778	37.9015	26.7981	41.1328	25.891	6.34785	23.7703	39.9587	8.34143	25.6703	34.7409	84.2827	9.83259	105.529	85.2151	204.475	7.02107	350.293	48.7494	82.5452	63.2817	68.7285	49.5637	53.815	54.838	6.563	27.8769	24.612	28.1779	68.3234
WBGene00001099	1598.28	12186.9	19.3859	732.608	1039.02	5753.69	40.0343	826.687	8177.73	10.5314	3988.48	1174.46	15595.4	104.65	5045.53	2048.43	15467.4	171.366	6373.59	298.263	5751.9	121.597	5877.33	1055.37	76.4408	5355.41	8061.99	889.244	9273.35	76.8639
WBGene00017578	59.1106	111.539	8.55259	108.39	55.722	79.9829	28.7746	51.7498	99.0545	7.24035	648.87	366.446	3260.84	30.7794	337.888	281.843	2283.6	27.7211	273.625	18.7102	409.312	16.9178	301.993	83.7123	8.30878	487.849	390.276	59.925	436.757	2.44012
WBGene00000675	0	4.3316	9.69293	7.78188	7.87988	5.07828	13.7618	7.86073	4.17072	1.97464	930.16	830.612	133.187	1062.33	51.5254	222.896	56.1686	241.929	281.488	103.457	152.145	77.1874	168.286	34.3818	18.2793	48.1286	96.1752	19.2616	8.45337	9.76049
WBGene00017577	10.33	0	8.55259	32.2392	15.1969	0	0	3.93036	10.4268	1.31643	1.12067	9.16116	46.4813	3.51764	48.5528	1.84211	3.51054	0	860.19	96.853	153.492	69.7859	456.447	192.837	111.338	89.6943	418.153	151.953	8.45337	117.126
WBGene00017574	137.734	1409.93	42.7629	170.645	189.117	1063.26	20.0171	193.898	1585.91	26.3285	740.205	227.807	2107.75	38.6941	657.94	307.633	1911.49	123.485	707.652	90.2494	723.027	57.0975	796.477	113.609	8.30878	907.881	820.974	111.289	963.684	10.9806
WBGene00017576	2646.21	364.937	354.647	1099.47	1382.36	600.506	1447.49	1328.46	335.743	1106.46	439.304	190.552	301.235	294.603	3026.13	160.264	215.898	178.927	355.399	577.816	538.568	275.971	263.955	1067.33	456.983	680.364	395.851	499.731	132.436	165.928
WBGene00022048	13141.5	2609.79	4320.77	4633.55	6924.73	3600.5	5791.21	6180.5	1955.02	5106.42	20336.3	39224.4	7246.62	91731.3	16948.9	47008.9	11052.9	92608.5	11482.8	45348.1	17177.6	37431.7	12279.1	41500.4	48378.7	16742.2	20168.9	43003.7	31874.8	51591.5
WBGene00004981	953.805	3080.85	1281.18	730.385	997.931	2553.1	771.91	818.171	2859.03	894.512	1420.45	877.639	5278.31	654.281	1302.01	1479.22	9076.49	640.104	3189.15	806.741	2935.19	948.454	3471.76	1170.48	965.48	3038.67	4049.11	1008.02	2668.45	790.6
WBGene00004493	9321.12	31793.9	8684.87	10069.7	9814.95	25591.3	9669.52	8859.04	30373.2	12453.4	32504.6	30317.3	67099.4	55860.2	14963.2	34521.2	57650	59244.9	57562	38238.2	37684.9	63120.3	48990.8	34157.6	54884.5	41077.8	48342.7	35691.7	41700.5	52524.9
WBGene00044789	1788.81	1615.69	2769.33	780.411	1425.13	2301.09	1541.32	964.905	2709.92	1819.3	1406.45	1477.39	2262.39	1524.9	919.53	1213.95	1851.81	1244.93	779.99	1756.56	1460.87	2017.45	735.386	1145.06	1734.87	1150.71	1154.1	1386.83	1284.91	1615.36
WBGene00020300	394.836	292.383	468.112	669.797	542.586	459.584	713.11	640.649	397.261	706.263	167.541	197.881	85.8117	169.726	152.594	125.264	149.198	156.246	198.143	282.855	94.2494	419.773	205.171	170.414	360.601	150.949	206.289	233.279	115.529	405.06
WBGene00001338	702.441	687.641	934.513	982.184	1058.16	688.741	833.213	871.231	583.9	938.613	1056.24	1007.12	1246.95	991.096	631.186	790.266	782.849	851.792	567.694	862.872	694.752	1149.35	682.365	648.77	1336.05	546.916	600.746	719.1	560.74	1084.63
WBGene00020298	2476.33	1680.66	2198.58	2130.57	2286.85	1897.37	2701.06	1891.16	2300.15	2825.05	1227.7	1350.35	1206.73	1764.98	1154.37	1048.16	1163.74	1257.53	1012.73	1309.72	1116.18	1606.13	945.168	1140.58	1568.7	888.192	1119.26	1156.77	797.435	1548.26
WBGene00045249	87.2312	79.0516	102.631	141.741	177.297	169.488	278.989	232.547	247.115	302.12	186.592	138.639	134.081	166.209	103.051	105	108.827	161.286	316.085	144.179	146.76	261.168	330.809	147.991	219.352	196.89	217.44	147.672	140.889	246.452
WBGene00020297	25649.4	45974.5	24836.1	9546.14	17506.3	30079.9	22471.7	14665.5	37803.4	23982	43701.8	55601.5	91663.9	92620.4	11237.5	37450.2	35296.7	61805.3	15073	22867.2	20484.4	28082.5	13590.8	14356.7	26044.7	16201.9	13591.4	17080.8	19913.3	24012
WBGene00020296	858.539	1218.26	1021.18	1314.58	905.623	1376.21	923.29	1227.58	2143.75	1442.15	848.911	839.162	1583.94	1334.07	706.492	1505.01	1476.18	2043.8	1056.76	1289.91	911.526	2224.69	1054.67	892.432	1939.27	820.375	1071.87	1246.65	921.417	1888.65
WBGene00001666	44.7634	140.777	216.095	73.9278	91.1815	138.383	105.09	63.5409	86.5424	148.756	186.592	131.921	12.5142	216.335	108.996	228.422	31.5948	196.567	117.942	212.416	59.2425	327.782	93.3641	130.053	176.146	105.008	144.96	164.794	121.165	231.812
WBGene00002187	1063.99	2679.09	1139.2	1769.82	1293.43	1763.43	905.775	1448.99	2368.97	791.173	3356.98	2011.18	7459.36	1939.1	4122.03	2637.91	5241.23	2575.54	2818.03	1718.04	3277.19	1312.19	2844.72	2112.24	1247.98	3511.2	2731.93	1796.68	5463.69	1431.13
WBGene00020299	321.378	372.517	549.646	290.709	328.141	298.984	400.343	330.806	382.663	481.154	291.936	274.224	308.386	273.497	409.231	230.264	194.835	317.532	143.103	181.599	201.963	159.662	168.286	227.219	177.808	275.646	136.597	148.742	253.601	134.207
WBGene00001332	841.896	625.916	1459.64	1146.71	1045.21	744.603	1014.62	1028.45	712.15	1136.08	437.623	891.686	539.005	898.758	285.371	626.318	742.478	635.064	492.211	733.001	477.979	1150.41	423.02	591.965	1464.01	525.04	464.15	799.356	557.922	1243.24
WBGene00000913	3349.79	1927.56	5352.78	3630.8	2693.23	2300.46	3795.75	5387.88	1940.43	3291.73	929.039	1638.02	1231.76	1691.11	794.68	1143.95	1226.93	1149.16	610.153	1291.01	740.531	1535.29	665.075	1058.36	1618.55	647.549	885.09	1294.81	1042.58	1643.42
WBGene00022046	5944.35	10464.1	7816.49	3635.25	6534.11	12257.1	8091.92	6297.75	15755.9	6648.62	3415.26	3458.03	4373.71	4607.23	3801.98	7443.98	9715.41	10901.9	2486.22	9601.65	4424.33	12377.5	2602.67	6381.56	16360	6037.96	4443.57	9260.55	4085.8	12580.1
WBGene00022047	95.2657	774.273	5.13155	70.0369	50.6564	279.94	17.515	47.8194	397.261	5.26571	503.743	158.793	2390.21	16.7088	465.71	263.422	2295.89	15.1206	802.006	37.4205	993.658	14.8031	919.809	152.476	11.6323	868.503	921.33	109.149	887.604	9.76049
WBGene00002041	277.763	3758.74	49.0348	116.172	166.603	1102.62	51.2939	97.6041	1240.79	21.7211	2389.28	1652.06	16557.2	506.54	1028.53	1088.69	6984.21	206.648	1659.05	189.304	3108.88	130.056	1927.22	638.306	211.043	2846.15	2117.25	594.969	3950.54	89.0645
WBGene00022045	334.578	810.009	577.585	360.746	493.055	663.35	510.437	491.951	1134.43	845.146	904.384	884.968	1253.21	1071.12	418.148	563.686	830.242	761.069	643.177	418.229	479.325	609.04	696.197	470.881	478.586	660.675	663.469	405.564	676.27	597.83
WBGene00022044	800.576	1176.03	1008.64	1146.16	1344.08	1498.09	1199.78	1067.75	1874.74	1405.29	568.182	437.293	1287.18	435.308	909.621	421.844	1086.51	403.215	1254.9	879.381	1004.43	838.488	1421.21	748.926	839.187	1391.36	1411.96	704.118	997.498	900.405
WBGene00019772	33.2856	22.7409	6.84207	42.2445	24.7653	13.9653	27.5236	25.5474	1.04268	15.7971	1897.86	1086.51	522.021	1395.62	389.413	1541.85	703.862	1131.52	1459.34	1458.3	508.947	2081.95	772.271	971.66	1279.55	249.394	960.358	1229.53	597.371	1632.44
WBGene00019773	0	22.7409	2.85086	5.55848	0.562849	0.634785	0	1.96518	0	3.94928	13.4481	9.16116	5.36323	9.67352	4.95437	20.2632	0	15.1206	11.0079	27.5151	4.03926	19.0325	11.5264	13.4538	9.97054	4.37533	11.1507	11.771	8.45337	24.4012
WBGene00019774	43.6156	0	104.342	78.9305	42.7765	47.6089	37.5321	60.2656	20.8536	38.8346	502.062	237.579	62.571	113.444	144.667	700.003	91.2739	637.584	312.939	584.42	434.893	327.782	233.987	590.47	342.322	192.515	256.467	398.073	355.042	309.896
WBGene00021011	488.38	97.4609	1742.45	29.46	136.772	139.018	620.531	20.9619	113.652	256.045	368.142	382.936	1455.22	261.185	169.439	327.896	289.619	284.771	191.852	158.487	461.822	122.654	175.202	388.664	94.7201	131.26	132.415	330.657	259.237	143.967
WBGene00021012	4397.72	2119.23	6859.17	2250.07	3719.3	3250.73	5713.64	3381.42	2844.43	4970.17	211.247	773.813	67.9342	636.693	450.847	696.319	509.028	599.783	540.961	1117.11	358.148	1954	537.132	707.07	1635.17	787.56	755.463	1226.32	673.452	1534.84
WBGene00000213	2.29556	0	21.6666	1.1117	2.81424	5.71306	2.50214	3.93036	4.17072	5.26571	28.5772	20.7653	480.903	0	7.92698	58.9476	695.086	10.0804	55.0396	2.2012	49.8175	0	54.1742	10.464	0	30.6273	83.6306	6.42053	47.9024	0
WBGene00001625	20.66	0	22.2367	57.2524	35.4595	3.80871	20.0171	28.1676	1.04268	7.89856	351.331	29.3157	1.78774	6.15587	206.102	11.0527	3.51054	25.201	232.739	44.0241	10.7714	6.34417	187.881	23.9178	1.66176	6.563	221.621	35.3129	61.9914	2.44012
WBGene00018924	2.86945	15.1606	3.42103	35.5743	13.5084	33.6436	31.2768	18.3417	69.8595	0.658214	143.446	46.4165	6.2571	3.51764	67.3794	114.211	17.5527	73.0828	58.1847	35.2193	44.4318	12.6883	17.2896	49.3304	6.64703	2.18767	39.0276	17.1214	30.9957	4.88024
WBGene00001165	1998.86	1889.66	2928.98	2277.31	1433.58	1511.42	2510.9	2038.55	1763.17	2236.61	412.969	139.25	26.8161	84.4234	980.964	303.949	73.7212	153.726	325.52	279.553	265.245	280.201	247.818	279.539	171.161	144.386	243.923	237.56	87.3515	226.931
WBGene00018925	658.825	1104.56	449.296	785.414	537.52	778.246	738.132	488.675	925.899	733.908	629.259	451.951	1993.33	292.844	461.747	490.002	1920.26	297.371	1363.41	436.939	1008.47	407.084	1379.71	518.717	363.925	1295.1	1368.75	415.194	1124.3	294.035
WBGene00001579	9198.31	5209.83	7484.65	2504.1	5712.91	5332.19	8398.44	4060.72	5150.83	6724.97	1313.43	1109.11	2185.52	1751.79	1549.73	1120	1579.74	1320.53	1613.45	1683.92	1720.72	1417.92	1446.57	1577.08	1518.85	1511.68	1531.83	1364.36	1800.57	1314.01
WBGene00018926	49.9284	77.9687	140.833	11.6728	20.2625	52.0524	92.5792	32.753	54.2193	75.0364	42.0253	47.0273	68.8281	98.494	5.94524	42.3686	17.5527	27.7211	1.57256	1.1006	6.7321	1.05736	4.61057	4.48459	4.98527	15.3137	2.78769	6.42053	11.2712	7.32037
WBGene00015996	6.31279	0	0.570172	1.1117	2.25139	0	0	0.655061	0	2.63285	193.877	4.27521	0	14.0706	57.4706	226.58	15.7974	63.0024	36.1689	260.843	52.5104	119.482	36.8846	147.991	19.9411	32.815	71.086	103.799	95.8049	61.0031
WBGene00044457	6.88668	105.041	0.570172	15.0079	2.25139	52.0524	0	1.96518	14.5975	0.658214	343.487	222.922	1124.49	143.344	165.476	117.895	535.357	27.7211	322.375	30.8169	744.57	39.1224	571.711	150.981	136.264	525.04	362.399	93.0977	831.248	17.0809
WBGene00002140	212.913	38.9844	11.4034	155.638	173.357	36.1827	90.0771	106.12	2.08536	43.4421	611.328	617.462	36.6487	1327.91	1063.21	576.581	42.1264	907.234	147.821	418.229	224.852	325.667	87.6009	331.859	348.969	133.448	107.326	159.443	53.538	174.469
WBGene00015993	108.465	0	6.84207	19.4547	4.50279	6.98263	27.5236	8.51579	5.2134	20.4046	16118.1	3961.29	677.555	4160.49	1958.96	3072.64	379.138	2452.05	166.691	135.374	192.538	53.9255	53.0216	80.7225	18.2793	56.8793	33.4522	21.4018	132.436	20.741
WBGene00015497	106.17	44.3989	139.692	146.744	106.378	17.774	47.5407	92.3636	35.4511	57.9228	134.481	36.6446	15.1958	49.247	107.014	75.5266	63.1896	63.0024	105.362	78.1428	63.2817	137.457	76.0745	80.7225	84.7496	107.196	104.538	65.2754	81.7159	82.9642
WBGene00019665	48.7806	111.539	22.8069	41.6886	29.831	17.1392	15.0128	24.2373	7.29875	17.7718	402.882	186.888	14.3019	43.0911	201.147	554.476	45.637	337.693	185.562	531.591	374.305	135.342	159.065	632.327	59.8232	146.574	257.861	237.56	211.334	145.187
WBGene00019658	110.761	140.777	96.9293	130.068	142.964	304.697	141.371	120.531	313.846	137.567	165.86	108.102	176.093	173.244	134.759	226.58	337.011	352.813	435.599	340.086	286.787	458.895	386.136	319.9	418.763	472.536	408.396	304.975	304.321	397.74
WBGene00004427	14393.7	53899.1	12459.4	10984.7	11523.8	32798.1	11015.7	9979.2	39639.5	13060.3	55293.5	53149.4	107786	88581.3	23396.5	58267.9	87717.7	94130.6	112295	60658.6	60308.8	104955	83858.3	58123.2	82089.1	61718.4	88050.5	60651.6	71340.8	91311.8
WBGene00019664	1434.15	1919.98	1884.99	1793.17	1699.8	2080.19	1625.14	1685.47	2515.98	1974.64	1876.57	1811.47	2735.25	2377.05	1147.43	1610.01	2316.95	2124.44	3198.59	2582.01	3045.6	3260.9	3223.94	3046.53	2992.82	3959.67	3226.75	3394.32	7196.64	3813.91
WBGene00019663	507.319	21.658	413.945	738.722	587.051	176.47	536.709	510.947	58.39	333.714	5732.81	808.014	98.3259	587.446	2288.92	867.635	149.198	758.549	2992.58	1353.74	1163.31	814.169	3333.44	1086.76	543.394	625.672	2304.02	554.306	929.871	409.941
WBGene00044723	77.4751	249.067	0	127.289	92.87	289.462	0	74.6769	498.401	0	91.8953	7.93967	191.289	11.4323	252.673	14.7369	91.2739	0	33.0238	5.50301	26.9284	0	23.0529	8.96917	0	26.252	27.8769	3.21027	22.5423	0
WBGene00019659	0	120.202	1.71052	1.1117	0	2.53914	0	0	46.9206	0	58.8354	62.2959	667.722	14.95	16.8448	14.7369	173.771	17.6407	1.57256	0	35.0069	0	25.3582	8.96917	16.6176	37.1903	12.5446	17.1214	33.8135	2.44012
WBGene00019660	159.541	764.527	3.42103	26.6807	31.5195	328.184	6.25535	58.3004	520.297	0	689.775	367.057	3799.85	76.5087	366.623	211.843	1205.87	40.3215	537.816	34.1187	1065.02	53.9255	491.026	180.878	157.867	518.477	287.132	215.088	1129.93	45.1423
WBGene00044458	10.9039	11.9119	2.28069	5.00263	1.68855	8.88699	0	1.96518	5.2134	1.97464	15.1291	34.2017	259.223	11.4323	7.92698	16.579	89.5186	2.5201	1.57256	0	13.4642	0	3.45793	1.49486	0	6.563	0	1.07009	2.81779	0
WBGene00019661	226.686	589.097	87.2364	473.583	392.305	650.654	137.618	451.337	832.058	227.084	114.309	71.457	513.082	54.5235	351.76	75.5266	214.143	17.6407	58.1847	14.3078	113.099	21.1472	28.8161	43.351	9.97054	41.5656	37.6338	18.1915	16.9067	3.66018
WBGene00018256	2949.79	2360.72	444.735	1294.57	2039.76	1837.7	1745.24	1724.12	1666.2	1675.15	577.147	130.699	148.383	249.753	3671.18	90.2635	75.4765	85.6832	875.916	419.329	694.752	285.488	706.57	692.121	285.822	732.868	578.445	409.844	208.516	173.249
WBGene00021950	655.956	482.973	147.675	629.776	483.487	475.454	386.581	338.011	340.956	249.463	806.325	327.97	562.245	165.329	2357.29	467.897	263.29	393.135	485.921	411.625	1066.36	349.987	365.388	967.176	280.837	577.544	349.855	316.746	152.161	162.268
WBGene00044460	25.2512	84.4661	65.5698	43.3562	46.1536	43.8001	66.3067	24.8923	40.6645	41.4675	9.52573	6.71818	4.46936	1.75882	21.7992	1.84211	0	0	9.43536	7.70422	8.07852	9.51626	2.30529	10.464	4.98527	0	5.57537	4.28035	0	3.66018
WBGene00044459	522.24	568.522	753.768	389.094	677.107	597.967	598.012	681.263	683.997	900.436	79.0075	37.2554	59.8894	132.791	270.508	88.4214	29.8395	126.005	72.3378	103.457	68.6674	81.4169	64.548	76.2379	58.1615	26.252	75.2675	35.3129	11.2712	58.5629
WBGene00021948	290.962	75.803	86.6662	268.475	334.895	81.8872	320.274	252.853	21.8963	202.072	1566.14	1415.7	119.779	2537.1	1211.84	2205.01	201.856	2888.03	952.971	2948.51	1482.41	1711.87	958.999	2566.68	2180.22	704.428	1165.25	1952.91	1893.55	1992.36
WBGene00001788	31.5639	10.829	13.6841	120.063	95.1214	35.5479	50.0428	106.775	172.042	28.9614	480.209	232.693	117.097	112.565	465.71	291.054	47.3922	345.253	185.562	174.996	170.995	121.597	142.928	200.311	39.8822	43.7533	104.538	94.1678	50.7202	90.2845
WBGene00000677	105.596	15.1606	111.184	14.4521	38.2737	11.4261	37.5321	10.481	8.34143	51.3407	39336.2	18106.7	1663.5	23136.4	2763.54	12345.8	1688.57	15196.2	24184.4	14926.4	10038.9	7822.36	25293.6	10921.5	6093.66	9743.86	25312.2	7485.27	6633.08	5135.24
WBGene00018928	526.831	193.839	891.18	875.461	682.172	147.27	541.714	839.133	162.658	573.304	208.445	166.733	110.84	135.429	1041.41	140.001	163.24	138.605	1276.92	482.064	300.252	499.075	1157.25	523.202	480.248	964.761	1070.47	397.003	357.859	347.717
WBGene00018932	603.158	841.413	1086.18	884.355	762.66	1010.58	874.498	669.472	892.533	745.756	918.953	811.679	1307.73	1033.31	515.254	913.688	1151.46	1209.65	809.868	949.82	728.413	1302.67	941.71	884.958	1254.63	973.511	878.121	914.926	1082.03	1401.85
WBGene00018931	528.552	6772.45	34.2103	436.341	422.136	3823.94	86.3239	423.824	4267.69	18.43	432.58	150.243	1902.16	10.5529	418.148	112.369	624.875	2.5201	88.0634	3.30181	122.524	2.11472	129.096	28.4024	1.66176	177.201	129.627	16.0513	154.978	0
WBGene00004824	1034.15	1087.23	2256.74	935.493	1032.26	847.438	893.264	1225.62	1002.01	1145.29	755.335	1134.15	1078.9	1663.84	451.838	1099.74	1079.49	1161.76	676.201	1056.58	634.164	1800.69	667.38	775.833	1598.61	625.672	773.583	1157.84	572.011	1669.04
WBGene00018930	49.3545	146.191	216.666	19.4547	34.3338	81.2525	38.7832	18.3417	65.6888	42.7839	21.8532	47.638	81.3423	54.5235	7.92698	22.1054	26.329	32.7612	12.5805	12.1066	13.4642	6.34417	5.76322	17.9383	14.9558	10.9383	5.57537	10.7009	5.63558	8.54043
WBGene00018935	581.35	563.108	1183.68	738.722	601.685	736.35	834.464	664.887	753.857	1098.56	587.794	682.201	865.268	884.687	419.139	534.213	735.457	806.431	899.504	1058.78	650.321	1513.08	1028.16	982.124	1663.42	1001.95	899.029	1184.59	839.701	1698.33
WBGene00018934	1041.61	2148.47	1472.19	948.833	1247.84	1965.93	1162.24	1226.27	2681.77	1644.22	1464.16	1106.67	2274.01	1408.82	723.337	1103.43	1686.81	1534.74	2105.66	1641	1276.41	2829.5	2281.08	1687.7	3017.75	2100.16	2154.88	1897.27	1941.46	2991.59
WBGene00001154	506.745	526.289	1063.94	543.62	484.613	514.176	635.544	475.574	424.37	635.834	635.422	454.394	1260.36	620.864	402.294	709.213	1420.01	806.431	1679.49	1404.37	1264.29	1361.88	1829.24	1596.51	1447.39	2157.04	1989.01	1387.91	1594.87	1676.36
WBGene00021935	896.416	1061.24	1104.42	607.542	743.523	1074.06	919.537	641.96	1286.67	931.372	745.248	1034.6	1185.27	1187.2	531.108	1059.21	1205.87	1197.05	891.642	1125.92	790.348	1496.17	1068.5	992.588	1291.18	931.946	978.478	913.856	859.426	1405.51
WBGene00185088	200.288	214.414	488.638	148.967	142.401	126.322	137.618	155.904	177.255	266.577	200.04	289.493	358.443	360.558	97.1056	221.054	268.556	302.411	176.127	194.807	158.877	355.274	170.591	131.548	292.469	164.075	167.261	199.036	132.436	298.915
WBGene00021936	874.608	741.786	1211.62	830.993	978.231	573.211	803.187	1118.84	519.254	930.714	1851.91	1408.99	753.534	2102.67	970.065	1926.85	895.186	1890.07	562.976	1490.22	900.755	1597.67	881.772	2059.92	1638.49	1358.54	1034.23	1946.49	1366.63	2119.25
WBGene00021942	120.517	66.0569	130.569	200.105	130.018	31.1045	68.8089	127.082	25.0243	70.4289	170.343	177.116	68.8281	206.661	556.871	186.053	126.379	153.726	212.296	143.078	107.714	138.514	153.302	152.476	167.837	133.448	151.929	114.499	132.436	125.666
WBGene00044742	86.0835	25.9896	172.762	71.7044	77.1103	22.8523	102.588	39.3036	19.8109	94.1246	70.0422	265.063	75.0852	206.661	94.1329	130.79	136.911	158.766	37.7414	132.072	86.1708	211.472	69.1586	164.435	329.028	78.756	47.3907	199.036	73.2625	237.912
WBGene00021943	188.81	137.528	133.42	283.483	148.029	102.835	147.626	191.278	64.6461	93.4663	907.186	829.39	452.299	1583.82	596.506	827.109	396.69	1252.49	724.95	1256.89	933.069	941.052	848.345	784.802	756.099	848.814	754.069	836.809	1014.4	993.13
WBGene00021941	176.184	69.3056	69.561	314.054	160.412	28.5653	208.929	165.075	8.34143	65.8214	312.108	69.6248	2.68161	28.1411	592.542	106.843	31.5948	83.1632	165.119	254.239	218.12	145.916	109.501	430.52	139.588	72.193	146.354	242.91	219.788	187.889
WBGene00021945	2316.22	1016.84	5371.02	1240.1	2494.54	1067.71	2605.98	1956.01	882.107	2221.47	525.036	1022.39	608.727	1145.87	350.769	788.424	756.52	756.029	228.021	654.858	561.457	876.553	315.824	633.821	1178.19	673.801	384.701	917.066	701.63	1107.82
WBGene00044757	15.495	280.471	19.956	16.1196	12.9455	64.748	6.25535	13.7563	143.89	1.31643	119.352	73.9	587.274	57.1617	49.5437	44.2107	475.678	12.6005	105.362	8.80482	103.674	5.28681	121.028	22.4229	9.97054	124.697	100.357	14.9812	104.258	14.6407
WBGene00021939	1708.47	1177.11	404.252	603.095	911.815	425.306	457.892	864.025	424.37	219.843	293.617	273.613	1856.57	156.535	2406.83	200.79	1407.72	50.4019	108.507	246.535	2435.67	640.761	121.028	1527.75	470.277	1227.28	636.986	1162.12	332.499	311.116
WBGene00021938	1348.64	1500.9	1696.83	1405.18	1405.43	1266.4	1097.19	2082.44	1422.21	1244.68	1208.09	1377.84	1625.95	1660.33	1018.62	1540.01	1911.49	1625.46	1198.29	2165.99	1205.05	2940.52	1104.23	1641.36	3162.32	1231.66	1515.11	2139.11	1318.73	3087.97
WBGene00007007	5283.8	12836.7	6204.05	3395.68	3447.45	7027.07	3952.13	3866.82	9728.2	5204.5	4306.75	4128.02	11230.6	5539.41	3414.55	2437.12	4718.16	3024.11	3197.01	1960.17	3631.29	1653.71	2949.61	1994.15	1444.07	3012.42	2591.15	2038.52	4398.57	1678.8
WBGene00045299	24.1034	7.5803	35.3507	36.686	47.2793	5.71306	38.7832	28.8227	5.2134	21.0628	0	0	10.7265	0	2.97262	1.84211	7.02107	0	0	2.2012	9.42494	0	2.30529	4.48459	3.32351	8.75066	0	4.28035	8.45337	1.22006
WBGene00016646	19.5123	53.0621	2.85086	5.00263	16.3226	21.5827	12.5107	22.2721	71.9449	6.58214	25.2152	22.5975	92.9627	14.0706	15.854	53.4213	177.282	2.5201	103.789	22.012	293.519	14.8031	177.507	56.8047	54.838	288.772	94.7813	53.5044	129.618	7.32037
WBGene00045298	10.33	14.0777	29.0788	27.2366	29.2681	11.4261	55.0471	26.8575	6.25607	14.4807	1.68101	1.83223	10.7265	1.75882	1.98175	0	7.02107	0	0	2.2012	22.8891	0	0	2.98972	8.30878	13.126	0	4.28035	30.9957	0
WBGene00019073	2.29556	2.1658	0.570172	0.555848	2.25139	12.0609	3.75321	0	6.25607	0.658214	1.12067	3.05372	15.1958	3.51764	0.990873	3.68423	21.0632	0	14.153	3.30181	61.9353	4.22945	21.9002	5.97945	4.98527	30.6273	9.7569	8.56071	42.2668	0
WBGene00019070	44.7634	69.3056	160.789	27.2366	52.3449	29.2001	106.341	23.5822	6.25607	38.1764	17.9308	73.9	4.46936	51.8852	7.92698	35.0001	33.3501	50.4019	25.161	18.7102	22.8891	67.6712	31.1214	34.3818	84.7496	21.8767	25.0892	48.154	28.1779	57.3429
WBGene00019069	30.99	21.658	40.4822	42.2445	58.5363	28.5653	30.0257	17.6866	0	16.4553	697.62	556.998	44.6936	638.452	403.285	508.423	57.9238	501.499	136.813	238.831	207.349	104.679	101.433	270.57	59.8232	50.3163	132.415	119.85	76.0803	103.705
WBGene00019067	205.453	29.2383	20.5262	119.507	115.947	43.1654	115.098	64.851	1.04268	38.1764	460.037	54.3562	2.68161	15.8294	751.082	151.053	8.77634	110.884	127.377	173.895	149.453	78.2448	91.0588	439.489	38.2204	74.3806	146.354	131.621	112.712	25.6213
WBGene00019068	27.5467	172.181	9.69293	13.8962	15.7598	73.0002	6.25535	13.7563	56.3047	2.63285	557.536	224.754	2926.54	12.3117	218.983	447.633	3503.51	78.123	710.797	67.1367	850.937	24.3193	729.623	194.332	21.6028	1894.52	1130.41	217.228	1592.05	25.6213
WBGene00004047	11798	9190.57	10771.7	4464.57	8155.68	6655.72	8335.88	5446.83	6128.87	5089.31	3536.85	4025.41	3427.1	4634.49	5360.62	3722.91	2587.26	3628.94	2097.8	2847.26	2465.29	1506.74	1868.43	2864.16	2067.22	2119.85	2104.7	2129.48	2200.69	1403.07
WBGene00043705	77.4751	55.2279	134.561	64.4784	49.5307	42.5306	101.337	75.9871	25.0243	68.4542	56.0337	144.746	84.0239	138.067	29.7262	73.6845	56.1686	47.8818	56.6122	180.499	35.0069	329.897	73.7692	143.507	380.542	87.5066	105.932	233.279	132.436	366.018
WBGene00002278	1165	1447.84	2286.39	1194.52	1340.14	1124.2	1904.13	1505.98	966.564	1369.08	555.294	846.491	835.77	987.578	484.537	490.002	744.233	705.627	284.633	683.474	537.221	911.446	360.777	538.15	987.083	726.305	345.673	842.16	805.888	1076.09
WBGene00021923	460.833	502.465	440.743	496.928	324.201	491.958	377.823	355.043	533.852	434.421	303.703	282.164	361.124	313.07	440.938	462.37	468.656	478.818	377.414	451.247	347.376	507.534	333.114	373.715	425.41	260.332	333.128	289.994	231.059	474.604
WBGene00021925	210.618	238.238	180.174	289.041	293.807	267.879	277.738	386.486	365.98	383.739	467.321	495.924	597.106	541.717	242.764	394.212	438.817	622.464	459.188	425.933	428.161	554.058	428.783	345.313	541.733	374.091	381.913	350.989	338.135	474.604
WBGene00021926	532.57	513.294	781.706	675.911	576.357	483.706	668.072	627.548	533.852	714.82	1064.08	1197.06	1555.34	1544.24	623.259	1162.37	1330.49	1353.29	962.407	1292.11	1160.61	1503.57	1100.77	1133.11	1532.14	1404.48	1116.47	1333.33	1592.05	1645.86
WBGene00021922	1565.57	1458.67	2814.94	2116.67	1961.53	1400.97	1901.63	1455.55	1462.88	1808.11	1602	1609.92	2250.77	1951.41	964.119	1499.48	2395.94	2016.08	1056.76	1064.28	1207.74	1359.77	1111.15	1327.44	1510.54	1524.8	1064.9	1350.45	1383.53	1468.95
WBGene00021921	5020.39	5582.35	13472	3561.32	5038.06	2279.51	4988.02	5260.79	2575.42	5062.98	1413.17	1479.83	1766.29	2403.43	1789.52	1317.11	1384.91	1615.38	1718.81	2410.32	1928.07	2676.18	1428.13	1947.8	2702.02	1774.2	1851.02	2550.02	1933	3291.73
WBGene00021927	300.144	572.854	100.35	400.767	228.517	259.627	166.392	192.588	280.481	134.276	778.869	550.28	1583.05	510.938	1189.05	462.37	1277.83	463.698	890.069	735.202	1023.28	650.278	804.545	914.855	388.851	925.383	787.521	588.549	1191.93	379.439
WBGene00021928	29.8423	46.5647	25.6578	96.7176	70.9189	95.2177	22.5193	60.2656	159.53	23.0375	140.084	148.411	614.984	90.5793	379.504	232.106	1205.87	133.565	157.256	161.789	333.912	246.365	103.738	121.084	360.601	249.394	104.538	169.074	90.1693	248.892
WBGene00005903	0	0	12.5438	7.78188	6.75418	5.71306	17.515	10.481	1.04268	9.21499	29.1375	4.27521	0	0	15.854	11.0527	3.51054	30.2411	9.43536	24.2132	17.5035	13.7457	5.76322	17.9383	0	0	6.96922	3.21027	2.81779	7.32037
WBGene00219399	22.9556	84.4661	124.298	58.3641	60.2248	47.6089	75.0642	75.332	26.067	94.7828	17.3705	119.706	13.4081	75.6293	29.7262	97.632	103.561	78.123	3.14512	28.6157	6.7321	102.564	6.91586	23.9178	98.0436	19.689	6.96922	52.4343	25.3601	64.6632
WBGene00021929	2972.18	2158.22	4877.26	3511.29	2899.8	2636.9	3740.7	3059.13	2864.24	3891.36	1142.53	1392.5	1254.1	1450.15	1002.76	897.109	1053.16	955.116	1358.69	1536.44	1011.16	2075.6	1161.86	1103.21	1869.48	1268.85	1229.37	1476.72	1228.56	1982.6
WBGene00021930	2424.11	3700.27	3669.63	2109.44	1996.99	2636.26	1809.05	2753.88	3553.45	2696.7	2046.91	1989.19	3562.97	3076.18	1143.47	2741.06	3515.8	4110.28	3450.2	3794.88	2994.44	5428.5	3268.9	3399.32	5370.8	4084.37	3752.23	3971.1	3578.59	5735.51
WBGene00021920	692.111	1108.89	1050.83	831.549	899.432	1666.31	1089.68	853.544	1943.55	1199.27	787.834	627.234	1138.79	813.455	639.113	766.319	1397.19	1083.64	1344.54	1240.38	887.29	1837.69	1399.31	1119.65	1643.48	1246.97	1350.63	1183.52	1129.93	1743.47
WBGene00021931	111.909	125.616	175.613	7.78188	20.8254	75.5394	88.826	18.3417	60.4754	73.7199	16.8101	95.8868	0.893872	351.764	29.7262	7.36845	3.51054	10.0804	720.232	666.965	562.803	358.446	787.255	1421.61	530.1	881.629	510.147	1028.36	132.436	949.208
WBGene00000816	1850.79	1533.39	2092.53	2822.6	2170.91	2210.96	2196.88	3015.24	2007.16	2451.19	1034.94	1353.41	902.81	2236.34	976.01	1138.43	1176.03	1202.09	1319.38	1669.61	1273.71	2129.53	1539.93	1433.57	1954.23	1520.43	1485.84	1588.01	1098.94	2246.13
WBGene00021934	6328.28	7494.75	7957.33	3528.52	6041.62	6555.42	6605.65	6445.8	6903.58	6497.89	7544.38	7724.69	4741.99	16316.6	5939.29	5909.5	6670.02	7615.73	9773.46	12012	8324.91	13345	8996.38	10340	13026.5	10717.4	9992.46	11595.5	8659.07	15305.7
WBGene00021933	2664	2432.19	2434.64	1991.05	2523.81	2921.91	3983.41	2037.24	2759.97	2455.14	904.945	701.134	1531.2	689.458	1337.68	617.108	1420.01	521.66	2171.71	1261.29	1553.77	1084.85	2048.25	1411.15	985.422	1971.09	2055.92	1302.3	1521.61	1340.85
WBGene00021932	348.351	727.708	473.813	391.317	475.044	611.298	410.351	381.245	487.974	451.535	302.582	305.372	533.641	430.032	403.285	497.37	614.344	609.863	459.188	654.858	601.85	815.226	648.938	600.934	752.776	621.297	568.688	586.409	524.109	797.92
WBGene00044462	17.2167	14.0777	19.3859	4.44679	9.00558	0	20.0171	7.86073	2.08536	7.89856	2.24135	13.4364	2.68161	39.5735	4.95437	11.0527	1.75527	105.844	1.57256	5.50301	1.34642	15.8604	2.30529	13.4538	18.2793	19.689	2.78769	11.771	2.81779	9.76049
WBGene00016637	5.7389	0	9.69293	1.1117	5.62849	3.17392	1.25107	2.62024	1.04268	8.55678	2.24135	7.32893	0	37.8147	5.94524	22.1054	3.51054	105.844	1.57256	8.80482	8.07852	16.9178	2.30529	4.48459	6.64703	6.563	1.39384	8.56071	2.81779	21.9611
WBGene00003893	34705.4	2478.76	8625	21401.8	18045.5	8833.67	25444.3	14573.1	1879.95	33087.1	29259.7	32280.3	1730.54	66521.2	42879	45669.7	3694.84	86603.1	20794	71997	29183.6	60453.6	19084.3	61830.5	59620.5	22832.7	21698	41347.2	23996.3	58173.7
WBGene00016638	7.46057	46.5647	46.184	6.67018	9.56843	5.07828	17.515	9.17085	16.6829	9.21499	101.981	15.8793	3.57549	1.75882	0	0	1.75527	7.56029	0	2.2012	2.69284	0	0	1.49486	1.66176	4.37533	6.96922	4.28035	0	8.54043
WBGene00016639	11.4778	0	12.5438	22.7898	11.257	3.17392	1.25107	11.7911	2.08536	10.5314	44.827	25.6512	8.93872	10.5529	17.8357	33.158	22.8185	20.1608	36.1689	24.2132	41.739	19.0325	16.137	20.9281	14.9558	0	13.9384	23.542	8.45337	24.4012
WBGene00016797	20.0861	46.5647	5.70172	21.1222	3.37709	106.009	8.75749	9.82591	57.3474	0.658214	248.79	117.874	167.154	68.594	46.571	33.158	98.295	25.201	116.369	42.9235	145.413	37.0077	134.859	67.2688	46.5292	105.008	157.504	32.1027	61.9914	23.1812
WBGene00016796	150.359	204.668	313.595	625.329	225.139	88.8699	175.15	722.532	59.4327	154.68	857.316	802.518	652.526	588.326	275.463	784.74	586.259	816.511	193.425	476.561	162.917	611.155	237.445	405.108	516.806	216.579	242.529	542.535	343.77	723.496
WBGene00022426	530.848	333.533	1108.42	969.399	760.971	455.141	835.715	941.322	454.608	857.652	500.941	730.45	877.782	672.749	217.001	482.634	591.525	604.823	240.602	794.635	447.011	1248.74	319.282	563.563	1412.49	691.302	443.242	777.954	583.282	1179.8
WBGene00022428	211.765	246.901	474.383	281.259	242.588	165.679	319.023	271.85	155.359	311.993	136.162	207.042	142.126	283.17	89.1786	202.632	193.079	246.969	84.9182	265.245	149.453	375.363	84.143	145.002	442.027	164.075	105.932	216.158	126.801	331.857
WBGene00007020	416.07	242.569	546.225	556.96	571.854	381.506	614.276	587.59	569.303	918.208	260.557	341.406	325.369	493.349	213.038	359.212	342.277	433.456	317.657	366.501	317.755	634.417	293.924	294.488	485.233	275.646	320.584	326.377	281.779	474.604
WBGene00022427	3259.12	3294.18	3762.57	1093.91	2254.77	2664.83	3057.62	1903.61	2877.79	2642.73	2890.22	2462.52	2628.88	3793.78	1701.33	3039.49	2287.11	3770.06	1394.86	2315.67	2112.53	2326.2	1304.79	2095.8	2520.88	1472.3	1470.5	1864.09	1721.67	2139.99
WBGene00001104	626.114	134.28	294.779	7007.02	3852.7	330.088	1590.11	3429.9	375.364	1061.04	0	6.10744	0	2.63823	86.206	1.84211	1.75527	0	1.57256	2.2012	0	2.11472	1.15264	0	1.66176	0	15.3323	0	0	2.44012
WBGene00001103	176.184	57.3937	111.754	1325.7	797.556	90.7742	405.347	677.988	78.2009	349.511	1.12067	2.44298	0	0	17.8357	0	1.75527	0	7.8628	0	2.69284	5.28681	4.61057	7.47431	3.32351	8.75066	1.39384	9.6308	11.2712	6.10031
WBGene00021123	28.6945	310.792	15.9648	124.51	38.8366	111.087	42.5364	43.234	159.53	28.9614	370.383	191.163	837.558	51.0058	275.463	123.422	208.877	90.7234	217.013	107.859	222.159	99.392	223.613	191.342	141.249	529.415	185.381	200.107	845.337	132.987
WBGene00044463	36.1551	12.9948	18.8157	138.406	42.2136	18.4088	15.0128	71.4016	3.12804	13.1643	99.74	4.27521	0	2.63823	507.327	9.21056	8.77634	5.04019	660.475	155.185	94.2494	115.252	602.832	174.899	56.4997	376.278	538.023	98.4482	262.054	71.9836
WBGene00021121	37.8767	8.66319	19.956	6.11433	5.62849	13.9653	27.5236	3.93036	3.12804	11.1896	286.332	555.166	2544.85	480.158	79.2698	443.949	984.705	282.251	204.433	182.7	859.016	174.465	244.36	581.501	179.47	2413	193.744	686.997	2995.31	239.132
WBGene00009521	3464	2391.04	4010.02	1912.12	3207.67	2469.95	3734.45	2991.01	2266.78	2721.06	2201	1703.98	3111.57	1896.89	2200.73	2322.9	3112.09	2429.37	2552.26	2413.62	2605.32	2062.91	2555.41	2539.77	2372.99	2404.24	2500.55	2149.81	2014.72	2255.89
WBGene00044908	29.8423	0	100.35	30.5717	38.8366	8.88699	35.03	28.1676	17.7255	51.3407	3.92236	0	59.8894	1.75882	5.94524	5.52634	10.5316	12.6005	0	1.1006	5.38568	0	1.15264	1.49486	0	19.689	8.36306	6.42053	11.2712	0
WBGene00009522	6.31279	127.782	4.56138	17.7871	7.87988	22.8523	0	8.51579	55.262	2.63285	30.8185	15.2686	311.961	0	27.7444	40.5265	326.48	22.6809	3.14512	4.40241	92.9029	6.34417	6.91586	8.96917	0	192.515	36.2399	9.6308	107.076	0
WBGene00009523	4.01723	31.4041	2.28069	16.1196	8.44273	29.2001	8.75749	12.4462	75.0729	1.97464	37.5426	25.0405	433.528	0.879411	51.5254	57.1055	433.551	0	11.0079	7.70422	138.681	1.05736	9.22115	5.97945	1.66176	214.391	51.5722	18.1915	76.0803	1.22006
WBGene00009518	10.9039	0	3.99121	7.22603	5.06564	5.71306	10.0086	1.96518	18.7682	1.31643	238.143	117.874	1509.75	14.0706	93.1421	71.8424	851.305	17.6407	187.135	28.6157	500.868	17.9752	189.034	62.7842	11.6323	1100.4	249.498	86.6772	273.326	7.32037
WBGene00009517	9.75613	32.487	1.14034	7.22603	2.81424	2.53914	0	1.96518	23.9816	0.658214	6.72405	0	4.46936	1.75882	30.7171	9.21056	49.1475	0	6.29024	4.40241	26.9284	1.05736	11.5264	7.47431	1.66176	83.1313	29.2707	12.8411	47.9024	0
WBGene00009526	0	46.5647	1.14034	2.77924	5.62849	20.3131	5.00428	4.58543	27.1097	2.63285	8.40506	2.44298	40.2242	0	35.6714	1.84211	21.0632	7.56029	99.0713	5.50301	71.3602	7.40153	265.108	37.3715	14.9558	255.957	218.833	20.3317	90.1693	10.9806
WBGene00009515	23.5295	64.974	3.99121	56.1407	27.5796	127.592	0	26.8575	165.786	0.658214	117.671	50.6917	761.579	5.27646	144.667	79.2108	719.66	12.6005	674.628	26.4145	553.378	16.9178	826.445	101.651	4.98527	599.42	981.266	75.9763	402.944	8.54043
WBGene00007476	165.854	221.994	282.235	411.328	260.036	280.575	296.504	429.72	163.701	297.513	1164.94	1126.82	1198.68	1324.39	791.708	876.846	928.537	1164.28	459.188	491.969	683.981	637.589	471.431	568.047	653.07	651.924	405.608	499.731	476.206	553.908
WBGene00022425	1711.91	3693.77	1528.63	1393.51	1753.27	2593.1	1771.52	1860.37	3063.39	1632.37	4270.89	2950.5	10403.8	1898.65	4514.42	3599.49	11103.8	2076.56	3407.74	1939.26	4540.13	1613.53	3183.6	2237.81	1512.2	2784.9	2791.87	1931.51	3663.13	1495.79
WBGene00018776	7299.3	5677.64	14558.2	3650.26	5894.15	4482.85	6249.1	6366.54	4770.26	6098.35	2872.85	4067.55	5254.18	5371.44	2484.12	4255.28	4546.14	5072.95	1816.31	4140.47	3021.37	5007.67	1679.4	3224.42	6171.76	2787.09	2377.9	3921.88	2651.54	4908.31
WBGene00018778	19295.3	7310.65	37882.8	8476.13	15781.7	9559.22	23576.4	11280.8	8927.42	13494.7	1648.51	2874.16	2468.87	3820.16	1710.25	2952.91	3224.43	7303.24	1308.37	3625.38	2301.03	5015.07	1174.54	2819.31	6349.57	3220.24	1766	3625.46	2045.72	4761.9
WBGene00018777	634.722	438.574	1087.89	641.449	705.249	446.254	813.196	738.254	270.054	808.945	764.3	1230.65	682.918	1223.26	695.593	747.898	926.781	955.116	682.491	910.198	620.699	1044.67	623.58	849.081	1066.85	715.367	724.798	888.174	693.176	1068.77
WBGene00004338	1287.81	723.377	2382.18	2868.73	1838.83	1321.62	2310.73	1925.88	1076.04	1854.85	240.385	486.763	258.329	475.761	236.819	513.949	375.627	536.78	515.8	880.482	430.854	1538.46	471.431	689.131	1572.02	704.428	543.599	971.641	546.651	1360.37
WBGene00000678	1066.29	19.4922	94.6486	1692.56	806.562	74.2698	434.121	360.939	2.08536	25.6703	1898.42	29.3157	3.57549	73.8705	8873.27	73.6845	29.8395	70.5627	4874.94	2217.71	393.154	1226.54	4453.81	1163	495.203	2585.82	6284.84	990.902	3711.03	453.863
WBGene00000679	81.4923	0	27.9384	52.8056	79.9245	28.5653	83.8217	49.7846	1.04268	35.5435	50.9907	3.05372	2.68161	7.03528	301.225	5.52634	1.75527	5.04019	31.4512	68.2373	48.4711	26.434	23.0529	109.125	14.9558	6.563	26.483	28.8924	22.5423	8.54043
WBGene00022423	1555.82	4654.3	606.663	1050	1050.28	1914.51	898.269	672.747	1248.09	284.348	1690.54	841.605	2011.21	692.975	4436.14	552.634	858.326	365.414	1547.4	778.126	1586.08	272.799	1243.7	1248.21	342.322	1625.44	1105.32	669.876	1284.91	168.368
WBGene00022314	37.8767	5.4145	15.3947	43.3562	46.1536	35.5479	35.03	47.8194	40.6645	9.87321	480.209	165.512	306.598	226.008	210.065	132.632	56.1686	118.444	292.496	91.35	115.792	85.6463	175.202	98.6609	66.4703	118.134	190.956	53.5044	81.7159	41.4821
WBGene00022309	323.674	395.258	360.919	429.671	645.024	751.585	650.557	684.539	991.588	864.893	308.185	296.211	439.785	435.308	210.065	313.159	437.062	423.376	423.019	279.553	261.205	474.755	355.014	291.498	442.027	240.643	262.042	329.587	284.597	439.222
WBGene00022310	7153.54	2864.27	7502.9	3549.65	5108.98	2801.94	5611.05	5478.27	3853.74	6262.9	1997.04	2559.63	2102.39	3067.38	1491.26	1908.43	1964.14	2454.57	937.246	1527.64	1183.5	2013.22	961.305	1409.65	1804.67	1303.85	1195.92	1889.78	1121.48	2185.13
WBGene00002180	127.977	308.626	328.99	230.121	171.669	190.435	315.27	283.641	192.896	313.968	386.633	405.534	332.52	353.523	335.906	206.317	445.838	284.771	437.172	323.577	293.519	490.616	427.631	367.736	555.027	347.839	352.642	386.302	318.41	519.746
WBGene00022311	100.431	14.0777	314.735	62.8109	102.438	43.8001	185.158	16.3765	27.1097	98.7321	0	26.262	0	7.03528	3.96349	5.52634	5.2658	0	0	0	1.34642	4.22945	0	1.49486	0	0	0	3.21027	0	1.22006
WBGene00022312	123.386	41.1502	319.297	48.9146	131.707	47.6089	311.517	18.9968	17.7255	75.6946	2.24135	1.83223	0	1.75882	8.91786	1.84211	1.75527	2.5201	1.57256	0	0	1.05736	0	0	1.66176	0	0	1.07009	0	1.22006
WBGene00235267	391.393	136.445	766.312	799.866	893.804	183.453	749.391	787.383	237.731	919.525	3.36202	4.27521	2.68161	9.67352	41.6167	1.84211	1.75527	0	3.14512	0	1.34642	0	0	0	0	0	0	0	0	2.44012
WBGene00000546	29.8423	0	50.7453	10.0053	8.44273	26.661	45.0385	15.7215	3.12804	16.4553	36.9823	273.613	10.7265	190.832	17.8357	81.053	140.421	110.884	0	36.3199	2.69284	49.696	4.61057	28.4024	74.779	6.563	9.7569	48.154	14.0889	62.2231
WBGene00000547	2164.71	1518.22	2359.37	1956.59	1850.08	907.742	1742.74	2079.16	750.729	990.612	3218.02	2418.55	1923.61	2624.16	4063.57	2435.27	1936.06	1945.51	2300.66	2635.94	1893.07	1890.56	2124.32	2230.33	2584.03	2491.75	2319.35	2208.66	2169.7	2037.5
WBGene00022307	783.933	9667.04	534.822	639.781	741.834	4618.69	311.517	991.107	8483.24	313.968	1192.96	721.289	2937.26	618.226	1755.83	1751.85	3603.56	1554.9	1265.91	917.902	2497.61	795.136	1290.96	2133.17	751.114	3999.05	1123.44	2265.38	3722.3	1002.89
WBGene00000680	0	0	6.84207	0.555848	1.68855	3.17392	0	0.655061	6.25607	5.26571	196.118	11.6041	0	36.0558	2.97262	14.7369	0	2.5201	45.6042	25.3139	22.8891	29.6061	54.1742	16.4435	29.9116	21.8767	30.6645	36.383	115.529	13.4207
WBGene00022313	120.517	22.7409	253.727	125.066	133.395	35.5479	143.873	190.623	26.067	66.4796	428.098	84.2827	16.0897	60.6793	657.94	243.159	45.637	163.806	669.911	358.796	337.951	215.702	642.022	500.779	255.91	525.04	761.038	349.919	726.99	185.449
WBGene00044464	0	0	4.56138	3.89094	2.25139	0	0	0	0	1.97464	119.912	62.9066	3.57549	8.79411	27.7444	99.4741	7.02107	75.6029	136.813	27.5151	52.5104	12.6883	73.7692	26.9075	4.98527	15.3137	27.8769	40.6634	25.3601	45.1423
WBGene00003806	2198	1704.48	3142.79	3484.61	2723.06	1964.02	3041.35	2529.19	2201.1	3048.85	878.048	1018.72	1808.3	1190.72	1237.6	1254.48	2252.01	1136.56	2567.99	2030.61	2037.13	2698.39	2422.86	1885.02	2409.55	2288.3	2285.9	2024.61	2040.08	2352.28
WBGene00022306	4225.55	4370.58	4350.42	3343.43	3951.76	3663.34	4053.47	3968.36	4035.17	4169.78	4969.63	4245.89	6007.71	6142.68	4044.74	4443.18	4052.91	5786.14	2558.56	3011.25	2836.91	2758.66	2629.18	2868.64	2753.53	2697.39	2648.3	2716.96	3358.81	2925.71
WBGene00019368	17.2167	0	7.41224	7.22603	15.1969	26.0262	16.2639	14.4113	9.38411	22.3793	65.5595	92.8331	741.02	2.63823	81.2516	250.527	2181.8	22.6809	718.66	27.5151	1032.7	24.3193	824.14	183.868	24.9263	1155.09	783.34	128.411	481.842	18.3009
WBGene00044719	1.14778	0	1.14034	0	0	1.90435	7.50642	0	0	2.63285	16.8101	3.66446	139.444	1.75882	0	7.36845	143.932	2.5201	51.8945	6.60361	25.582	4.22945	34.5793	0	0	13.126	33.4522	2.14018	5.63558	2.44012
WBGene00019367	17.7906	0	9.69293	25.0132	18.0112	3.80871	20.0171	15.7215	4.17072	5.26571	108.705	9.7719	3.57549	0.879411	161.512	7.36845	14.0421	17.6407	106.934	22.012	18.8499	4.22945	86.4482	17.9383	0	0	79.4491	6.42053	5.63558	3.66018
WBGene00019370	40.7462	0	13.6841	41.1328	22.5139	26.0262	21.2682	24.8923	3.12804	19.0882	356.935	164.901	26.8161	123.997	226.91	379.475	33.3501	282.251	116.369	80.344	91.5565	33.8356	70.3112	168.919	29.9116	52.504	90.5998	67.4156	84.5337	39.042
WBGene00016427	147.49	62.8082	221.227	198.994	131.707	129.496	147.626	159.18	159.53	200.097	319.953	487.984	387.94	437.067	132.777	447.633	272.066	506.539	144.676	347.79	179.074	525.509	155.607	252.632	443.689	220.954	132.415	304.975	231.059	435.562
WBGene00000681	3747.5	33.5699	426.489	728.161	1869.22	228.523	1028.38	888.262	10.4268	44.1003	63611.7	19447.3	1123.6	29030.2	31121.3	24664	2136.16	28141.9	47698.9	20664.9	13505.9	14888.7	33974.2	17851.6	12805.5	22815.2	35074.7	14827.1	18563.6	9185.84
WBGene00044073	20.0861	99.6267	13.114	16.1196	10.6941	26.0262	0	5.24049	34.4084	4.6075	1007.49	595.475	5633.18	109.926	300.235	373.949	2395.94	50.4019	402.575	26.4145	1019.24	42.2945	431.089	97.166	106.352	509.726	369.368	71.6959	459.3	18.3009
WBGene00016425	43.6156	237.155	9.12276	31.6834	12.9455	38.7219	7.50642	9.82591	59.4327	5.92392	994.038	244.298	2501.95	33.4176	409.231	226.58	1560.43	22.6809	949.826	73.7403	1884.99	30.6635	1415.45	237.683	23.2646	658.487	1545.77	172.284	1778.03	4.88024
WBGene00016424	17.2167	155.937	9.12276	10.5611	5.06564	21.5827	0	1.96518	18.7682	1.31643	421.374	316.365	1882.49	188.194	115.932	517.634	2327.48	282.251	706.079	151.883	2954.04	185.038	772.271	530.676	862.452	1524.8	546.386	260.032	955.231	132.987
WBGene00021519	39.5984	288.051	19.956	77.8188	27.0167	92.6786	0	48.4745	199.152	2.63285	341.245	172.841	1375.67	57.1617	162.503	158.422	958.376	12.6005	254.755	13.2072	204.656	10.5736	314.672	58.2996	9.97054	258.145	373.55	35.3129	146.525	1.22006
WBGene00021518	30.99	80.1345	15.3947	16.6754	7.87988	36.8175	5.00428	14.4113	90.7131	4.6075	1379.55	859.927	6857.78	255.908	351.76	666.845	4409.23	141.125	2796.01	245.434	6188.14	170.235	3534	829.648	496.865	2592.38	2520.07	489.031	3350.35	96.3848
WBGene00021517	11.4778	1.0829	4.56138	7.22603	5.06564	21.5827	0	7.86073	31.2804	0.658214	73.9645	35.4231	279.782	34.297	79.2698	27.6317	177.282	20.1608	22.0158	6.60361	99.635	4.22945	51.8689	19.4332	26.5881	94.0696	29.2707	12.8411	143.707	1.22006
WBGene00003794	5982.23	3426.29	6782.2	5273.33	5012.17	4348.91	5951.34	6067.83	4534.61	3971.66	1628.34	2013.62	2342.84	2401.67	1253.45	2076.06	2422.27	2164.76	1479.78	3766.26	1529.53	3989.43	1134.2	2326	4724.37	2192.04	1961.14	3301.22	2166.88	4305.6
WBGene00021516	119.369	440.74	104.342	609.766	417.071	473.549	213.933	452.647	1021.83	198.122	21.2928	23.819	75.9791	5.27646	74.3155	18.4211	24.5737	30.2411	15.7256	6.60361	35.0069	7.40153	33.4267	16.4435	8.30878	39.378	32.0584	10.7009	45.0846	6.10031
WBGene00000416	818.941	810.009	1678.02	1469.11	999.619	917.899	1252.32	1578.04	833.101	1211.77	662.319	1057.2	977.896	1035.07	565.788	606.055	795.136	582.142	512.655	829.854	506.254	1277.29	425.325	677.172	1309.46	630.048	533.842	1016.58	710.083	1221.28
WBGene00021515	271.45	322.704	691.619	245.129	323.638	253.279	371.568	295.432	207.493	472.597	206.764	594.865	288.721	459.932	213.038	418.16	570.462	456.137	105.362	285.056	96.9422	604.811	114.112	213.765	566.659	153.137	153.323	330.657	208.516	503.885
WBGene00021514	2550.37	1879.91	3277.92	2375.14	1862.47	3026.65	2508.4	2272.41	3641.04	2664.45	1745.45	2053.32	2208.76	2840.5	1245.53	2175.54	2369.61	3019.07	2028.6	2104.35	1300.64	3534.76	1808.5	1539.71	3916.76	1470.11	1881.69	2186.19	1034.13	3340.53
WBGene00001105	2535.45	356.274	5200.54	2933.77	2802.99	832.838	3429.18	2178.73	539.065	2793.46	49.87	31.7587	16.0897	39.5735	314.107	9.21056	28.0843	35.2813	6.29024	6.60361	9.42494	11.631	9.22115	19.4332	19.9411	6.563	13.9384	18.1915	22.5423	15.8608
WBGene00003712	308.179	771.024	534.252	498.596	524.575	519.889	421.611	556.802	552.62	471.281	772.705	444.622	1255	510.938	651.994	491.844	1067.2	531.74	396.285	270.748	484.711	225.218	499.095	266.085	225.999	538.166	383.307	172.284	417.033	173.249
WBGene00003682	71.7362	384.429	52.4559	112.837	72.6075	257.723	22.5193	96.2939	399.346	30.936	191.075	134.974	300.341	131.912	225.919	97.632	291.374	105.844	136.813	27.5151	164.263	37.0077	170.591	71.7534	54.838	212.204	160.292	47.0839	81.7159	24.4012
WBGene00003677	239.886	394.175	378.024	120.063	209.38	215.192	256.469	218.79	209.579	211.287	787.274	746.94	641.8	1135.32	348.787	904.477	394.935	1000.48	331.81	558.005	609.928	413.429	248.971	402.118	275.852	247.206	241.135	268.592	231.059	301.355
WBGene00045255	174.462	417.999	355.788	210.111	192.494	253.914	260.223	165.73	261.712	230.375	404.563	394.541	850.966	546.114	321.043	270.791	533.601	229.329	309.794	232.227	576.268	181.866	322.74	254.126	216.028	380.654	273.193	158.373	312.775	140.307
WBGene00021525	1428.41	255.564	2580.6	1343.49	1115.57	424.036	1354.91	1370.39	203.322	1486.25	40.3443	26.262	16.9836	58.0411	225.919	9.21056	1.75527	22.6809	1.57256	0	2.69284	0	1.15264	4.48459	1.66176	0	0	4.28035	0	0
WBGene00021513	810.906	58.4766	649.426	1715.35	995.116	174.566	407.849	1221.03	211.664	160.604	91.335	39.6984	30.3916	101.132	911.603	55.2634	21.0632	75.6029	0	19.8108	22.8891	11.631	2.30529	16.4435	31.5734	2.18767	1.39384	13.9112	22.5423	14.6407
WBGene00021522	966.43	1672	1712.8	890.469	1012.56	844.264	924.541	983.246	788.265	891.221	1668.68	1830.4	2611	2118.5	1473.43	2282.38	2076.48	2333.61	704.507	1185.35	1184.85	1121.86	644.328	1319.96	1179.85	938.509	691.346	1118.24	856.608	1112.7
WBGene00004497	2083.22	7748.14	1739.6	2454.63	2636.38	6352.29	3038.85	2675.92	9575.96	4197.43	12966.2	11076.5	18706.9	16047.5	4821.59	10483.5	16771.6	21481.3	28966.6	9749.13	10119.7	20861.8	22453.5	10900.5	15652.1	12754.1	18288.6	10626	12854.8	15792.5
WBGene00021512	1161.55	1294.06	1326.22	563.074	954.591	1082.94	1098.44	670.127	858.125	638.467	437.063	494.092	577.441	558.426	368.605	674.213	758.276	567.021	306.649	750.611	510.293	776.104	220.155	479.851	870.76	551.292	402.821	691.277	304.321	939.447
WBGene00021511	5.16501	0	31.9297	7.22603	7.87988	0	13.7618	7.20567	1.04268	6.58214	135.602	58.6314	0	6.15587	98.0964	101.316	10.5316	65.5225	53.467	27.5151	41.739	10.5736	53.0216	55.3099	6.64703	6.563	41.8153	27.8223	11.2712	35.3818
WBGene00021524	16.6428	0	21.0964	28.3483	9.00558	5.71306	32.5278	11.136	4.17072	9.87321	164.179	119.706	10.7265	75.6293	92.1512	233.948	45.637	199.088	48.7494	27.5151	67.321	22.2046	36.8846	58.2996	11.6323	21.8767	40.4214	22.4719	22.5423	23.1812
WBGene00044618	24.6773	0	7.41224	112.837	58.5363	9.52177	23.7703	69.4364	3.12804	4.6075	61.6371	16.4901	2.68161	54.5235	204.12	88.4214	8.77634	63.0024	254.755	115.563	113.099	109.966	210.934	180.878	94.7201	83.1313	199.32	95.2379	28.1779	93.9447
WBGene00019538	295.553	22.7409	45.0436	351.296	252.719	111.722	354.053	279.056	29.195	147.44	194.437	54.967	6.2571	29.9	1307.95	40.5265	10.5316	73.0828	375.842	427.034	333.912	211.472	222.46	911.866	149.558	253.769	274.587	228.999	247.966	147.627
WBGene00003947	2171.03	1626.51	2636.48	3351.77	2298.67	1950.69	3000.07	4096.1	2166.69	3164.69	1529.16	1470.06	2528.76	1632.19	1357.5	1368.69	2911.99	1383.53	8026.35	4506.97	4004.25	5959.29	6594.27	4454.69	5141.47	5396.97	6691.84	4710.53	4567.64	6075.9
WBGene00019537	3969.02	3849.71	5031.77	1261.78	2162.46	4030.25	4035.95	4208.77	6179.96	5444.09	4250.16	3492.84	5696.64	4540.4	6847.92	11513.2	17141.9	17252.6	11570.9	11500.2	8683.06	16868.1	9931.17	9269.64	14837.8	11935.9	11117.3	11345.1	7853.18	14990.9
WBGene00019536	717.936	96.378	315.876	223.451	342.212	154.253	522.947	269.885	70.9022	337.664	696.499	125.813	53.6323	162.691	1083.02	261.58	22.8185	100.804	106.934	151.883	100.981	34.8929	80.685	176.394	16.6176	21.8767	111.507	125.2	118.347	73.2037
WBGene00019540	43.6156	35.7357	47.8945	0.555848	5.06564	17.1392	17.515	5.24049	2.08536	3.94928	21850.3	14960.8	17815.8	16124.9	2454.39	7340.82	8095.29	5060.35	15283.7	8491.15	19873.2	3298.97	25193.3	10257.7	5472.16	8039.67	12222.6	5430.7	8072.97	2391.32
WBGene00195004	47.059	0	13.6841	72.8161	64.7276	10.1566	37.5321	39.9587	2.08536	19.0882	22.4135	0	0	0.879411	547.953	9.21056	17.5527	0	172.982	497.472	371.612	389.109	149.844	817.689	197.749	218.767	156.11	223.649	98.6226	170.809
WBGene00021507	2798.86	3246.53	4240.94	1463.55	2120.25	2080.19	2319.48	2281.58	2804.81	2021.37	3318.88	2833.85	9816.5	2559.96	2514.84	2505.27	7338.77	2366.37	2527.1	2916.6	3681.11	2392.81	2246.5	2876.11	2623.91	4255.01	3223.96	3303.36	4829.69	2953.77
WBGene00021508	491.824	451.569	671.663	903.253	641.085	491.323	641.799	716.637	615.181	637.809	526.717	609.522	941.247	867.978	390.404	585.792	770.562	698.066	430.881	855.168	498.175	1145.12	576.322	687.636	1208.1	627.86	616.079	930.977	797.435	1161.5
WBGene00021506	5504.75	6117.3	5844.27	3030.48	5689.27	6098.38	6107.73	4559.88	6527.17	4724.66	3373.79	2276.24	6423.36	2056.06	4845.37	2398.43	4839.27	2187.44	6315.4	4330.87	5032.92	3538.99	4842.25	4384.43	4104.54	4659.73	5646.46	4120.91	4852.23	3949.34
WBGene00021509	367.289	75.803	148.245	118.396	158.16	101.566	292.75	110.705	22.9389	113.213	1222.1	2338.54	404.03	4958.12	875.932	3658.44	401.956	5347.64	394.713	2223.22	1218.51	1469.73	561.337	1940.33	1251.3	584.107	571.476	1192.08	774.892	1207.86
WBGene00021505	783.933	410.419	1006.35	1105.58	1470.16	983.282	1750.25	939.357	945.71	1592.88	64.9991	108.712	43.7997	104.65	192.229	127.106	35.1054	136.085	25.161	22.012	28.2748	17.9752	29.9687	46.3407	18.2793	15.3137	8.36306	11.771	33.8135	17.0809
WBGene00000682	6.31279	0	6.84207	0	0	1.26957	0	0.655061	0	0.658214	153.532	8.55042	0	58.9205	14.8631	14.7369	5.2658	15.1206	0	2.2012	1.34642	1.05736	1.15264	4.48459	6.64703	6.563	1.39384	8.56071	2.81779	15.8608
WBGene00021504	13.1995	0	6.2719	16.6754	18.574	1.90435	0	13.1012	0	7.89856	15.1291	36.6446	73.2975	35.1764	73.3246	36.8423	45.637	32.7612	37.7414	55.0301	70.0138	60.2696	28.8161	83.7123	41.5439	17.5013	27.8769	129.481	25.3601	141.527
WBGene00021510	538.309	839.247	680.786	173.981	451.967	448.158	619.28	336.046	360.767	499.584	862.359	1503.65	463.919	2707.7	455.802	1457.11	498.496	1980.8	287.778	731.9	574.921	431.404	260.497	923.825	388.851	223.142	320.584	546.815	521.291	508.766
WBGene00021410	238.164	333.533	266.271	103.388	193.057	128.227	206.427	180.142	174.127	222.476	86.2919	106.269	248.496	144.223	125.841	128.948	198.345	126.005	37.7414	67.1367	90.2101	50.7534	23.0529	55.3099	39.8822	41.5656	61.3291	24.612	39.4491	19.521
WBGene00004913	308.179	41.1502	45.0436	194.547	168.855	48.2436	147.626	95.6389	6.25607	65.8214	940.246	546.005	76.873	233.044	1031.5	917.372	103.561	718.227	467.05	431.436	545.3	158.604	318.13	571.037	84.7496	188.139	320.584	392.723	250.783	198.87
WBGene00000683	1427.26	28.1554	140.833	1600.84	889.864	116.166	454.139	629.513	6.25607	117.82	1586.31	62.2959	6.2571	43.0911	10299.1	49.737	19.3079	60.4823	3837.05	2644.75	747.263	1264.6	3006.09	2385.8	832.54	3789.04	4953.72	1649.01	9504.41	713.736
WBGene00000553	1202.87	150.523	469.252	435.785	571.854	295.175	820.702	361.594	40.6645	492.344	2181.39	1202.55	197.546	424.755	2629.78	1993.17	214.143	1635.54	949.826	1032.36	953.265	471.583	514.079	768.359	204.396	196.89	631.411	528.624	383.219	352.598
WBGene00019462	83.7879	166.766	67.2803	78.9305	87.2415	184.088	52.545	87.7782	261.712	80.3021	358.055	295.6	882.251	135.429	217.992	291.054	738.968	189.007	117.942	79.2434	249.088	84.589	185.576	115.104	48.1909	240.643	193.744	64.2053	169.067	35.3818
WBGene00001173	12483.8	13004.5	10750	5905.33	6036.55	11425.5	6860.87	8509.9	13263.9	6593.99	29415.5	21790.7	20776.3	29060.1	14116	25502.2	18772.6	30777.9	7431.92	14171.4	12370.9	10136.9	7632.8	13127.9	9776.11	10083	10403.6	11136.4	11609.3	10390
WBGene00001186	5268.31	542.533	3014.5	6681.3	4795.47	1760.89	4219.86	5192.01	653.76	4054.6	1469.76	1181.79	323.582	1518.74	3531.47	1462.64	428.285	1242.41	1357.12	1534.24	1249.48	934.708	901.367	1578.57	752.776	660.675	829.337	941.678	383.219	633.212
WBGene00001253	1069.16	100.71	427.629	1161.17	993.991	464.662	1087.18	1016.65	85.4997	816.843	860.678	605.247	150.17	863.581	1472.44	1236.06	312.438	1292.81	352.253	769.321	573.575	598.467	319.282	792.277	353.954	306.273	354.036	498.661	262.054	319.656
WBGene00018681	4457.98	3096.01	4482.7	2033.85	2318.37	2985.39	3080.14	2246.2	2685.94	1994.39	2098.46	1995.91	3296.6	2083.32	2028.32	2337.64	2682.05	2283.21	927.81	1918.35	1439.32	1544.81	942.862	1653.32	1949.24	1378.23	1155.5	1727.12	1518.79	1884.99
WBGene00018680	199.14	262.062	279.955	187.321	139.024	203.766	262.725	183.417	229.389	239.59	141.765	283.385	198.44	370.232	114.941	327.896	305.417	365.414	88.0634	226.724	118.485	394.396	109.501	159.95	392.175	113.759	135.203	262.172	138.072	420.921
WBGene00018679	428.122	476.476	851.267	538.617	320.261	338.975	287.746	490.641	350.34	459.433	610.207	809.236	926.051	1101.02	409.231	904.477	1102.31	1265.09	696.644	937.713	541.261	1340.73	575.169	681.657	1269.58	671.613	631.411	777.954	507.202	1085.85
WBGene00138717	1021.52	1274.57	1910.65	881.019	914.066	1121.03	1406.2	850.269	1668.29	1546.14	571.544	1265.46	1140.58	1516.1	404.276	935.793	1300.65	1474.26	429.309	1015.86	661.092	1711.87	405.73	816.195	1753.15	702.241	487.845	1026.22	619.914	1411.61
WBGene00018678	584.794	617.253	1194.51	752.619	511.067	563.689	688.089	616.412	423.328	747.731	475.166	811.068	1040.47	915.466	336.897	897.109	745.989	995.438	316.085	672.468	504.907	936.823	303.145	506.758	859.128	404.718	443.242	599.25	352.224	802.8
WBGene00006738	265.137	641.076	608.374	321.28	248.216	268.514	320.274	314.429	472.334	424.548	414.65	546.005	784.819	835.44	214.029	495.528	517.804	887.074	490.639	655.959	367.573	1268.83	402.273	443.974	900.672	485.662	427.91	629.212	481.842	901.625
WBGene00021655	518.796	727.708	892.32	584.197	474.481	697.628	447.883	480.815	650.632	591.076	467.321	1269.74	573.866	1278.66	382.477	1027.9	970.663	1048.36	616.444	934.411	448.358	1465.5	555.574	650.265	1347.68	525.04	618.866	914.926	507.202	1320.11
WBGene00044466	43.0417	122.368	97.4995	73.9278	69.2304	129.496	83.8217	119.876	130.335	112.555	136.722	166.733	183.244	247.994	70.352	189.738	177.282	322.572	259.472	192.605	138.681	319.323	280.092	174.899	259.234	249.394	239.741	228.999	149.343	330.637
WBGene00022298	40.1723	29.2383	211.534	57.8082	68.1047	33.6436	90.0771	66.1611	37.5364	61.2139	30.2582	59.2422	44.6936	52.7646	11.8905	23.9475	28.0843	52.922	3.14512	23.1126	6.7321	29.6061	5.76322	8.96917	33.2351	10.9383	2.78769	18.1915	11.2712	21.9611
WBGene00022297	1544.34	1888.58	1949.42	2407.93	2353.27	2713.07	2293.21	1919.33	3043.58	2784.24	1079.77	1130.49	2197.14	909.31	839.269	747.898	1902.71	778.71	1791.15	1265.69	1447.4	2013.22	1695.54	1242.23	2156.96	1684.5	1555.53	1471.37	2710.71	1841.07
WBGene00022302	1.72167	0	14.8245	33.3509	42.7765	32.374	42.5364	31.4429	14.5975	50.6825	304.823	149.022	13.4081	29.9	73.3246	158.422	36.8606	224.288	251.61	95.7524	117.138	103.621	194.797	191.342	38.2204	148.761	136.597	79.1866	90.1693	96.3848
WBGene00022300	1474.9	982.19	2641.04	886.022	1154.4	1039.14	1412.46	1403.8	864.381	1328.28	660.077	1444.41	628.392	1219.74	778.826	819.74	854.815	876.993	371.124	665.864	375.651	713.719	287.008	427.53	692.952	376.278	446.03	511.502	312.775	762.538
WBGene00022296	5462.86	3514.01	10144.5	1520.24	3274.09	2750.52	5343.32	2537.71	2577.5	3510.25	1233.3	3109.3	1465.06	3122.79	1039.43	2396.59	2492.48	2225.24	669.911	3298.5	933.069	3971.45	556.727	2306.57	3551.17	1400.11	1484.44	3507.75	1521.61	4415.4
WBGene00022301	5913.93	4270.95	6907.64	2517.44	4919.86	4398.42	6720.75	3323.12	4358.4	4237.58	1507.31	1945.83	2548.43	2618.01	1678.54	2295.27	2601.31	2567.98	1163.69	2748.2	1563.19	2851.71	1154.95	2062.91	3291.94	1730.44	1612.68	2765.11	1845.65	3158.74
WBGene00022303	0	0	15.9648	6.67018	4.50279	0	5.00428	4.58543	2.08536	1.97464	65.5595	67.1818	27.71	124.876	14.8631	60.7897	19.3079	63.0024	55.0396	29.7163	37.6997	19.0325	64.548	70.2585	4.98527	13.126	45.9968	34.2428	39.4491	8.54043
WBGene00022295	109.613	5.4145	36.491	54.4731	70.9189	24.7566	37.5321	54.37	6.25607	43.4421	249.91	109.934	28.6039	174.123	376.532	176.843	12.2869	171.366	29.8786	33.0181	18.8499	12.6883	26.5108	70.2585	6.64703	24.0643	40.4214	54.5745	39.4491	32.9417
WBGene00044467	160.689	35.7357	73.5522	217.893	117.635	56.4958	113.847	106.12	10.4268	105.972	1537	1140.26	195.758	1013.96	872.959	1053.69	198.345	902.194	717.087	630.645	600.503	403.912	587.848	657.739	460.307	306.273	528.267	322.097	329.681	262.313
WBGene00019873	82.0662	22.7409	45.0436	73.9278	61.3505	30.4697	38.7832	43.234	14.5975	28.9614	625.897	569.824	70.6159	357.041	323.025	537.897	66.7002	546.861	206.005	487.567	360.84	288.66	167.133	415.572	322.381	194.702	181.2	265.382	307.139	248.892
WBGene00019875	2123.97	897.724	1087.89	1126.7	1402.62	601.776	954.567	1407.73	471.291	377.156	9453.45	2125.39	3858.84	1626.91	6934.13	2569.75	775.828	1625.46	6578.02	3184.04	2209.47	1351.31	5341.35	3590.66	897.348	2601.13	6761.53	2100.58	6179.41	821.101
WBGene00044649	28.6945	0	6.84207	15.0079	16.8855	15.8696	7.50642	7.20567	1.04268	14.4807	49.87	4.88595	0.893872	10.5529	101.069	31.3159	1.75527	7.56029	14.153	15.4084	1.34642	5.28681	10.3738	8.96917	0	0	11.1507	12.8411	11.2712	19.521
WBGene00219423	0	0	4.56138	0.555848	0.562849	0	6.25535	0	0	0	14.0084	1.22149	0.893872	14.0706	2.97262	1.84211	0	2.5201	102.216	39.6217	14.8106	19.0325	97.9747	26.9075	8.30878	24.0643	80.8429	11.771	5.63558	6.10031
WBGene00000487	43.0417	0	3.99121	12.7845	14.0712	47.6089	22.5193	15.7215	9.38411	7.24035	75.0852	4.27521	33.9671	4.39705	61.4341	36.8423	0	20.1608	6.29024	6.60361	5.38568	2.11472	3.45793	10.464	0	0	8.36306	7.49062	5.63558	2.44012
WBGene00016027	187.088	1845.26	6.84207	364.636	306.19	2351.88	2.50214	297.398	2925.76	1.31643	1025.42	109.934	1294.33	7.91469	479.583	93.9477	889.921	45.3617	1791.15	101.255	1020.59	56.0402	2755.97	203.301	24.9263	1187.9	2846.23	97.3781	1056.67	12.2006
WBGene00016025	32.7117	31.4041	3.99121	43.3562	34.8966	66.0176	20.0171	52.4049	51.0913	41.4675	83.4902	17.1008	94.7504	2.63823	78.279	29.4738	29.8395	25.201	17.2982	11.006	26.9284	6.34417	25.3582	14.9486	0	4.37533	12.5446	3.21027	2.81779	3.66018
WBGene00016024	45.3373	10.829	46.7541	51.6939	25.3282	39.3567	70.0599	23.5822	6.25607	23.0375	373.185	224.143	43.7997	51.8852	233.846	412.633	40.3712	408.255	130.522	101.255	181.767	39.1224	99.1273	188.353	11.6323	24.0643	82.2367	103.799	104.258	54.9028
WBGene00001729	28.1206	0	25.0876	23.9015	32.0824	39.3567	11.2596	19.6518	94.8838	5.26571	7.84472	25.6512	3.57549	1.75882	14.8631	9.21056	1.75527	7.56029	3.14512	3.30181	4.03926	0	0	1.49486	3.32351	2.18767	1.39384	1.07009	5.63558	2.44012
WBGene00016023	102.152	64.974	22.2367	445.234	236.396	139.653	127.609	218.79	703.808	15.1389	440.985	59.8529	469.283	44.8499	162.503	200.79	1005.77	128.525	169.836	18.7102	210.041	11.631	216.697	37.3715	1.66176	251.582	228.59	27.8223	191.61	3.66018
WBGene00016918	3736.6	399.59	1408.9	3063.28	2848.58	1390.18	3958.39	2417.17	511.955	5871.92	3330.64	2589.55	365.594	5227.22	6537.78	4557.39	591.525	9926.66	4499.09	11590.4	4931.93	10226.8	4159.89	8456.43	10040.3	3826.23	4058.87	6044.93	4505.65	9043.09
WBGene00235274	37.8767	1.0829	52.4559	50.5822	23.6396	7.61742	20.0171	37.3385	3.12804	11.1896	87.4126	113.598	52.7384	182.038	115.932	88.4214	24.5737	138.605	40.8866	44.0241	36.3533	25.3767	35.7319	50.8253	44.8674	37.1903	25.0892	25.6821	2.81779	17.0809
WBGene00016920	119.369	564.191	312.455	203.44	132.832	116.8	100.086	243.028	42.7498	65.1632	899.902	316.976	40.2242	408.046	575.697	436.581	143.932	420.856	753.256	225.623	258.513	174.465	628.191	185.363	99.7054	509.726	599.353	224.719	304.321	113.466
WBGene00001557	109.039	42.2331	41.6226	35.5743	51.2192	22.2175	48.7917	25.5474	6.25607	47.3914	248.229	112.377	14.3019	55.4029	293.298	119.737	26.329	25.201	317.657	203.611	211.388	61.327	277.787	194.332	14.9558	98.445	186.775	72.766	47.9024	17.0809
WBGene00016919	85.5096	20.5751	46.184	56.1407	62.4762	55.8611	55.0471	45.1992	30.2377	87.5424	790.636	395.151	930.52	215.456	261.59	996.583	756.52	776.189	135.24	282.855	768.806	302.406	133.707	1062.85	275.852	496.6	178.412	319.957	177.521	130.547
WBGene00016917	68.2929	0	38.7717	23.3456	32.0824	8.88699	18.7661	37.9935	13.5548	23.6957	71.1628	39.0876	1.78774	17.5882	31.7079	81.053	14.0421	93.2435	17.2982	17.6096	26.9284	17.9752	12.6791	31.3921	9.97054	19.689	11.1507	28.8924	19.7245	19.521
WBGene00022134	7097.87	3615.8	6822.68	4864.78	6708.03	4501.89	7572.73	6352.12	3929.86	5817.95	2199.88	2377.02	2075.57	2761.35	1960.94	2986.06	2829.49	3155.16	1630.74	3375.55	2322.57	3412.11	1606.78	2950.86	3293.6	2688.64	2061.49	2944.88	1620.23	3419.83
WBGene00044650	2007.47	2275.17	2707.75	1591.39	1971.1	1628.22	2296.97	2002.52	2301.19	2131.95	3532.93	4143.29	4473.83	4448.94	2646.62	4229.49	3500	3948.99	1770.7	2983.73	3107.54	3018.77	1753.17	3602.62	2221.77	2391.12	1976.47	3219.9	3184.1	3235.6
WBGene00235277	27.5467	0	8.55259	11.6728	12.9455	3.80871	17.515	26.8575	17.7255	66.4796	3.92236	42.1413	16.0897	43.9705	6.93611	27.6317	38.6159	27.7211	9.43536	9.90542	13.4642	22.2046	13.8317	8.96917	28.2499	8.75066	4.18153	21.4018	5.63558	28.0614
WBGene00020208	2902.16	3412.22	3719.81	1451.32	1688.55	2146.21	4222.36	2502.33	1268.94	2384.71	3749.78	5743.44	7179.58	7819.72	2033.27	6375.55	4993.74	7550.21	997.003	3003.54	2387.2	2018.5	1173.39	3049.52	1861.17	1686.69	1234.94	2069.55	1961.18	1815.45
WBGene00019785	1.14778	21.658	9.69293	5.55848	5.06564	5.71306	8.75749	24.8923	13.5548	6.58214	30.8185	6.10744	1.78774	30.7794	7.92698	9.21056	3.51054	7.56029	3.14512	11.006	9.42494	7.40153	2.30529	13.4538	6.64703	0	4.18153	12.8411	0	8.54043
WBGene00019786	1158.11	947.537	2114.77	705.371	923.635	846.168	987.095	1217.76	521.34	1084.08	814.73	1041.93	711.522	1459.82	794.68	1042.64	805.668	1181.92	651.04	1058.78	842.859	1187.42	616.664	872.999	1201.45	601.608	808.429	874.262	512.838	1157.84
WBGene00019787	1588.53	1112.14	1971.09	1026.1	1634.51	1103.89	2352.01	1410.35	958.222	1672.52	523.915	724.953	623.922	748.378	573.715	548.95	610.833	498.979	279.916	483.164	395.847	501.19	270.871	366.241	448.674	354.402	327.553	322.097	245.148	448.983
WBGene00002990	935.44	801.345	1232.71	444.123	944.46	512.271	863.239	816.861	376.407	704.947	1843.51	2400.83	4003.65	3008.46	1383.26	2313.69	1978.19	3016.55	962.407	1410.97	1312.76	810.997	1144.57	1620.43	1352.67	3016.79	1340.88	1600.85	4339.4	1007.77
WBGene00021416	113.63	18.4093	52.4559	162.864	114.258	93.9481	142.622	127.082	10.4268	181.667	80.1282	45.1951	12.5142	10.5529	306.18	36.8423	29.8395	32.7612	11.0079	26.4145	16.157	37.0077	16.137	31.3921	46.5292	19.689	19.5138	31.0326	14.0889	42.7021
WBGene00006920	2878.63	5754.53	2044.07	4079.37	2651.58	4969.73	2089.29	2863.27	5626.3	2139.19	12195.2	4493.85	18605	2668.13	12736.7	6878.45	24345.6	3379.45	11666.8	3783.87	6336.25	2265.93	12756.3	3675.87	2140.34	9770.11	12125	2788.65	9727.01	1837.41
WBGene00006912	2044.77	3478.27	1192.8	3877.6	2197.92	3384.67	1797.79	2351.67	4183.23	1446.1	13036.8	3608.89	13992.7	1995.38	9712.54	4074.75	14682.8	2101.76	9367.74	2563.3	4556.28	1379.86	9236.13	2699.72	1031.95	9404.77	8272.46	1824.5	6968.39	915.046
WBGene00219413	0	1.0829	12.5438	3.33509	2.81424	3.80871	0	0.655061	0	3.29107	3.92236	50.081	2.68161	36.9352	4.95437	14.7369	35.1054	10.0804	1.57256	14.3078	12.1178	61.327	4.61057	20.9281	46.5292	26.252	18.12	36.383	8.45337	59.783
WBGene00021415	2019.52	341.113	1935.74	5020.98	2446.14	578.924	1623.89	3436.45	147.018	1012.33	1916.35	1108.5	314.643	1256.68	3361.04	747.898	222.919	662.785	2786.58	1305.31	1230.63	681.998	2374.45	1127.13	589.924	1209.78	1831.51	897.804	1214.47	470.944
WBGene00021417	9.75613	6.4974	12.5438	38.3535	13.5084	16.5044	0	10.481	0	9.87321	65.5595	101.383	8.04484	68.594	114.941	125.264	77.2318	105.844	23.5884	35.2193	21.5427	35.9503	17.2896	44.8459	24.9263	17.5013	16.7261	22.4719	2.81779	30.5015
WBGene00021425	1335.44	964.863	1496.7	689.252	991.176	1431.44	1206.03	1079.54	1228.28	1018.91	907.186	1143.92	1246.06	1123.89	704.511	1002.11	1437.56	1244.93	802.006	1606.88	1297.95	2041.77	940.557	1548.68	2613.94	1292.91	1354.82	1744.24	1104.57	2199.77
WBGene00021423	4769.02	4289.36	5579.14	1998.83	3386.66	3246.29	4799.11	2611.73	3154.1	2800.7	1969.02	1976.98	2285.63	2209.96	1592.33	2090.8	2055.42	2182.4	888.496	1763.16	1073.1	1245.57	833.361	1299.03	1460.68	1078.52	936.663	1547.35	1065.12	1523.86
WBGene00021421	1013.49	1155.45	1011.49	803.757	732.266	1068.98	1057.15	769.696	1195.95	1246	1312.87	1688.71	2038.03	1952.29	909.621	1549.22	1646.44	2373.93	1111.8	1611.28	1459.52	2316.68	1136.51	1447.03	2525.87	1542.3	1158.28	1544.14	1465.25	1993.58
WBGene00021427	2511.34	1295.15	2629.64	790.972	3372.03	2940.96	3226.51	2048.38	2443	2577.56	1189.6	603.415	2707.54	434.429	2234.42	1169.74	5369.36	899.674	6585.88	2107.65	2578.39	2372.72	5609.91	2333.48	1616.89	4493.47	5424.84	2028.89	2361.31	2246.13
WBGene00021420	6715.08	5401.5	9009.87	7879.7	6198.09	5998.72	8307.11	5005.97	6361.39	7197.57	2295.14	1428.53	4999.42	1151.15	4758.17	2405.8	9903.22	2048.84	14250.5	4779.92	6270.28	5119.75	10636.6	5601.25	4558.2	7617.45	11761.2	4592.82	5728.57	4702.12
WBGene00021419	257.677	256.647	488.638	505.822	337.709	88.8699	351.551	573.178	152.231	329.107	124.395	265.674	75.0852	276.135	97.1056	302.106	301.906	297.371	194.997	486.466	142.72	948.454	167.133	375.21	1008.69	229.705	295.495	645.263	242.33	1089.51
WBGene00021430	1508.18	5260.72	1399.77	1228.98	1413.88	2458.52	621.782	1274.09	3934.03	247.488	1169.42	700.523	1781.49	535.561	2894.34	589.476	1607.83	441.017	643.177	726.397	954.611	380.65	699.654	689.131	511.821	1277.6	1202.89	608.88	1913.28	373.339
WBGene00016671	375.898	34.6528	1008.64	867.123	760.408	221.54	551.722	643.925	89.6704	429.814	189.394	222.922	36.6487	237.441	392.386	197.106	66.7002	148.686	570.839	141.978	255.82	155.432	457.599	121.084	101.367	192.515	305.252	143.392	36.6313	96.3848
WBGene00000402	89.5268	16.2435	80.3943	23.9015	29.831	24.1218	96.3324	43.234	9.38411	54.6317	7.28438	9.16116	15.1958	14.0706	26.7536	7.36845	10.5316	35.2813	3171.85	924.506	499.522	360.56	3438.33	1511.31	844.172	2493.94	4598.29	1441.41	163.432	667.373
WBGene00235340	176.758	20.5751	158.508	152.858	117.073	13.9653	71.311	135.598	10.4268	45.4167	601.242	873.364	2265.96	572.496	802.607	972.635	1388.42	703.107	427.736	410.525	1945.58	353.159	305.45	1246.71	1010.35	1546.68	289.919	620.651	470.571	202.53
WBGene00016670	1.14778	0	3.42103	1.1117	1.1257	0	0	3.93036	0	1.31643	12.8878	4.88595	23.2407	0	1.98175	0	10.5316	7.56029	520.517	49.5271	402.579	19.0325	78.3797	19.4332	6.64703	41.5656	47.3907	12.8411	92.9871	1.22006
WBGene00016669	0	0	0.570172	0	0	0	0	0	0	0	26.8962	9.7719	39.3304	0	31.7079	12.8948	70.2107	0	165.119	11.006	110.406	8.4589	130.249	23.9178	1.66176	80.9436	65.5106	13.9112	191.61	2.44012
WBGene00001705	136.012	0	40.4822	320.724	138.461	20.3131	77.5664	188.658	3.12804	30.936	49.87	9.16116	0.893872	3.51764	706.492	33.158	3.51054	37.8014	42.4591	71.5391	51.1639	39.1224	34.5793	56.8047	21.6028	8.75066	50.1784	39.5933	30.9957	19.521
WBGene00044468	5.16501	0	3.42103	2.77924	5.06564	9.52177	0	2.62024	5.2134	1.97464	556.415	514.246	2961.4	410.685	126.832	256.054	1632.4	105.844	655.758	71.5391	1712.65	88.8184	715.791	227.219	340.66	796.31	400.033	115.57	462.118	64.6632
WBGene00022090	105.022	86.6319	144.254	9.44942	40.5251	17.774	122.605	15.7215	15.6402	48.0496	62.7578	23.819	69.722	39.5735	6.93611	5.52634	24.5737	15.1206	0	12.1066	12.1178	6.34417	0	14.9486	11.6323	30.6273	1.39384	46.0138	36.6313	32.9417
WBGene00022092	826.401	363.854	1143.2	1615.3	1199.99	609.393	1229.8	1470.61	754.9	1503.36	316.591	248.573	315.537	360.558	314.107	324.212	540.622	357.854	742.248	631.746	376.997	1062.65	736.539	490.315	1068.51	483.474	670.439	568.217	408.58	1007.77
WBGene00022089	7771.04	14582.3	7137.99	9449.42	6409.72	11657.2	6954.7	6820.49	12611.2	8628.52	27899.7	22239	40349.4	34261.8	10672.7	21215.6	25651.5	30750.2	32303.5	26537.7	22671	26703.7	29731.3	24834.1	22541.7	28496.5	29167.6	21697.1	26670.4	27531.9
WBGene00022087	2786.81	1758.63	2475.12	2009.95	2515.37	1796.44	2626	2776.8	1398.23	1897.63	1116.75	2231.05	1234.44	2337.47	1465.5	2030.01	2048.4	2376.45	1626.03	2565.5	1670.91	2841.13	1473.08	2157.09	2866.53	1697.63	1884.48	2526.48	1549.78	3056.25
WBGene00022093	12.6256	11.9119	8.55259	16.1196	15.7598	10.7913	15.0128	6.55061	3.12804	3.94928	981.711	494.703	34.861	401.891	178.357	943.162	63.1896	708.147	1363.41	1550.75	534.529	1184.25	753.829	1176.46	1518.85	634.423	886.484	888.174	653.727	1649.52
WBGene00022086	8.03446	0	2.85086	11.117	10.1313	10.7913	0	5.24049	2.08536	5.92392	175.386	138.028	3.57549	9.67352	93.1421	145.527	8.77634	105.844	42.4591	20.9114	33.6605	5.28681	27.6634	46.3407	1.66176	8.75066	39.0276	17.1214	25.3601	3.66018
WBGene00022083	12.6256	0	4.56138	2.77924	5.62849	8.2522	0	1.96518	2.08536	0	3.36202	4.27521	47.3752	0	1.98175	0	8.77634	0	9.43536	3.30181	41.739	3.17209	38.0372	11.9589	3.32351	35.0026	85.0244	7.49062	95.8049	0
WBGene00022078	1349.21	2192.87	1813.72	2385.7	2263.78	2261.74	2002.96	1963.87	2750.59	1847.61	3408.53	3085.48	4743.78	3706.72	2391.97	5701.34	5436.06	6562.33	1379.14	1968.98	2523.19	1514.14	2452.82	2527.81	1648.46	3038.67	2033.62	1913.32	2888.23	2016.76
WBGene00022077	491.824	552.279	781.136	867.123	516.695	556.071	522.947	868.611	483.803	570.013	933.522	1870.71	1400.7	2617.13	697.575	2088.96	1695.59	3243.36	507.937	1096.2	1276.41	1406.29	643.175	1363.31	1528.82	1236.03	592.383	1425.36	1104.57	1599.5
WBGene00022101	219.226	184.093	648.286	240.682	220.637	242.488	273.984	254.819	173.085	525.255	85.7316	350.567	87.5994	215.456	82.2425	222.896	277.332	337.693	62.9024	327.979	70.0138	565.689	99.1273	194.332	659.717	157.512	121.264	406.634	157.796	646.632
WBGene00022099	3343.48	1537.72	5637.87	2386.26	3244.26	3462.75	5596.04	2699.51	3183.3	6436.67	189.394	390.265	93.8565	371.111	496.427	705.529	415.998	567.021	963.979	1074.19	564.15	1952.95	778.034	759.39	1640.15	1271.03	790.309	1178.17	859.426	1421.37
WBGene00022076	68.8668	335.699	29.0788	141.741	74.8589	300.888	38.7832	47.1644	320.102	15.1389	134.481	107.491	727.612	3.51764	128.813	145.527	1274.32	25.201	102.216	14.3078	277.362	13.7457	145.233	31.3921	6.64703	175.013	129.627	27.8223	109.894	9.76049
WBGene00004878	62.554	119.119	49.0348	20.0105	28.7053	165.044	6.25535	17.6866	247.115	13.1643	124.955	117.874	1223.71	0	119.896	103.158	900.452	10.0804	64.475	4.40241	154.838	6.34417	96.822	32.887	1.66176	137.823	174.23	22.4719	228.241	6.10031
WBGene00003595	253.085	102.875	419.647	942.163	574.106	224.714	579.246	686.504	57.3474	619.379	10.0861	7.32893	6.2571	0	70.352	1.84211	0	5.04019	4.71768	2.2012	16.157	3.17209	6.91586	4.48459	6.64703	6.563	1.39384	2.14018	0	1.22006
WBGene00003161	1814.07	907.47	3707.26	4314.49	2912.18	1855.48	3779.48	3309.37	2081.19	3568.18	122.154	323.694	33.9671	342.97	339.869	399.738	235.206	367.934	485.921	795.735	228.891	1561.72	374.609	524.696	1462.35	702.241	436.273	933.117	541.016	1364.03
WBGene00022075	338.595	422.331	381.445	461.354	475.607	590.985	561.731	638.684	719.449	669.403	1003.56	567.992	897.447	795.867	608.396	694.476	912.739	1141.6	1759.69	991.643	809.198	1524.72	1715.13	1204.86	1065.19	1513.86	1307.42	1063.67	1169.38	1250.56
WBGene00004367	4084.95	1820.35	4888.66	2384.59	4194.35	2045.28	4710.28	3125.95	1602.6	4575.24	1441.75	1274.62	1019.01	1393.87	1989.67	1092.37	912.739	1043.32	941.963	1213.96	929.029	989.691	786.103	1038.93	887.378	632.235	897.635	908.505	583.282	957.748
WBGene00022100	1519.66	142.943	493.769	459.687	923.072	347.227	1113.45	662.922	90.7131	806.97	3233.71	3634.54	337.883	8087.06	2358.28	4437.65	415.998	7015.95	680.918	2388.31	1630.51	1542.69	560.185	2925.44	2504.27	590.67	837.7	1607.27	586.1	1411.61
WBGene00022074	3503.6	2180.96	5104.75	4490.14	3199.79	2352.51	3807.01	3512.44	2087.44	3354.92	1236.66	1636.79	1925.4	1706.94	1039.43	1481.06	1811.44	1597.74	978.132	1563.96	1141.76	2200.37	967.068	1210.84	2128.71	1008.51	1095.56	1418.94	879.15	1926.48
WBGene00022377	78.6229	79.0516	181.885	71.7044	78.7988	55.8611	103.839	56.3352	39.6218	107.947	18.4911	98.3298	62.571	83.544	16.8448	38.6844	96.5397	22.6809	6.29024	7.70422	20.1963	32.7782	3.45793	32.887	38.2204	32.815	6.96922	27.8223	30.9957	30.5015
WBGene00022376	674.894	589.097	1381.53	1096.69	933.766	616.376	1167.25	1008.14	502.571	1124.89	247.109	306.593	288.721	370.232	201.147	189.738	254.514	161.286	187.135	355.495	214.081	604.811	205.171	246.652	545.056	264.708	232.772	365.97	160.614	572.209
WBGene00044651	2155.53	1312.47	3202.66	1116.14	1590.05	1071.52	2548.43	1435.24	752.814	1423.06	448.27	455.615	467.495	524.129	549.935	445.791	424.775	554.421	209.15	496.372	335.258	472.641	243.208	412.582	357.278	378.466	263.436	439.806	318.41	458.743
WBGene00022378	6371.9	10625.4	9637.05	2033.29	4974.46	7236.55	6096.47	3176.39	9080.69	4583.14	2261.52	3348.1	2674.46	3860.61	1656.74	3067.12	3324.48	4004.43	1091.36	2867.07	1392.2	4076.13	1118.06	1992.65	4752.62	1852.95	1621.04	2765.11	2037.26	3974.96
WBGene00006705	406.314	494.885	139.692	333.509	303.938	286.288	286.495	421.859	207.493	254.729	3470.73	3610.72	3794.49	4791.91	1567.56	4133.7	2281.85	6438.84	594.428	1347.14	1331.61	963.257	888.688	1662.29	1078.48	1408.86	768.008	1260.56	1425.8	1117.58
WBGene00022382	198.566	2117.07	94.6486	247.908	478.984	2174.14	62.5535	592.175	2398.16	48.7078	910.548	580.817	4757.18	247.994	1017.63	1160.53	8892.19	211.688	8605.05	1071.99	13617.7	747.555	11158.7	2059.92	746.129	15648.4	8845.33	1853.39	13195.7	417.261
WBGene00050885	153.229	122.368	165.92	165.087	166.04	232.966	167.643	199.794	294.036	302.778	117.11	119.095	234.194	248.873	105.033	156.58	249.248	279.731	198.143	239.931	188.499	337.298	189.034	198.817	334.013	312.836	157.504	220.438	197.245	298.915
WBGene00022379	280.058	282.637	444.164	352.408	273.544	183.453	350.3	289.537	215.835	310.677	277.367	301.708	320.006	403.649	233.846	372.107	300.151	443.537	305.077	430.335	278.709	425.059	321.587	281.034	310.748	299.71	231.378	284.644	208.516	390.42
WBGene00022380	1706.17	2577.3	1733.89	2084.43	1952.52	2664.19	2074.27	2175.46	3470.04	3050.16	3534.61	3009.75	5190.71	4327.58	1559.63	2473.96	3292.88	3782.66	3863.78	3214.86	3162.74	3982.02	3933.97	3130.24	3217.16	3900.61	3615.63	2919.2	3533.51	3549.16
WBGene00022381	3361.27	2400.79	4583.62	3584.67	3743.51	2301.09	3985.91	2799.07	2162.52	3614.25	1280.93	1244.09	1984.4	1524.02	1328.76	1136.58	1890.42	1186.96	2102.51	1912.85	1755.73	2142.22	1799.28	1659.3	2161.95	1975.46	1703.28	1692.88	1772.39	1981.38
WBGene00022375	32.1378	109.373	50.1752	7.78188	12.9455	14.6	55.0471	3.2753	7.29875	15.1389	33.6202	22.5975	148.383	6.15587	21.7992	20.2632	135.156	10.0804	36.1689	20.9114	91.5565	25.3767	42.6478	37.3715	38.2204	19.689	25.0892	23.542	47.9024	18.3009
WBGene00022374	90.6746	5.4145	30.7893	46.6913	38.8366	22.8523	43.7875	34.0632	7.29875	20.4046	209.566	48.2488	15.1958	2.63823	236.819	217.369	40.3712	105.844	176.127	294.961	131.949	104.679	87.6009	240.673	11.6323	45.941	115.689	93.0977	101.44	90.2845
WBGene00044485	21.2339	0	14.2543	22.7898	16.8855	49.5132	17.515	22.9271	51.0913	15.1389	364.78	172.841	636.437	21.9853	144.667	316.843	573.973	317.532	91.2085	60.5331	160.224	39.1224	132.554	103.145	19.9411	724.117	103.144	89.8874	414.215	26.8413
WBGene00021876	2029.27	748.283	319.867	1695.34	1197.18	556.071	859.485	1504.67	472.334	1007.07	18699.6	3130.67	1807.41	3207.21	8176.68	3240.28	1641.18	3880.95	3011.45	2508.27	2820.75	1850.38	4673.97	2479.98	1723.24	1877.02	3635.14	1620.11	2829.06	1467.73
WBGene00021877	103.874	67.1398	285.656	203.44	140.712	36.1827	72.5621	216.825	51.0913	131.643	57.1544	133.753	54.5262	142.465	37.6532	103.158	110.582	55.4421	53.467	135.374	22.8891	284.43	72.6165	137.527	365.586	85.319	71.086	210.807	64.8092	395.3
WBGene00021868	5917.38	5308.37	5175.46	4302.27	5988.71	6152.97	5304.54	5011.87	6054.84	5173.56	3780.6	2500.39	4794.73	2684.84	4350.92	2820.27	2908.48	3283.68	6035.49	3669.41	4207.56	3623.58	5566.11	4073.5	4416.95	3596.52	5572.58	3332.26	4807.15	3400.31
WBGene00045397	55.6673	1510.64	11.4034	114.505	116.51	778.881	0	123.806	1177.18	6.58214	393.357	252.848	1878.02	80.0264	385.45	206.317	1660.48	65.5225	221.731	17.6096	383.73	24.3193	277.787	98.6609	59.8232	461.597	196.532	79.1866	1036.95	10.9806
WBGene00021875	30.99	316.207	2.85086	35.5743	18.574	71.0959	6.25535	15.7215	61.5181	10.5314	634.862	420.803	704.371	335.055	75.3064	211.843	358.075	105.844	492.211	423.732	350.069	381.708	160.217	153.971	199.411	161.887	100.357	86.6772	78.8981	122.006
WBGene00044487	0	48.7305	3.99121	5.55848	4.50279	3.17392	6.25535	5.89555	6.25607	1.31643	85.1713	110.545	34.861	67.7146	7.92698	42.3686	17.5527	47.8818	22.0158	31.9175	35.0069	34.8929	18.4423	26.9075	21.6028	17.5013	6.96922	16.0513	2.81779	18.3009
WBGene00021894	35.5812	11.9119	1.14034	21.6781	30.9567	8.2522	21.2682	16.3765	5.2134	10.5314	2298.5	1286.23	106.371	941.849	296.271	998.425	157.974	637.584	1217.16	1146.83	541.261	830.029	668.533	917.845	953.848	352.214	590.989	468.699	526.927	871.124
WBGene00044488	80.3446	1330.88	30.2191	135.627	79.9245	606.219	5.00428	121.186	1122.97	21.7211	663.439	182.612	1676.9	26.3823	803.598	338.949	3305.17	32.7612	740.676	35.2193	683.981	25.3767	882.925	107.63	19.9411	269.083	800.066	41.7335	352.224	17.0809
WBGene00235268	120.517	12.9948	39.9121	613.101	212.757	13.9653	85.0728	417.929	15.6402	18.43	111.507	0.610744	19.6652	2.63823	1161.3	5.52634	0	5.04019	1063.05	78.1428	141.374	76.1301	985.51	176.394	58.1615	378.466	779.158	119.85	11.2712	48.8024
WBGene00043062	0	9.74609	10.8333	7.22603	2.81424	3.17392	7.50642	3.93036	5.2134	0.658214	70.6025	31.1479	295.872	0.879411	62.425	92.1056	874.123	27.7211	973.415	37.4205	739.184	29.6061	782.645	104.64	9.97054	993.2	933.875	89.8874	397.308	6.10031
WBGene00021873	0	61.7253	0	1.66754	3.37709	15.2348	0	1.31012	14.5975	0	106.464	57.4099	592.637	14.95	15.854	16.579	117.603	5.04019	415.156	11.006	736.491	10.5736	126.791	26.9075	9.97054	124.697	66.9045	7.49062	22.5423	2.44012
WBGene00043702	0	0	0.570172	0.555848	0.562849	0	0	0	1.04268	0	30.8185	28.705	205.59	0	21.7992	31.3159	145.687	0	127.377	6.60361	195.231	3.17209	110.654	25.4126	0	212.204	98.9629	14.9812	174.703	1.22006
WBGene00021879	189.384	1741.3	3.42103	157.861	119.324	744.603	0	108.74	888.363	2.63285	1784.67	1066.97	10040	52.7646	958.174	692.634	4669.01	47.8818	2374.57	70.4385	2249.87	46.5239	2052.86	257.116	11.6323	1012.89	1607.1	142.322	989.044	12.2006
WBGene00021895	80.9185	792.682	5.13155	101.164	46.1536	323.74	0	58.9555	379.535	0.658214	825.937	515.468	5194.29	9.67352	585.606	578.423	4700.61	42.8416	1078.78	53.9295	1775.93	27.4914	1137.66	207.786	11.6323	695.678	794.491	114.499	853.79	4.88024
WBGene00044495	118.795	461.315	199.56	34.4626	97.3728	193.609	140.12	95.6389	135.548	104.656	147.929	159.404	146.595	160.932	79.2698	138.158	103.561	115.924	36.1689	77.0422	74.0531	47.5813	43.8004	70.2585	43.2057	21.8767	44.603	40.6634	53.538	20.741
WBGene00044492	10.33	97.4609	13.114	4.44679	2.81424	14.6	0	9.82591	30.2377	2.63285	178.748	119.706	786.607	7.91469	24.7718	22.1054	324.725	10.0804	23.5884	2.2012	18.8499	7.40153	35.7319	5.97945	1.66176	35.0026	33.4522	4.28035	19.7245	1.22006
WBGene00021872	95.8396	1139.21	127.148	81.7097	74.296	415.784	53.796	73.3668	459.821	58.581	2173.55	835.498	10275.9	139.826	516.245	930.267	7817.96	194.047	934.101	99.0542	564.15	59.2123	1086.94	164.435	49.8527	1010.7	1248.88	147.672	1203.2	37.8219
WBGene00021881	6.88668	1.0829	26.7981	8.89357	3.93994	3.80871	0	8.51579	4.17072	7.24035	87.9729	28.0942	37.5426	14.0706	24.7718	112.369	26.329	90.7234	34.5963	28.6157	37.6997	15.8604	26.5108	50.8253	8.30878	24.0643	18.12	18.1915	50.7202	23.1812
WBGene00021882	2435.59	1589.7	2398.15	1228.42	2084.79	2241.43	2078.03	1959.94	2327.26	1879.86	1102.74	1161.02	673.085	1093.11	897.731	2228.96	953.11	2693.98	684.064	1530.94	1186.2	1620.94	589.001	1308	1741.52	1128.84	907.392	1464.95	1059.49	2091.18
WBGene00021871	259.972	315.124	259.428	47.2471	124.39	224.079	222.691	97.6041	320.102	113.871	64.9991	131.921	51.8446	238.32	68.3702	97.632	17.5527	219.248	36.1689	86.9476	52.5104	85.6463	28.8161	122.579	152.882	39.378	15.3323	81.3267	45.0846	65.8833
WBGene00235102	1611.48	1715.31	2934.68	2839.83	2021.75	1693.61	2189.37	2405.38	1870.57	2994.21	974.987	826.947	904.598	1010.44	993.846	508.423	823.221	677.906	1242.32	817.747	846.898	1227.6	1254.08	907.381	1149.94	947.259	1123.44	902.085	898.875	1305.47
WBGene00021883	3267.73	4657.55	4666.86	2508.54	3088.91	5586.74	3345.36	3414.83	6398.92	4537.07	4716.92	2405.72	10863.2	2339.23	1849.96	1512.37	4158.23	1534.74	6445.92	2528.08	4882.12	2737.51	6068.67	4003.24	2740.24	5648.55	5638.1	5451.03	24669.8	4040.84
WBGene00021884	29.8423	162.435	200.701	105.611	97.3728	100.296	176.401	111.36	62.5607	147.44	62.1974	82.4504	105.477	98.494	29.7262	51.5792	101.806	50.4019	53.467	73.7403	64.6281	99.392	58.7848	67.2688	176.146	100.633	41.8153	113.429	61.9914	170.809
WBGene00021898	310.474	347.611	968.723	160.64	209.943	408.167	502.93	142.803	225.219	664.796	97.4987	250.405	88.4933	238.32	74.3155	114.211	163.24	143.645	12.5805	127.67	41.739	291.832	34.5793	100.156	357.278	50.3163	37.6338	157.303	87.3515	283.054
WBGene00044493	425.252	751.532	659.119	481.365	503.749	695.724	636.795	408.758	460.864	712.187	545.208	621.737	990.41	743.102	296.271	572.897	754.765	569.542	116.369	357.696	301.598	587.893	121.028	281.034	586.6	280.021	135.203	281.433	208.516	448.983
WBGene00021887	60.8323	5.4145	187.587	99.4968	71.4818	31.7392	133.865	79.2624	19.8109	83.5931	46.508	384.769	29.4978	271.738	48.5528	197.106	236.961	221.768	106.934	278.452	29.6212	585.778	78.3797	204.796	613.188	172.826	139.384	364.9	208.516	666.153
WBGene00006708	894.694	1085.07	1827.4	2576.36	1321.01	862.673	1274.84	1648.79	849.783	1455.97	2568.59	2561.46	2858.6	2764.87	1539.82	2230.8	2474.93	2678.86	3538.26	3535.13	3160.05	4362.68	3278.12	3179.57	4282.35	3600.9	2963.31	3806.31	5573.59	4427.6
WBGene00021888	2840.18	3758.74	2949.5	2984.91	3058.52	4041.67	4034.7	2802.35	5286.38	3907.81	1092.1	723.732	2530.55	706.167	1483.34	668.687	3045.39	657.745	3635.76	1468.2	2881.34	1775.31	3433.72	1986.67	1891.08	3710.28	3427.46	2126.27	6232.95	2038.72
WBGene00021870	371.881	443.989	116.315	670.353	390.054	364.366	266.478	345.217	446.267	94.7828	310.987	193.606	1165.61	87.0616	1938.15	329.738	1374.37	146.166	3925.11	1144.63	1248.13	722.178	2950.77	1426.1	992.069	1406.67	2573.03	1154.63	845.337	721.056
WBGene00021897	4.59112	37.9015	71.2716	20.0105	5.62849	8.88699	18.7661	14.4113	3.12804	10.5314	469.563	687.087	84.0239	1062.33	149.622	1009.48	103.561	1103.8	290.924	247.635	390.462	180.809	232.834	387.169	197.749	76.5683	195.138	143.392	101.44	123.226
WBGene00002243	1658.54	191.673	222.367	690.364	951.777	353.575	1033.38	601.346	92.7984	498.268	1545.97	619.905	50.0568	180.279	3033.06	1075.79	124.624	572.062	1003.29	599.828	692.06	326.725	783.797	890.938	729.511	332.525	536.63	362.76	239.512	330.637
WBGene00021890	14021.3	13369.5	8118.69	2959.89	5302.03	16399.7	9084.02	4087.58	13203.4	5374.97	9541.42	11255.4	6505.6	14101.3	11439.6	14869.5	5404.47	16584.7	3343.26	7562.24	6923.29	4466.3	2860.86	8229.21	4991.92	4160.94	3087.36	5545.2	3322.17	5140.12
WBGene00219425	177.332	27.0725	327.849	47.803	61.3505	78.0785	77.5664	89.0883	34.4084	101.365	253.272	490.427	29.4978	368.473	134.759	440.265	307.172	425.896	59.7573	269.648	90.2101	254.824	43.8004	180.878	255.91	74.3806	98.9629	195.826	98.6226	245.232
WBGene00021892	15.495	0	27.3683	8.89357	6.19133	1.26957	15.0128	14.4113	8.34143	21.0628	5.04303	32.9802	33.0733	31.6588	2.97262	5.52634	12.2869	15.1206	83.3457	9.90542	40.3926	9.51626	69.1586	25.4126	9.97054	52.504	29.2707	19.2616	2.81779	8.54043
WBGene00021869	12.0517	0	28.5086	7.22603	8.44273	19.0435	13.7618	9.82591	13.5548	11.8478	28.5772	37.8661	84.0239	58.0411	5.94524	16.579	42.1264	40.3215	29.8786	17.6096	156.185	9.51626	65.7007	17.9383	33.2351	124.697	54.3599	19.2616	81.7159	12.2006
WBGene00003008	53.9456	21.658	251.446	117.284	59.6619	45.0697	80.0685	108.74	62.5607	35.5435	91.8953	70.8463	0.893872	52.7646	63.4159	106.843	5.2658	68.0426	80.2006	81.4446	16.157	59.2123	62.2427	91.1866	41.5439	100.633	140.778	60.9951	64.8092	34.1617
WBGene00021893	336.299	251.233	223.508	43.3562	87.2415	136.479	175.15	46.5093	211.664	103.998	2271.61	5871.08	618.559	13587.8	451.838	7233.98	523.07	10219	421.446	3009.05	1687.06	2106.26	570.558	3107.82	2768.49	735.056	1099.74	2154.09	2403.57	1953.32
WBGene00022069	20260.6	14293.2	21217.3	9661.2	11013.8	11137.9	19415.4	10869.4	7816.97	6981.67	11210.7	13017.4	23385.5	15537.4	8615.64	14469.8	18165.3	16045.4	5713.11	15291.8	9263.37	7489.29	6975.8	14600.3	18644.9	13368.8	8478.75	14932	17952.1	12095.7
WBGene00022067	1019.23	840.33	1842.23	1152.83	1354.78	858.229	1662.67	1343.53	753.857	1639.61	513.269	969.861	496.099	1024.51	471.656	830.793	874.123	882.033	303.504	544.798	312.369	804.652	278.94	475.366	948.863	395.967	386.095	591.759	355.042	893.085
WBGene00022070	18.3645	0	27.9384	6.67018	13.5084	9.52177	27.5236	10.481	8.34143	15.1389	16.8101	65.9603	0	58.0411	14.8631	86.5793	114.092	70.5627	1.57256	18.7102	1.34642	20.0899	2.30529	13.4538	36.5586	0	4.18153	29.9625	2.81779	24.4012
WBGene00022071	0	0	5.13155	1.1117	1.1257	0	0	0	0	1.31643	6.16371	12.8256	0	21.1059	2.97262	20.2632	0	40.3215	11.0079	23.1126	24.2356	34.8929	5.76322	26.9075	41.5439	6.563	1.39384	16.0513	2.81779	34.1617
WBGene00022072	2.86945	0	9.12276	10.5611	5.62849	6.34785	26.2725	12.4462	4.17072	13.8225	279.608	594.865	4.46936	1045.62	64.4067	871.319	75.4765	2046.32	1769.13	3387.65	1180.81	4016.92	2332.95	2735.6	3722.33	1306.04	1975.08	2289.99	1406.08	3391.77
WBGene00235279	39.5984	0	17.1052	27.2366	17.4483	2.53914	17.515	10.481	4.17072	13.1643	11.7671	21.376	37.5426	16.7088	103.051	36.8423	33.3501	20.1608	40.8866	135.374	297.559	145.916	35.7319	448.459	81.4261	323.775	58.5414	110.219	16.9067	43.9222
WBGene00022073	1377.91	361.688	947.627	1025.54	1577.1	462.123	1306.12	1129.32	376.407	894.512	1297.18	646.167	227.043	845.113	2687.25	771.845	198.345	582.142	745.393	604.231	533.182	246.365	484.11	671.193	255.91	280.021	604.928	355.269	160.614	150.068
WBGene00003153	20286.4	27138.5	10044.7	6560.12	11644.8	14290.9	12517	8703.14	11675.9	9724.45	32347.1	25249.4	19712.6	40375.5	17847.6	31522.2	16403	41861.3	9510.84	21567.4	18156.5	12255.9	9072.46	19452.6	15269.9	12786.9	11269.2	14845.3	18465	13608.6
WBGene00020728	11.4778	14.0777	30.7893	14.4521	19.6997	10.1566	21.2682	11.136	11.4695	15.7971	21.2928	45.1951	167.154	7.91469	32.6988	5.52634	28.0843	10.0804	199.715	6.60361	165.61	15.8604	121.028	52.3202	64.8085	43.7533	64.1168	20.3317	28.1779	15.8608
WBGene00022061	19.5123	126.699	11.4034	10.0053	11.8198	52.6871	3.75321	1.96518	65.6888	5.92392	128.878	120.317	660.571	131.912	49.5437	68.1582	335.256	12.6005	37.7414	9.90542	177.727	8.4589	53.0216	20.9281	39.8822	52.504	27.8769	5.35044	22.5423	9.76049
WBGene00022063	21.8078	5.4145	21.0964	22.7898	14.0712	4.44349	10.0086	9.17085	4.17072	11.8478	374.866	276.056	31.2855	72.1117	97.1056	350.001	33.3501	287.291	355.399	106.758	200.617	70.8432	274.329	140.517	31.5734	35.0026	137.99	72.766	84.5337	109.806
WBGene00022062	26.3989	15.1606	11.4034	37.7977	19.1369	5.71306	0	13.7563	13.5548	11.8478	60.5164	17.7116	3.57549	63.3176	60.4433	86.5793	29.8395	75.6029	12.5805	34.1187	21.5427	8.4589	16.137	28.4024	0	19.689	20.9076	19.2616	16.9067	9.76049
WBGene00019766	3975.33	2548.06	5398.96	1319.58	2672.41	2198.89	3779.48	2632.69	2351.24	3645.19	1193.52	1638.02	2568.09	1976.91	1272.28	1505.01	2532.85	1607.82	1045.75	1523.23	1363.92	1657.94	1076.57	1551.67	1814.64	1706.38	1130.41	1841.62	1614.59	2014.32
WBGene00022059	6103.32	3606.05	5154.93	2253.41	4536	3723.65	5534.74	2952.36	3729.66	4003.26	2621.82	3586.9	3032.01	5585.14	2596.09	4282.91	2789.12	6461.52	1486.07	3064.08	2037.13	2280.73	1410.84	2768.48	2525.87	1400.11	1661.46	2395.93	1730.12	2728.06
WBGene00022060	231.851	87.7148	290.218	292.932	92.3072	73.635	131.362	195.208	80.2863	137.567	577.147	185.666	43.7997	124.876	202.138	385.002	129.89	299.891	177.699	213.517	160.224	179.752	155.607	414.077	136.264	83.1313	188.169	200.107	152.161	212.291
WBGene00020831	3280.35	5985.18	3463.23	2202.83	2428.69	3024.75	3028.84	2805.63	2893.43	2263.6	4228.3	3337.72	14116.9	3283.72	3314.47	2352.38	7502.01	2126.96	3233.18	2320.07	3697.27	3092.78	3155.94	1997.14	3444.82	5434.16	3421.88	2557.51	5038.21	2925.71
WBGene00020832	0	30.3212	14.8245	2.77924	2.25139	22.8523	0	3.93036	29.195	6.58214	7.84472	9.16116	33.0733	0	3.96349	0	14.0421	12.6005	4.71768	1.1006	16.157	2.11472	18.4423	1.49486	1.66176	52.504	9.7569	3.21027	19.7245	1.22006
WBGene00044469	29.2684	43.316	9.69293	16.1196	11.257	34.9132	0	8.51579	15.6402	4.6075	913.91	330.412	3491.46	21.1059	192.229	410.791	3099.8	40.3215	652.612	26.4145	875.173	16.9178	869.093	164.435	8.30878	805.061	968.721	107.009	777.71	4.88024
WBGene00020833	1117.36	440.74	1969.38	1750.37	1098.68	927.421	1920.39	1302.26	901.917	1687	55.4734	17.1008	8.93872	26.3823	321.043	14.7369	7.02107	47.8818	88.0634	123.267	37.6997	120.539	94.5168	59.7945	73.1173	52.504	83.6306	49.2241	16.9067	86.6243
WBGene00001548	268.007	4.3316	78.6838	90.0474	123.264	78.7133	192.665	75.332	8.34143	61.8721	548.57	80.6182	33.0733	38.6941	468.683	230.264	26.329	113.404	50.3219	182.7	64.6281	44.4092	29.9687	127.063	24.9263	0	40.4214	37.4531	76.0803	31.7216
WBGene00021089	33.2856	0	37.6314	25.0132	21.3882	6.98263	17.515	13.1012	9.38411	16.4553	142.326	269.949	95.6443	177.641	42.6075	57.1055	87.7634	50.4019	168.264	61.6337	76.7459	48.6386	137.165	92.6814	38.2204	100.633	100.357	72.766	73.2625	28.0614
WBGene00021088	2315.07	3257.36	2137.58	4645.22	1497.74	2620.39	2030.49	3675.55	3110.31	1944.36	5824.71	4075.49	8584.74	4706.6	4184.46	6981.61	11490	8475.08	18513.7	16827.1	10204.5	22221.5	16620	13503.1	22704.6	16293.7	20131.3	17268	14277.7	24595.2
WBGene00021087	465.425	0	28.5086	97.8293	370.354	56.4958	37.5321	200.449	0	20.4046	184.351	6.10744	1.78774	7.91469	3040	12.8948	5.2658	5.04019	44.0317	446.845	270.63	345.757	20.7476	1279.6	68.132	177.201	151.929	57.7848	53.538	13.4207
WBGene00021086	6.31279	0	1.14034	6.67018	5.06564	0	1.25107	3.2753	0	0	3.36202	0	0	0	83.2333	0	0	0	14.153	115.563	55.2032	112.08	24.2055	312.426	39.8822	98.445	18.12	41.7335	14.0889	6.10031
WBGene00021085	10.9039	0	2.28069	42.8003	14.0712	7.61742	1.25107	6.55061	0	1.31643	26.3358	0.610744	0	9.67352	353.742	3.68423	0	2.5201	58.1847	370.903	169.649	312.979	79.5324	1103.21	260.896	385.029	156.11	149.812	76.0803	39.042
WBGene00021084	59.1106	0	1.71052	115.061	75.4217	3.80871	8.75749	41.2688	1.04268	0.658214	111.507	0	0	2.63823	1514.05	9.21056	5.2658	2.5201	250.037	1343.84	744.57	1071.11	242.055	4783.56	596.571	2393.31	420.941	711.609	205.699	145.187
WBGene00021083	13.7734	12.9948	3.42103	11.117	9.56843	3.17392	3.75321	2.62024	0	0.658214	38.1029	0	0	0	909.621	3.68423	1.75527	0	66.0475	269.648	236.97	264.34	91.0588	1895.48	277.513	608.171	136.597	314.606	104.258	91.5046
WBGene00021082	179.628	111.539	297.63	138.406	152.532	73.0002	165.141	100.879	84.457	117.82	45.9477	420.803	57.2078	240.079	150.613	233.948	294.885	191.527	121.087	230.026	200.617	372.191	124.485	264.591	430.395	275.646	125.446	342.428	143.707	387.979
WBGene00018328	298.997	530.621	962.451	353.519	354.032	335.166	394.087	323.6	399.346	505.508	220.773	268.727	332.52	415.082	217.001	267.106	233.451	330.133	358.544	313.672	258.513	632.302	387.288	318.406	661.379	266.895	387.488	384.162	211.334	619.791
WBGene00001999	38211.9	18412.5	48920.2	23052.1	35492.1	28367.3	45133.6	33452.6	31724.6	40888.2	4221.58	6238.14	6762.14	7596.35	8763.28	5447.13	6515.55	5889.46	5007.03	11470.5	8841.94	12675.7	6245.02	11673.4	16398.2	11255.5	7551.84	12960.9	7954.62	15827.9
WBGene00018330	7084.67	2903.25	6526.76	2392.93	4373.9	3182.18	4597.68	4291.3	3385.58	4598.28	2745.65	1805.97	1319.35	1526.66	4240.94	2138.69	1061.94	1801.87	1420.02	1744.45	2109.84	1735.13	1023.55	2213.89	1527.15	1349.79	1077.44	1750.67	1090.48	1204.2
WBGene00021953	21.2339	0	2.85086	7.78188	3.93994	0	0	1.31012	2.08536	1.97464	46.508	6.71818	0.893872	0	21.7992	44.2107	3.51054	10.0804	25.161	66.0361	21.5427	29.6061	9.22115	47.8356	3.32351	28.4397	9.7569	24.612	22.5423	23.1812
WBGene00021952	4881.51	8110.92	3544.19	6757.45	4890.59	7121.65	3495.49	4778.01	8584.38	3653.74	21032.3	6219.82	28949.8	3198.42	14797.7	8188.19	22881.7	3989.31	19471.4	5446.88	8455.51	3630.98	19712.5	6072.13	3212.18	12299.1	22470.1	4569.28	12294	3020.87
WBGene00015249	1891.54	1586.45	2355.95	2576.36	1687.42	1746.29	1792.78	2151.22	1517.1	2052.31	1649.63	2394.73	1810.09	2837.86	1596.3	2446.33	2083.5	2779.67	773.7	1141.32	1036.74	1244.51	727.318	1183.93	1488.93	960.385	741.525	1318.35	755.168	1533.62
WBGene00015250	748.352	797.014	1256.66	300.158	458.159	486.88	763.153	429.72	506.742	558.165	1792.52	2515.65	2903.3	3560.73	896.74	2315.54	1997.49	2870.39	517.372	1333.93	1541.65	1184.25	629.343	1656.31	1309.46	1564.18	624.442	1713.21	1637.14	1597.06
WBGene00015251	601.436	982.19	550.787	858.786	702.998	756.663	703.102	896.778	912.344	1051.17	2919.36	2865.61	2793.35	3348.8	1393.17	2547.64	1911.49	3520.57	619.589	764.919	1087.91	914.618	778.034	1028.46	777.702	1078.52	581.233	868.912	980.591	830.862
WBGene00015248	1847.35	3096.01	1797.75	1143.38	1811.81	3455.77	2090.54	2687.06	3739.05	2549.26	5108.59	3414.06	7843.72	4647.68	2675.36	4150.28	7823.23	6343.08	10177.6	6479.25	6337.6	8596.35	10000.3	7133.48	6768.33	9951.69	9239.79	6744.77	8566.08	7690.05
WBGene00219410	0	0	0	0	0	0	0	0.655061	0	0	23.5342	9.16116	7.15097	7.03528	1.98175	14.7369	5.2658	17.6407	23.5884	8.80482	47.1247	9.51626	16.137	41.8561	4.98527	17.5013	8.36306	51.3643	47.9024	26.8413
WBGene00001119	251.938	1.0829	83.8153	147.856	144.089	57.7654	180.154	199.138	36.4938	195.489	333.961	213.15	82.2362	193.47	468.683	191.58	68.4554	161.286	77.0554	134.273	98.2886	235.792	88.7535	183.868	277.513	52.504	83.6306	175.495	146.525	231.812
WBGene00015413	1058.25	852.242	1785.21	1790.94	1297.93	1054.38	1354.91	1433.93	797.65	1457.94	4618.86	2854.01	2993.58	2698.03	1946.07	3006.33	2329.24	3901.11	6741.56	6296.55	4917.12	6085.12	6030.63	5532.48	5988.97	6309.23	6156.6	4741.56	4288.68	6227.19
WBGene00015412	2.86945	0	10.2631	11.117	7.87988	0	0	1.96518	1.04268	6.58214	123.835	11.6041	1.78774	5.27646	40.6258	68.1582	7.02107	27.7211	34.5963	20.9114	41.739	17.9752	21.9002	37.3715	11.6323	15.3137	32.0584	22.4719	33.8135	12.2006
WBGene00015416	5.7389	0	6.84207	1.66754	1.68855	1.90435	0	0	8.34143	1.97464	58.2751	21.376	96.5381	26.3823	21.7992	53.4213	82.4976	88.2033	29.8786	5.50301	86.1708	6.34417	26.5108	35.8767	43.2057	50.3163	11.1507	16.0513	36.6313	8.54043
WBGene00195067	0	0	1.14034	0	0.562849	3.17392	0	1.31012	5.2134	0	7.84472	22.5975	84.9178	47.4882	10.8996	9.21056	66.7002	15.1206	9.43536	7.70422	48.4711	16.9178	14.9844	22.4229	119.646	98.445	4.18153	4.28035	2.81779	7.32037
WBGene00001702	86.6574	0	17.6753	115.616	64.1647	22.2175	17.515	34.0632	0	5.26571	7859.29	1986.14	87.5994	2193.25	1699.35	2109.22	163.24	1549.86	4206.6	1992.09	1452.79	1075.34	4256.71	1880.54	880.731	1607.93	3587.75	1790.26	4621.18	1011.43
WBGene00001692	49.3545	0	18.2455	28.9041	32.0824	0	7.50642	9.17085	1.04268	4.6075	3999.69	990.627	50.0568	1330.55	521.199	589.476	45.637	408.255	2335.25	1302.01	1236.01	918.847	2768.65	1297.54	1007.02	1214.15	1675.4	1070.09	2124.61	774.739
WBGene00001699	60.8323	0	18.2455	49.4705	32.6452	6.98263	31.2768	23.5822	0	9.87321	7448.56	2224.33	128.718	2507.2	1396.14	2722.64	222.919	2018.6	3546.12	2726.19	2323.92	2034.36	3599.71	2276.67	1572.02	2275.17	3208.63	2375.6	6156.87	1439.67
WBGene00017281	22.9556	0	9.69293	30.5717	21.9511	3.17392	26.2725	12.4462	0	11.1896	0.560337	7.32893	0	25.5029	40.6258	3.68423	0	5.04019	0	14.3078	2.69284	13.7457	2.30529	2.98972	4.98527	0	1.39384	4.28035	2.81779	6.10031
WBGene00019048	42.4678	21.658	13.6841	39.4652	46.1536	3.17392	12.5107	26.8575	12.5121	11.1896	290.815	222.311	236.876	273.497	141.695	195.264	121.113	279.731	166.691	144.179	105.021	138.514	150.996	121.084	111.338	80.9436	147.747	103.799	76.0803	114.686
WBGene00019047	13.1995	35.7357	3.99121	7.78188	10.1313	1.90435	0	5.24049	3.12804	3.29107	184.351	162.458	69.722	224.25	80.2607	160.264	40.3712	239.409	88.0634	136.475	48.4711	106.794	119.875	112.115	98.0436	70.0053	111.507	89.8874	56.3558	93.9447
WBGene00015651	130.847	17.3264	123.157	173.981	150.281	62.2089	155.133	125.772	33.3657	215.894	77.3265	24.4298	24.1345	24.6235	131.786	77.3687	36.8606	30.2411	12.5805	52.8289	21.5427	33.8356	12.6791	29.8972	18.2793	4.37533	16.7261	36.383	8.45337	29.2815
WBGene00000424	2323.11	3234.62	2456.87	2597.48	2738.26	2671.81	3022.59	2400.8	2522.24	2830.32	1655.24	1280.12	2174.79	1505.55	2148.21	1153.16	1544.64	1053.4	1795.86	1419.78	1573.96	1649.48	1792.36	1445.53	1380.92	1824.51	1643.34	1422.15	2273.96	1620.24
WBGene00015658	2864.86	3510.76	3158.19	1852.09	2461.34	2469.95	2889.97	2202.97	2389.82	2472.91	1461.36	1523.2	2260.6	1521.38	1893.56	1145.79	1334	1050.88	1177.85	1119.31	1210.43	1169.44	1199.9	1225.79	1013.67	1301.66	1149.92	1344.03	2006.27	1383.55
WBGene00006769	11435.9	3188.06	8791.49	2729.77	6610.09	4539.35	9824.66	5432.42	2317.88	6899.4	3286.94	2035	1470.42	1472.13	5786.7	3297.38	1879.89	2394.09	2443.76	2753.71	3349.89	1771.08	2382.51	3856.74	1847.87	2159.23	2133.97	3338.68	3936.45	2050.92
WBGene00019778	1277.48	2258.93	1607.89	1727.58	1416.13	1611.08	1228.55	1899.68	1814.26	1022.86	977.788	1082.85	2291.89	1191.6	774.863	946.846	1816.7	904.714	1847.76	1430.78	2283.53	1647.37	1844.23	1642.85	1801.34	2146.1	1788.3	1614.76	1738.58	1731.27
WBGene00019777	991.682	529.538	1077.06	693.143	1048.02	614.472	1143.48	790.003	664.187	960.334	448.83	334.077	454.981	452.017	320.052	210.001	251.003	216.728	268.908	203.611	154.838	308.75	303.145	219.745	290.807	297.523	324.765	210.807	374.766	245.232
WBGene00015037	604.306	204.668	1013.2	754.286	1296.8	280.575	836.966	706.156	248.158	599.633	89.654	96.4975	252.072	153.017	118.905	145.527	103.561	83.1632	100.644	106.758	149.453	130.056	101.433	104.64	131.279	129.072	107.326	74.9062	95.8049	85.4043
WBGene00015038	62.554	636.745	41.6226	131.18	91.7443	486.245	62.5535	92.3636	508.827	30.936	195.558	91.6116	755.322	52.7646	275.463	92.1056	575.728	60.4823	124.232	96.853	278.709	138.514	165.981	143.507	147.896	159.7	157.504	117.71	293.05	93.9447
WBGene00003889	156.098	33.5699	52.4559	69.481	73.7332	52.6871	127.609	43.8891	5.2134	31.5943	649.991	195.438	22.3468	14.0706	452.829	313.159	17.5527	206.648	220.158	179.398	141.374	79.3021	176.354	224.229	24.9263	56.8793	117.083	132.691	177.521	64.6632
WBGene00015035	66.5712	20.5751	33.6402	90.6033	105.253	33.6436	43.7875	81.2275	19.8109	20.4046	95.8177	209.485	651.632	131.912	513.272	158.422	207.122	70.5627	51.8945	366.501	640.896	285.488	28.8161	1029.96	285.822	724.117	108.72	406.634	225.423	117.126
WBGene00021375	158.967	120.202	277.104	318.501	323.638	243.757	247.712	233.857	260.67	300.145	274.565	342.627	293.19	455.535	111.969	228.422	163.24	269.65	121.087	167.292	133.296	123.711	141.775	83.7123	79.7643	144.386	118.477	84.537	135.254	90.2845
WBGene00021374	187.088	114.787	222.367	188.433	224.577	218.366	330.283	187.347	175.17	338.322	231.419	189.331	294.978	249.753	157.549	226.58	270.311	378.014	99.0713	97.9536	111.753	155.432	102.585	91.1866	136.264	85.319	90.5998	63.1352	95.8049	89.0645
WBGene00021376	359.829	294.549	485.787	280.703	350.655	347.227	221.439	379.28	234.603	465.357	164.179	255.902	199.333	297.241	128.813	230.264	266.801	254.53	146.248	210.215	154.838	297.119	141.775	176.394	295.793	196.89	153.323	188.336	146.525	320.876
WBGene00006383	2178.49	1289.73	3358.32	894.36	1850.08	1307.66	2573.45	1509.92	1213.68	1669.23	605.725	906.344	968.063	988.457	671.812	816.056	888.165	816.511	430.881	1089.6	539.914	1197.99	358.472	801.246	1352.67	728.493	586.808	941.678	673.452	1385.99
WBGene00021377	2100.44	2670.43	2829.2	1060.56	1501.68	2465.5	2113.06	1411	3690.04	2072.06	1521.32	1993.47	2129.2	3066.5	771.89	2000.53	1843.03	3185.4	901.077	1900.74	1044.82	2568.33	948.625	1330.43	2356.37	1439.48	1088.59	1805.24	1577.96	2571.89
WBGene00021378	194.549	88.7977	335.832	267.363	279.736	264.07	357.806	266.61	159.53	385.713	150.731	254.68	82.2362	157.414	137.731	138.158	135.156	156.246	177.699	146.38	64.6281	287.602	149.844	116.599	245.94	80.9436	147.747	160.513	90.1693	225.711
WBGene00021379	4.01723	0	28.5086	16.6754	10.1313	2.53914	22.5193	10.481	14.5975	9.21499	161.377	24.4298	0	14.0706	126.832	42.3686	3.51054	73.0828	136.813	88.0482	12.1178	43.3518	149.844	43.351	28.2499	87.5066	223.015	52.4343	366.313	18.3009
WBGene00021381	19.5123	1.0829	88.3767	3.33509	7.31703	15.8696	8.75749	1.96518	5.2134	3.94928	49.87	0	101.901	0	4.95437	3.68423	21.0632	2.5201	3.14512	0	14.8106	1.05736	1.15264	1.49486	0	28.4397	2.78769	8.56071	8.45337	0
WBGene00002188	19.5123	272.891	53.026	11.6728	5.06564	33.6436	8.75749	3.2753	16.6829	9.21499	172.024	145.968	1339.91	13.1912	46.571	82.8951	530.091	20.1608	37.7414	18.7102	185.806	4.22945	97.9747	20.9281	1.66176	227.517	90.5998	32.1027	428.304	4.88024
WBGene00022610	215.783	479.724	180.745	142.853	137.335	172.027	12.5107	115.946	236.688	34.2271	2166.82	1334.48	14446.8	99.3734	1531.89	2310.01	17212.2	249.489	945.109	205.813	2721.11	105.736	1098.47	623.357	59.8232	5322.59	2118.64	573.568	4164.69	82.9642
WBGene00000481	232.999	9.74609	51.3155	124.51	114.258	45.0697	108.843	76.6421	6.25607	38.8346	1788.04	1143.92	155.534	196.988	1120.68	2543.96	389.669	2230.28	603.863	854.067	1153.88	333.069	434.547	1327.44	207.72	717.554	546.386	707.329	557.922	381.879
WBGene00006756	188.81	32.487	19.3859	198.438	162.663	76.809	162.639	112.67	6.25607	41.4675	2246.39	984.519	109.052	132.791	1772.67	2669.22	342.277	1577.58	632.169	879.381	1149.84	389.109	526.758	1330.43	247.602	995.388	657.894	552.166	648.092	323.316
WBGene00022609	7.46057	128.865	23.9472	50.5822	28.7053	50.148	15.0128	28.1676	18.7682	15.1389	317.711	189.331	159.109	155.656	138.722	198.948	35.1054	224.288	158.829	94.6518	92.9029	80.3595	127.943	167.425	58.1615	168.45	133.809	101.658	135.254	67.1034
WBGene00022608	258.25	1.0829	17.6753	57.8082	61.3505	62.2089	90.0771	51.0947	12.5121	22.3793	1780.75	1654.51	1757.35	2109.71	961.147	1061.06	724.926	1219.73	981.277	1484.71	1159.27	1099.66	902.52	1858.11	938.892	1400.11	880.909	947.028	876.333	861.363
WBGene00016987	297.275	724.46	324.428	244.573	224.577	663.35	364.062	275.781	605.797	302.778	967.142	2338.54	518.446	6490.05	780.808	9952.93	1634.15	17431.5	775.272	6423.11	3438.76	5055.25	956.694	4360.51	3920.08	1737.01	1594.56	2403.42	515.656	2587.75
WBGene00021362	1416.36	107.207	210.394	577.526	747.463	318.662	995.852	655.716	77.1583	583.836	1395.8	650.442	61.6771	127.515	2298.83	766.319	119.358	551.901	364.834	664.764	390.462	523.394	266.261	429.025	262.558	192.515	284.344	326.377	222.605	240.352
WBGene00003129	948.066	1290.82	1574.82	1321.81	992.865	1093.73	932.047	1335.01	1383.64	1182.15	731.8	939.935	1327.4	1413.21	538.044	941.32	1056.67	1323.05	1482.92	1697.13	1196.97	2477.4	1231.02	1408.16	2299.87	1362.92	1384.09	1662.92	1360.99	2340.08
WBGene00021363	2712.78	2248.1	5091.64	1188.4	2569.97	1617.43	3287.81	2191.83	1400.32	2073.37	865.721	1008.95	1064.6	1049.14	944.302	851.056	921.515	672.865	528.38	850.766	587.039	922.02	418.41	668.203	1031.95	564.418	570.082	810.057	549.469	957.748
WBGene00021359	2189.39	989.77	5736.51	3608.01	2163.59	1420.65	2808.65	2601.25	1216.81	2842.83	226.376	596.086	144.807	630.537	268.527	607.897	470.412	544.341	1042.61	1391.16	399.887	2750.2	870.246	1040.42	2942.97	1218.53	1003.57	1843.76	927.053	2663.39
WBGene00021358	18.3645	17.3264	90.6574	10.0053	6.19133	11.4261	21.2682	11.7911	4.17072	26.9868	13.4481	20.7653	17.8774	12.3117	7.92698	11.0527	5.2658	2.5201	1.57256	4.40241	4.03926	15.8604	3.45793	2.98972	8.30878	0	2.78769	4.28035	5.63558	17.0809
WBGene00021364	1.72167	9.74609	7.41224	101.164	38.2737	0	0	64.196	7.29875	3.29107	0	0	0	3.51764	6.93611	0	0	0	0	0	0	1.05736	1.15264	0	0	0	2.78769	1.07009	0	0
WBGene00021357	0	0	22.2367	12.2287	6.19133	4.44349	12.5107	4.58543	0	3.94928	217.971	199.103	14.3019	41.3323	48.5528	175.001	26.329	163.806	48.7494	86.9476	83.478	31.7209	44.9531	68.7636	46.5292	8.75066	36.2399	41.7335	25.3601	19.521
WBGene00021367	738.596	2441.94	1258.94	672.576	722.698	1784.38	929.545	678.643	2005.07	792.489	691.456	568.603	1739.47	533.802	682.712	548.95	2071.22	433.456	652.612	719.794	1035.4	754.956	780.34	636.811	824.231	1347.6	814.004	627.072	1062.31	738.137
WBGene00021366	623.818	591.263	1537.18	1429.64	746.9	553.532	949.562	853.544	533.852	1045.24	369.823	538.676	424.589	625.261	314.107	337.107	410.733	345.253	493.784	473.259	385.076	633.36	428.783	430.52	618.173	413.469	400.033	512.572	290.232	622.231
WBGene00021365	3112.78	1556.13	5842.56	1605.29	2445.01	1477.14	3146.44	2549.5	1396.15	2258.33	545.208	1854.22	1002.92	1644.5	560.834	1652.38	1923.77	1496.94	363.261	2072.43	756.688	2795.66	341.182	1382.75	3539.54	1133.21	682.983	2306.04	1186.29	3057.47
WBGene00021370	488.38	285.885	249.736	342.403	315.758	302.158	314.019	284.951	370.151	429.155	356.374	355.453	479.115	467.846	504.354	740.529	475.678	1013.08	457.615	746.208	720.334	712.662	337.724	913.361	1038.6	590.67	436.273	590.689	625.549	775.959
WBGene00021371	62.554	85.549	133.42	76.7071	95.6843	84.4264	115.098	62.2308	81.329	90.1753	313.789	254.069	1214.77	327.141	169.439	431.054	1053.16	405.735	261.045	308.169	545.3	340.471	229.376	559.078	458.645	562.23	259.255	481.54	515.656	280.614
WBGene00021369	6560.13	5308.37	6341.46	2640.84	4728.49	4754.54	4934.22	4047.62	4205.12	4542.99	3132.28	3549.03	10837.3	3419.15	3716.76	3313.96	5485.21	4059.87	995.43	1789.58	2352.19	1207.51	1134.2	2633.95	1163.23	3585.58	1241.91	2109.14	3519.42	1459.19
WBGene00021372	594.55	486.222	509.164	735.387	658.533	539.567	670.574	687.159	599.54	729.959	1263	428.132	159.109	560.184	371.577	816.056	189.569	637.584	580.275	392.915	609.928	430.346	448.378	524.696	299.116	387.217	504.571	308.186	340.953	201.31
WBGene00021368	16.0689	0	13.6841	12.2287	11.8198	5.71306	11.2596	7.86073	3.12804	9.21499	24.0945	17.7116	22.3468	9.67352	35.6714	0	8.77634	0	3.14512	1.1006	2.69284	8.4589	6.91586	2.98972	6.64703	4.37533	1.39384	1.07009	14.0889	2.44012
WBGene00006869	1322.82	654.071	1735.6	1569.72	888.738	675.411	1627.64	1137.19	371.194	1583.66	451.071	392.098	598	598.879	1250.48	335.265	329.99	461.177	581.847	438.04	947.879	362.675	320.435	460.417	455.321	474.723	443.242	221.508	312.775	168.368
WBGene00019546	158.967	1111.05	45.6138	323.504	144.089	312.949	28.7746	179.487	508.827	28.9614	737.964	510.582	3431.57	307.794	957.183	338.949	775.828	340.213	250.037	298.263	787.655	225.218	198.255	291.498	327.366	398.155	263.436	184.055	369.13	151.288
WBGene00019545	90.1007	11.9119	7.41224	80.0421	56.2849	7.61742	47.5407	29.4777	3.12804	10.5314	61.6371	19.5438	48.2691	37.8147	319.061	18.4211	14.0421	30.2411	265.763	342.287	166.956	336.241	130.249	420.056	767.731	509.726	121.264	194.756	104.258	272.074
WBGene00003884	772.456	864.154	1952.84	243.462	361.349	337.706	940.805	171.626	258.584	398.878	633.741	483.098	273.525	1009.56	683.702	491.844	252.759	541.821	69.1926	372.004	255.82	334.126	115.264	433.51	455.321	161.887	131.021	353.129	236.694	416.041
WBGene00019725	412.053	406.087	502.892	595.869	352.343	357.384	429.117	478.194	402.474	348.195	323.315	307.815	490.736	426.514	241.773	263.422	519.559	269.65	185.562	279.553	360.84	304.52	247.818	269.075	257.572	264.708	248.104	231.139	273.326	228.151
WBGene00019724	131.995	272.891	410.524	321.836	253.845	182.818	291.499	257.439	178.298	265.918	214.609	262.62	203.803	261.185	144.667	219.211	268.556	229.329	174.554	221.221	137.335	319.323	172.896	167.425	343.984	290.96	206.289	243.98	329.681	331.857
WBGene00044690	96.9874	110.456	255.437	110.058	133.958	85.6959	163.89	103.5	74.0302	183.642	80.1282	121.538	166.26	191.711	63.4159	130.79	180.793	166.326	64.475	85.847	103.674	160.719	55.3269	95.6712	176.146	83.1313	89.206	89.8874	73.2625	151.288
WBGene00019726	4423.54	2495	5313.44	1642.53	3383.85	2129.7	3082.64	2856.07	1279.37	2486.73	3145.17	2748.35	4122.54	2319.01	4107.17	3271.59	3303.41	2625.94	1220.31	1710.34	2505.69	1150.41	965.915	2822.3	1344.36	2647.08	1214.04	1904.76	1955.55	1271.3
WBGene00017907	11.4778	14.0777	2.28069	2.22339	7.87988	0	5.00428	4.58543	1.04268	5.92392	284.091	66.5711	116.203	26.3823	71.3429	158.422	19.3079	153.726	342.818	80.344	177.727	72.958	220.155	236.188	13.2941	59.067	147.747	96.308	115.529	82.9642
WBGene00000287	45.9112	28.1554	7.98241	31.1275	34.8966	1.26957	27.5236	28.8227	8.34143	13.8225	365.9	440.346	2229.32	269.1	123.859	471.581	566.951	199.088	117.942	77.0422	1058.29	220.989	111.806	300.467	66.4703	137.823	140.778	239.7	126.801	31.7216
WBGene00017906	18.9384	0	19.3859	22.2339	12.9455	15.8696	27.5236	12.4462	6.25607	28.3032	29.1375	14.6579	18.7713	14.0706	17.8357	23.9475	3.51054	27.7211	7.8628	2.2012	6.7321	5.28681	5.76322	1.49486	4.98527	15.3137	1.39384	3.21027	0	1.22006
WBGene00006970	4014.36	363.854	1006.35	1505.24	1589.48	1058.19	2339.5	1640.93	246.072	2042.44	2534.97	2304.95	723.142	1375.4	3906.02	2700.54	507.272	2414.25	2011.3	1315.22	1727.46	601.639	1323.23	1137.59	309.087	411.281	818.186	621.722	374.766	340.397
WBGene00000009	28.1206	183.01	1.71052	33.9067	20.8254	52.0524	0	20.3069	69.8595	2.63285	67.8008	30.5372	549.731	3.51764	154.576	27.6317	172.016	2.5201	23.5884	3.30181	51.1639	1.05736	24.2055	14.9486	6.64703	45.941	48.7845	18.1915	16.9067	6.10031
WBGene00018144	273.172	64.974	436.182	641.449	327.578	114.261	232.699	493.916	49.0059	148.098	369.262	142.914	128.718	151.259	742.164	265.264	66.7002	262.09	1008.01	323.577	316.409	244.251	901.367	433.51	294.131	717.554	687.165	441.947	318.41	265.973
WBGene00018145	2177.34	8008.04	1516.66	702.036	816.13	3700.16	746.889	757.905	3356.38	698.365	12350.4	18613.6	46569.8	26631.2	4211.21	12940.8	28024.6	13338.9	11949.9	8219.3	32794.7	8305.58	14237.5	17619.9	15876.4	24624.4	10218.3	20112.3	35805.7	13397.5
WBGene00018146	513.057	1057.99	75.8329	1296.79	1073.35	1627.59	311.517	917.74	4490.82	25.0121	935.203	487.984	4069.8	120.479	240.782	311.317	2327.48	78.123	706.079	63.8349	863.055	35.9503	797.629	124.074	14.9558	726.305	964.539	115.57	619.914	19.521
WBGene00018143	13.1995	14.0777	54.7366	2.22339	1.1257	6.34785	1.25107	1.31012	0	4.6075	6.72405	6.10744	8.93872	11.4323	0.990873	0	1.75527	0	0	2.2012	1.34642	5.28681	0	5.97945	1.66176	10.9383	1.39384	12.8411	5.63558	19.521
WBGene00018142	0	9.74609	4.56138	2.77924	1.1257	6.34785	0	3.2753	4.17072	0	78.4472	19.5438	46.4813	17.5882	18.8266	70.0003	29.8395	15.1206	25.161	47.3259	9.42494	43.3518	23.0529	31.3921	14.9558	8.75066	29.2707	16.0513	5.63558	13.4207
WBGene00044471	0	0	11.9736	0	1.1257	0	6.25535	2.62024	0	1.31643	139.524	48.8595	0	15.8294	16.8448	97.632	10.5316	123.485	0	2.2012	2.69284	1.05736	9.22115	2.98972	6.64703	10.9383	4.18153	2.14018	22.5423	1.22006
WBGene00044472	0	0	16.535	0	1.1257	0.634785	0	0.655061	0	2.63285	22.4135	6.71818	0.893872	12.3117	9.90873	38.6844	7.02107	123.485	6.29024	5.50301	9.42494	10.5736	10.3738	19.4332	4.98527	56.8793	12.5446	32.1027	11.2712	13.4207
WBGene00018971	62.554	349.776	17.1052	65.0342	41.0879	138.383	3.75321	36.0283	153.274	5.26571	1731.44	429.353	6575.32	36.9352	1069.15	1320.79	9804.92	161.286	1687.36	101.255	1404.32	43.3518	1416.6	313.921	19.9411	1150.71	2433.65	266.452	1713.22	40.262
WBGene00021581	0	0	1.14034	1.1117	0	0	0	0	0	0	27.4565	4.88595	97.432	0	2.97262	12.8948	150.953	2.5201	125.805	5.50301	76.7459	6.34417	39.1899	8.96917	1.66176	41.5656	51.5722	1.07009	0	0
WBGene00021582	1.14778	6.4974	0	7.78188	3.93994	6.34785	0	5.24049	12.5121	0	103.662	41.5306	288.721	20.2264	28.7353	82.8951	421.264	7.56029	165.119	11.006	142.72	5.28681	117.57	23.9178	3.32351	212.204	225.803	22.4719	157.796	3.66018
WBGene00021580	13.1995	148.357	2.85086	52.8056	21.3882	67.922	6.25535	16.3765	145.975	0.658214	291.936	84.2827	789.289	0.879411	285.371	90.2635	544.133	2.5201	179.272	2.2012	115.792	2.11472	312.366	46.3407	0	133.448	345.673	37.4531	335.317	1.22006
WBGene00021583	161.263	799.18	3.42103	237.903	150.281	659.541	12.5107	160.49	1070.83	3.29107	3997.45	1352.8	15767	72.1117	1945.08	1613.69	12801.2	123.485	3635.76	125.469	2209.47	79.3021	3060.27	496.294	19.9411	2413	3419.1	370.251	3184.1	20.741
WBGene00021579	20.0861	19.4922	0.570172	13.3404	6.19133	0	0	12.4462	7.29875	1.97464	58.2751	15.8793	65.2526	16.7088	22.7901	11.0527	128.135	7.56029	3.14512	0	4.03926	3.17209	0	2.98972	11.6323	0	4.18153	5.35044	0	4.88024
WBGene00021585	12.0517	70.3885	1.71052	28.3483	15.1969	15.2348	0	11.7911	68.8168	0	124.955	14.6579	115.309	4.39705	510.3	112.369	572.217	15.1206	14.153	0	25.582	4.22945	17.2896	13.4538	29.9116	15.3137	6.96922	1.07009	2.81779	1.22006
WBGene00021586	10.9039	3.2487	0.570172	10.0053	9.00558	3.80871	0	13.1012	40.6645	0.658214	127.197	63.5174	983.259	1.75882	81.2516	31.3159	314.193	0	4.71768	0	35.0069	0	1.15264	1.49486	0	17.5013	5.57537	0	5.63558	0
WBGene00271795	18.3645	15.1606	2.28069	17.2313	12.9455	13.3305	0	7.86073	40.6645	0	235.902	112.988	1242.48	28.1411	108.005	93.9477	593.28	27.7211	40.8866	8.80482	162.917	12.6883	46.1057	17.9383	43.2057	80.9436	26.483	5.35044	25.3601	4.88024
WBGene00021587	8.60835	0	0	1.1117	1.68855	0	0	1.31012	6.25607	0.658214	577.708	365.836	5479.43	19.347	72.3337	108.685	800.402	5.04019	154.111	3.30181	242.356	3.17209	44.9531	7.47431	0	61.2546	22.3015	5.35044	22.5423	1.22006
WBGene00018547	19147.3	1876.66	11715.3	6011.5	9489.63	2488.36	7355.04	8690.69	1404.49	3500.38	879.169	224.754	121.567	502.143	10802.5	187.895	173.771	315.012	226.449	440.241	1048.86	328.84	189.034	1825.23	334.013	319.399	450.211	1087.21	169.067	298.915
WBGene00020929	126.83	22.7409	53.026	110.614	71.4818	43.1654	93.8303	46.5093	10.4268	40.151	1040.55	336.52	109.946	279.653	575.697	631.845	135.156	551.901	385.277	292.76	316.409	133.228	335.419	318.406	98.0436	166.263	220.227	202.247	298.686	178.129
WBGene00020930	9792.86	9975.67	11223.8	2740.89	7306.34	7331.13	7157.37	5369.53	7522.93	4673.32	20137.4	19640.3	22256.5	25773.8	11380.2	26940.9	18474.2	33857.5	5670.65	7110.99	8920.03	3455.46	5111.97	6731.36	3787.14	7341.81	5957.29	4959.86	6895.13	3532.08
WBGene00018065	6.88668	25.9896	28.5086	26.6807	11.257	7.61742	0	11.7911	13.5548	16.4553	10.6464	67.1818	0.893872	47.4882	6.93611	29.4738	28.0843	30.2411	4.71768	9.90542	1.34642	14.8031	3.45793	4.48459	13.2941	0	0	10.7009	8.45337	13.4207
WBGene00018064	2385.09	1329.8	2564.64	2729.77	2476.53	1717.09	2698.56	2569.8	1601.56	2284	740.205	910.619	1001.14	1040.34	745.137	875.004	1151.46	1018.12	1089.78	1338.33	939.801	1890.56	965.915	992.588	1816.3	905.694	1030.05	1280.9	997.498	1686.12
WBGene00003955	5695.86	2113.82	10399.4	24908.7	11702.7	3785.86	9752.09	15580	3462.74	10736.8	550.251	864.813	197.546	1363.97	1071.13	1247.11	456.37	1086.16	2645.05	2948.51	850.937	5408.41	2302.98	1899.97	4652.92	2233.61	2496.37	2938.46	1840.02	4747.26
WBGene00006951	274.893	1028.75	222.367	469.136	352.906	589.715	213.933	438.236	801.82	215.894	289.134	244.298	915.325	231.285	596.506	254.212	947.845	252.01	185.562	228.925	522.411	251.652	199.407	358.767	345.645	437.533	242.529	242.91	340.953	181.789
WBGene00020979	12.0517	0	35.9209	48.3588	47.8421	1.90435	60.0514	26.8575	8.34143	21.7211	0	0	0	0	0	0	0	0	0	0	0	0	0	0	0	0	0	1.07009	0	0
WBGene00004157	610.619	110.456	1166.57	394.652	771.103	179.009	608.02	271.85	105.311	333.056	2701.95	1665.5	1300.58	1734.2	249.7	3428.17	1646.44	1665.78	369.552	1154.53	490.097	893.471	96.822	587.481	478.586	306.273	354.036	894.594	219.788	890.645
WBGene00020983	61.9801	28.1554	133.42	245.129	109.193	21.5827	163.89	110.05	17.7255	24.3539	62.7578	15.2686	0.893872	6.15587	326.988	12.8948	7.02107	0	22.0158	3.30181	8.07852	7.40153	21.9002	4.48459	0	35.0026	27.8769	5.35044	2.81779	6.10031
WBGene00016437	44.7634	21.658	40.4822	21.6781	24.2025	12.6957	36.281	13.7563	3.12804	40.151	1.68101	3.05372	11.6203	4.39705	0.990873	5.52634	0	10.0804	1.57256	0	0	0	11.5264	2.98972	0	4.37533	4.18153	4.28035	0	3.66018
WBGene00016435	1189.1	1720.73	582.716	2920.43	1529.82	1846.59	1114.7	1384.14	2396.08	1235.47	3928.52	1419.37	4276.28	1036.82	3649.39	2171.85	9613.6	2071.52	7384.74	2211.11	5890.59	1997.36	7082.99	3252.82	2155.3	8835.98	6581.73	2667.73	12840.7	1384.77
WBGene00016432	1239.6	1285.4	2426.65	1117.81	1229.82	1077.23	1372.42	1102.47	1071.87	1661.33	1125.72	1922.01	1511.54	2572.28	835.306	1985.8	1528.84	2704.06	691.926	1134.72	1048.86	1580.76	1118.06	1237.75	1773.09	822.562	836.306	1243.44	1065.12	1494.57
WBGene00006701	751.796	1310.31	1293.15	1436.87	1022.13	848.707	1272.34	1374.32	741.345	903.727	3233.15	4934.81	3113.35	9042.1	1733.04	3916.33	1592.03	5828.98	1254.9	2398.21	2513.77	1879.99	1651.74	2713.17	1954.23	2286.11	1524.86	2562.86	3079.84	2620.69
WBGene00016436	31.5639	0	14.2543	28.3483	18.574	5.71306	22.5193	16.3765	5.2134	11.8478	550.251	255.291	43.7997	60.6793	134.759	171.316	19.3079	136.085	245.319	41.8229	109.06	35.9503	253.582	67.2688	26.5881	32.815	119.871	49.2241	33.8135	86.6243
WBGene00044477	8.60835	23.8238	23.3771	14.4521	13.5084	19.0435	17.515	8.51579	31.2804	13.1643	63.8784	98.9405	147.489	147.741	37.6532	82.8951	59.6791	63.0024	132.095	45.1247	184.459	28.5488	84.143	77.7328	29.9116	41.5656	33.4522	33.1727	16.9067	12.2006
WBGene00018643	3.44334	28.1554	14.2543	3.89094	2.81424	6.34785	2.50214	0.655061	14.5975	2.63285	5.04303	0.610744	51.8446	0.879411	15.854	11.0527	105.316	12.6005	17.2982	0	16.157	2.11472	72.6165	10.464	1.66176	98.445	96.1752	21.4018	67.627	2.44012
WBGene00018645	2.86945	108.29	10.2631	8.33772	7.31703	43.8001	6.25535	9.17085	62.5607	0.658214	109.826	88.5579	766.048	0.879411	78.279	81.053	684.554	0	113.224	13.2072	348.723	14.8031	214.392	55.3099	0	555.667	308.039	90.9575	543.833	6.10031
WBGene00018646	43.0417	489.47	7.98241	64.4784	42.2136	149.809	10.0086	60.9207	372.236	5.92392	150.17	40.3091	452.299	0.879411	252.673	112.369	740.723	7.56029	89.6359	3.30181	100.981	4.22945	85.2956	31.3921	4.98527	262.52	112.901	27.8223	188.792	4.88024
WBGene00018647	64.8495	58.4766	390.568	48.9146	78.7988	48.2436	176.401	83.8478	33.3657	121.77	15.6894	2.44298	37.5426	7.91469	71.3429	18.4211	164.995	0	18.8707	7.70422	25.582	16.9178	72.6165	20.9281	28.2499	120.322	119.871	27.8223	126.801	25.6213
WBGene00235368	8.60835	0	5.13155	23.9015	14.6341	8.2522	17.515	15.0664	0	10.5314	14.5688	1.22149	0.893872	18.4676	33.6897	1.84211	0	0	1.57256	0	1.34642	0	0	0	0	0	0	0	0	0
WBGene00019931	18.9384	272.891	6.2719	31.6834	28.7053	160.601	16.2639	15.7215	103.225	1.97464	87.4126	61.0744	704.371	0	133.768	36.8423	286.109	0	28.3061	2.2012	162.917	8.4589	33.4267	25.4126	3.32351	124.697	13.9384	33.1727	160.614	0
WBGene00019533	0	57.3937	7.98241	9.44942	15.7598	9.52177	23.7703	6.55061	19.8109	5.92392	5.04303	0	42.012	0	3.96349	0	0	0	0	0	0	0	1.15264	1.49486	0	0	1.39384	6.42053	5.63558	0
WBGene00219216	24.6773	203.585	17.1052	37.7977	19.6997	36.8175	2.50214	15.0664	31.2804	5.26571	182.11	155.74	987.728	10.5529	139.713	84.7372	607.323	0	166.691	5.50301	461.822	5.28681	101.433	22.4229	9.97054	288.772	121.264	33.1727	239.512	2.44012
WBGene00019531	4.59112	41.1502	13.114	43.3562	25.891	7.61742	11.2596	32.098	22.9389	13.8225	5.60337	3.05372	12.5142	0	0.990873	0	7.02107	0	0	0	0	3.17209	1.15264	0	0	2.18767	2.78769	1.07009	11.2712	3.66018
WBGene00004385	1636.73	1360.12	2410.12	2017.73	2447.83	1640.92	2747.35	1806.66	1682.88	3013.96	438.744	464.165	382.577	430.032	544.98	373.949	507.272	312.492	658.903	643.852	428.161	1100.71	537.132	490.315	952.186	557.855	642.562	665.595	535.38	1023.63
WBGene00004386	1673.46	1276.74	3029.9	2788.69	2510.3	1895.47	2784.88	2350.36	2049.91	3479.98	610.768	775.645	877.782	942.728	631.186	543.423	637.162	708.147	1275.35	1010.35	780.923	1629.39	1271.37	823.669	1586.98	1074.14	1106.71	1041.2	704.447	1650.74
WBGene00001033	421.235	604.258	986.969	525.277	613.505	611.933	788.174	550.251	510.913	837.906	439.865	503.253	502.356	755.414	344.824	467.897	617.854	698.066	537.816	522.786	482.018	758.128	639.717	405.108	789.334	490.037	514.328	489.031	419.851	733.257
WBGene00019535	107.891	329.201	433.901	118.952	133.395	107.279	113.847	125.772	76.1156	148.756	113.188	199.713	87.5994	191.711	74.3155	173.159	231.695	216.728	128.95	149.682	109.06	305.578	139.47	122.579	214.367	94.0696	114.295	165.864	149.343	281.834
WBGene00044478	0	0	1.71052	3.33509	2.81424	0	0	0.655061	11.4695	5.26571	27.4565	37.8661	125.142	20.2264	12.8813	12.8948	29.8395	52.922	18.8707	18.7102	51.1639	30.6635	50.7163	19.4332	33.2351	61.2546	11.1507	25.6821	64.8092	28.0614
WBGene00003938	25.2512	27.0725	6.2719	8.89357	7.87988	9.52177	11.2596	7.86073	0	10.5314	84.0506	46.4165	2.68161	0	84.2242	66.3161	1.75527	20.1608	31.4512	22.012	13.4642	6.34417	16.137	32.887	3.32351	4.37533	15.3323	20.3317	8.45337	21.9611
WBGene00017934	214.635	2597.88	321.577	295.711	321.387	895.681	100.086	512.913	1406.57	159.288	985.633	737.168	1665.28	622.623	810.534	1143.95	2266.05	902.194	901.077	801.238	1365.27	703.146	954.389	1180.94	496.865	1325.73	960.358	908.505	1163.75	607.59
WBGene00017936	17.7906	0	28.5086	21.6781	19.6997	6.98263	23.7703	26.2024	2.08536	8.55678	482.45	361.56	480.009	226.888	95.1238	434.739	408.977	388.095	894.787	888.186	1486.45	671.425	983.205	801.246	508.497	640.986	524.085	420.545	380.402	326.976
WBGene00001074	42.4678	0	24.5174	6.11433	7.31703	0	7.50642	17.6866	3.12804	2.63285	84.6109	18.9331	6.2571	5.27646	55.4889	27.6317	5.2658	315.012	70422.4	19908.8	7254.51	12401.8	41189.7	10597.1	5402.37	41762.5	46566.9	9113.95	14931.5	5267
WBGene00000611	837.305	161.352	146.534	212.334	480.11	255.818	311.517	326.22	46.9206	198.122	1285.41	960.089	552.413	1389.47	2304.77	464.212	605.567	541.821	8543.72	2924.3	12155.5	2592.65	6399.48	3299.16	1631.84	3294.62	2882.47	2000	949.595	869.904
WBGene00018085	117.647	46.5647	95.2188	191.768	376.546	271.688	162.639	329.496	1139.65	102.023	251.031	20.1546	25.0284	21.1059	294.289	31.3159	14.0421	42.8416	435.599	79.2434	316.409	51.8107	431.089	121.084	28.2499	91.882	352.642	133.761	121.165	39.042
WBGene00000123	22526.9	16986.4	23646.2	8666.23	14652.1	15026	19784.4	12871.9	11573.7	10672.3	4545.46	5904.06	7946.52	6242.06	4646.2	5021.6	7166.76	5183.84	2748.83	7070.27	4451.26	4918.85	2674.13	4663.97	7045.85	5777.62	3480.43	6576.77	7247.36	6273.55
WBGene00000610	147.49	12.9948	53.5962	52.8056	65.2904	71.7307	135.116	55.6802	7.29875	43.4421	24.0945	4.27521	0	1.75882	392.386	7.36845	0	2.5201	215.441	389.613	249.088	187.153	130.249	1176.46	242.616	78.756	210.47	501.872	259.237	247.672
WBGene00003668	63.7018	801.345	125.438	305.717	207.128	212.653	173.899	301.983	238.774	124.402	182.11	239.412	313.749	349.126	255.645	593.16	591.525	516.62	124.232	141.978	250.434	102.564	155.607	246.652	61.485	395.967	122.658	201.177	307.139	126.886
WBGene00017487	270.302	4208.15	28.5086	151.747	206.565	950.273	40.0343	170.971	821.631	40.8093	453.873	342.017	3298.39	211.938	651.994	455.002	2652.21	199.088	147.821	46.2253	597.81	25.3767	235.139	140.517	21.6028	581.919	476.694	143.392	865.061	42.7021
WBGene00005715	24.1034	6.4974	14.2543	24.4573	21.3882	3.17392	31.2768	14.4113	5.2134	11.8478	36.4219	35.4231	15.1958	186.435	109.987	68.1582	19.3079	105.844	3.14512	11.006	17.5035	4.22945	4.61057	29.8972	6.64703	0	4.18153	33.1727	0	28.0614
WBGene00017486	10.33	0	6.2719	16.1196	15.1969	0	0	17.6866	2.08536	9.87321	16.8101	36.6446	8.04484	38.6941	90.1694	9.21056	5.2658	47.8818	0	3.30181	1.34642	1.05736	2.30529	11.9589	3.32351	0	2.78769	22.4719	2.81779	12.2006
WBGene00017488	0	0	3.99121	3.33509	1.1257	0	2.50214	0	0	0.658214	30.2582	10.3826	1.78774	7.91469	5.94524	58.9476	5.2658	68.0426	4.71768	13.2072	6.7321	9.51626	21.9002	25.4126	13.2941	126.885	18.12	52.4343	5.63558	25.6213
WBGene00017485	0	11.9119	7.41224	1.66754	2.81424	11.4261	0	1.31012	6.25607	1.31643	113.748	6.10744	0	3.51764	8.91786	36.8423	3.51054	37.8014	143.103	44.0241	21.5427	49.696	340.03	77.7328	18.2793	323.775	225.803	103.799	123.983	56.1228
WBGene00044479	0	0	3.99121	5.55848	6.75418	0	0	15.7215	0	0.658214	114.309	21.376	5.36323	46.6088	287.353	60.7897	5.2658	52.922	17.2982	4.40241	0	1.05736	24.2055	16.4435	4.98527	41.5656	11.1507	13.9112	14.0889	2.44012
WBGene00017489	65.9973	0	26.2279	164.531	43.3393	3.80871	38.7832	43.234	1.04268	8.55678	249.35	48.8595	4.46936	47.4882	403.285	186.053	17.5527	181.447	37.7414	103.457	111.753	38.065	69.1586	201.806	11.6323	109.383	47.3907	77.0464	59.1736	40.262
WBGene00017484	0	0	19.3859	15.5638	5.62849	1.90435	0	17.6866	1.04268	0.658214	2029.54	1335.7	85.8117	1432.56	451.838	3201.59	279.088	3918.75	77.0554	182.7	235.623	214.644	175.202	306.447	139.588	675.989	203.501	722.31	1011.59	270.854
WBGene00017483	264.563	1.0829	23.3771	3023.26	511.067	43.1654	91.3281	1078.89	1.04268	25.0121	818.092	128.256	20.559	158.294	8144.98	138.158	15.7974	110.884	7567.16	1086.29	538.568	688.343	5674.46	970.165	476.924	5018.5	5033.17	765.113	343.77	472.164
WBGene00017482	3062.85	1751.05	5152.08	1245.1	2062.28	1485.4	2479.62	2589.46	1453.49	1631.71	339.564	1913.46	677.555	1346.38	491.473	1897.38	2601.31	1675.86	50.3219	1777.47	177.727	1756.28	62.2427	1296.05	3935.04	837.876	341.492	2535.04	1025.68	3268.54
WBGene00021287	59.1106	30.3212	165.92	8.33772	13.5084	23.487	16.2639	11.7911	19.8109	31.5943	72.2835	61.6851	45.5875	60.6793	17.8357	42.3686	36.8606	27.7211	14.153	19.8108	22.8891	41.2371	12.6791	29.8972	44.8674	19.689	18.12	24.612	19.7245	53.6827
WBGene00020972	117.647	1976.29	2.85086	129.513	140.149	885.525	5.00428	155.904	1282.5	4.6075	212.368	121.538	1276.45	58.0411	434.002	77.3687	537.112	20.1608	168.264	23.1126	302.944	13.7457	177.507	77.7328	53.1762	385.029	192.35	97.3781	859.426	6.10031
[truncated: 15,075 more rows]

## Sheet: rlog Counts
WBGeneID	embryo_cells_rep1	embryo_GFPplus_rep1	embryo_GFPminus_rep1	embryo_whole_rep2	embryo_cells_rep2	embryo_GFPplus_rep2	embryo_GFPminus_rep2	embryo_whole_rep3	embryo_GFPplus_rep3	embryo_GFPminus_rep3	L1_whole_rep1	L1_cells_rep1	L1_GFPplus_rep1	L1_GFPminus_rep1	L1_whole_rep3	L1_cells_rep3	L1_GFPplus_rep3	L1_GFPminus_rep3	L3_whole_rep1	L3_cells_rep1	L3_GFPplus_rep1	L3_GFPminus_rep1	L3_whole_rep2	L3_cells_rep2	L3_GFPminus_rep2	L3_GFPplus_rep2	L3_whole_rep3	L3_cells_rep3	L3_GFPplus_rep3	L3_GFPminus_rep3
[truncated: 15,627 more rows]
