# Supplementary material for: Transcriptome profiling of the Caenorhabditis elegans intestine reveals that ELT-2 negatively and positively regulates intestinal gene expression within the context of a gene regulatory network
Source: Genetics. 2023 May 15;224(4):iyad088. doi: 10.1093/genetics/iyad088 (PMC10411582; doi:10.1093/genetics/iyad088)
Supplement: iyad088_Supplementary_Data [file iyad088_supplementary_data.zip › File_S3_GENETICS-2023-305989.xlsx]

## Sheet: Column descriptions
Column	Description
WBGeneID	The wormbase gene ID for the assayed gene
baseMean	The mean transcript abundance for all samples included in the pairwise comparison
log2FoldChange	The log2 transformed ratio of measured transcript counts. The calculation is performed where sample1 vs. sample2 is calculated as log2(sample1 counts/sample2 counts).
lfcSE	Standard error of the log2(fold change) calculation.
stat	Value of the Wald statistic.
pvalue	Value of the Wald p-value
padj	p-value adjusted with Benjamini-Hochberg multiple test correction

## Sheet: embryoGFPplus_vs_embryoGFPminus
WBGeneID	baseMean	log2FoldChange	lfcSE	stat	pvalue	padj
WBGene00021406	92.10707195964221	0.7814286824198842	0.8830678628753125	0.8849021861983675	0.3762093888177705	0.45963165063227024
WBGene00021407	11.413559643888833	0.2811305848601487	1.1862550984206426	0.23698999079914648	0.8126645552857983	0.8553787300245397
WBGene00021408	8.461642392294273	7.638963675300254	1.6938818606182322	4.50973816586724	6.490768769820336e-6	3.554902110259244e-5
WBGene00021404	7.757732764978818	8.207848126121599	1.615302289821843	5.08130780092367	3.74845158089375e-7	2.602258386380461e-6
WBGene00001492	580.0155711032625	0.42507862384728684	0.3265967445098514	1.3015396846200495	0.1930737899828481	0.2631139940265301
WBGene00021403	7.0930877046047875	-1.121622464986715	1.488545539517668	-0.7535022847538498	0.4511481388719863	0.5331316333167215
WBGene00015246	12.684867814901475	1.6847141181920733	0.9963691650383927	1.69085332756876	0.09086481915933176	0.14041251951695277
WBGene00006599	3426.1153532411895	0.8712457306056836	0.24724848418431278	3.523765710758447	4.2546027022150723e-4	0.0014538808621439385
WBGene00015247	41.51510834248299	-0.6821387363631258	0.5695746633653619	-1.1976283009722961	0.23106175332368628	0.30591495057772333
WBGene00017928	1142.554130450473	-0.3959041709366744	0.24221078543596036	-1.634543937521519	0.10214468835304229	0.1546626630549167
WBGene00017929	2304.2396073930818	-0.8631054794695745	0.17460322933053	-4.943238923924401	7.683522317260879e-7	5.030034308282269e-6
WBGene00017926	5497.452510393908	0.5497977700033301	0.20843181764351362	2.6377823511747307	0.0083450122550482	0.01880396587187722
WBGene00000897	1630.2785729310135	-0.08217131221120365	0.15721828884102595	-0.5226574644524506	0.6012126435226699	0.672366398784571
WBGene00000674	2167.4979659991136	-2.50965423812526	0.4438908224960506	-5.653764644227554	1.569711179824155e-8	1.342764985150783e-7
WBGene00021400	214.174816570658	-2.690718438975626	0.8858563235375552	-3.0374208181193336	0.002386120847359106	0.006449421636225859
WBGene00021397	148.58932554825495	5.83947451454526	0.7227511675342188	8.079508933160996	6.502809820489007e-16	1.1248492734887961e-14
WBGene00021396	535.0388397282131	0.635347249342963	0.5331022800652757	1.1917924066375554	0.2333426539208996	0.30854247475192176
WBGene00006561	1228.4960204351312	0.4742462649448114	0.31316554472190905	1.5143628439902035	0.12993383761795854	0.18841130185597033
WBGene00021395	852.3471668629154	-1.7569673504488024	0.3755414923432403	-4.678490622929505	2.8899438418294165e-6	1.691938636033564e-5
WBGene00021402	402.0370752600559	-0.5269947168564484	0.21866118637396192	-2.4100972175060087	0.01594827020986195	0.032546639754121205
WBGene00000815	1411.7067951267245	-0.8541631423328304	0.18149895598435836	-4.706160086157424	2.5242632186721027e-6	1.4974930298389002e-5
WBGene00044736	168.21272467661132	-0.6243031073349148	0.34581193269993227	-1.8053255203215752	0.07102375839320012	0.11421714260288128
WBGene00195063	539.3494232816845	-0.12289173001271549	0.2762881480496864	-0.44479551830292485	0.6564675334493986	0.7225659155504908
WBGene00021394	1153.5719732587327	0.09347761642757038	0.18622893080964328	0.5019500247419664	0.6157026752892761	0.6858215637180698
WBGene00021401	665.5287253768973	1.005427227999207	0.18855003875721885	5.332415917950656	9.691464798931766e-8	7.391634773404013e-7
WBGene00019821	1575.915085989357	-0.5785864485471597	0.1917351814739622	-3.0176331964706864	0.0025475705776368926	0.006811546118228049
WBGene00019822	1392.8097785562352	-0.9589359717752651	0.18215080571752063	-5.264516772230931	1.4055856805309698e-7	1.0420146335972353e-6
WBGene00019823	1429.0560411985477	-0.5018648523010995	0.17236399476271339	-2.911657118367422	0.0035951704562775487	0.00915944585337715
WBGene00019820	1391.0597256009376	-0.8499531869067148	0.18456972235141889	-4.605052096726962	4.1236261590247235e-6	2.3524850476247692e-5
WBGene00019819	3021.070990222395	-2.1262939168914876	0.5183599469698068	-4.101964145419089	4.096577639123163e-5	1.8622975181345694e-4
WBGene00019824	885.6950172980464	-1.3208357369148032	0.3027137540329653	-4.363315902623193	1.281057484715005e-5	6.55210147716057e-5
WBGene00019825	282.8560475408069	-0.6776087880304957	0.3881400660218612	-1.745784182950932	0.08084846043459805	0.12725241354175953
WBGene00001071	1125.1497059182168	-2.9889573872454953	0.915631282717679	-3.26436792152185	0.0010970860015261936	0.0033043739575470774
WBGene00020647	1243.763561912482	-0.5803569006079673	0.18964054068424013	-3.060299757182654	0.0022111556447816285	0.006032882300696775
WBGene00003932	3073.69091219956	-1.6881416137446297	0.32262162995280297	-5.232574189125483	1.6716552429970103e-7	1.227609539050931e-6
WBGene00020651	286.2495766506054	0.6599350201827907	0.534325039303863	1.2350815919886082	0.2168001395582596	0.2901566429526189
WBGene00020650	15.968890529882746	-0.8565891403173755	0.7871825256629854	-1.0881709290941566	0.2765196558522635	0.35540500488869875
WBGene00020649	725.4669574581351	2.5168836534231014	0.5041854391718608	4.9919800491603965	5.97634296759068e-7	3.9927492366880425e-6
WBGene00206487	671.5806642773406	1.1571492573767588	0.3634757900940918	3.1835662481872897	0.0014547282037866498	0.004216525244599641
WBGene00045177	71.35943557991862	4.340051952227912	1.5112594454348738	2.8718112997328773	0.004081265891754831	0.010221159728909806
WBGene00020648	429.78261574437283	1.613078424079042	0.6222788159978392	2.592211694515796	0.00953610720658666	0.02102682023812586
WBGene00019298	9065.31483534809	7.26922654881845	0.5053050690641697	14.385817585960762	6.352296241687274e-47	6.659252838601022e-45
WBGene00019300	492.8080147141189	0.3842673764038187	0.6120824279766472	0.6278033134754191	0.5301327952293634	0.6085598781129312
WBGene00019299	56.85846098345479	-0.5619587828315958	0.7022510121137335	-0.8002249525282042	0.42358047520036035	0.5058740746715826
WBGene00001099	3906.3988444342076	8.598670206333635	0.4525095933773329	19.002183229214957	1.6359569771488181e-80	1.1110281731767192e-77
WBGene00017578	344.5979404422696	2.794061926149609	0.5124820863978894	5.452018715011842	4.98012133828681e-8	3.974062717661925e-7
WBGene00000675	153.6113824681116	-0.8756483379269071	1.118707454899015	-0.782732191595122	0.43378439411512587	0.5161267699633049
WBGene00017577	97.41667228113882	-0.0370804239380135	1.34797908194392	-0.027508159759081604	0.9780544317647483	0.9871549640840894
WBGene00017574	542.1948884590552	5.485584556739228	0.43602595140015965	12.580867122986616	2.6906017316213284e-36	1.4956298593567669e-34
WBGene00017576	696.1171887824537	-1.1591520497100778	0.604808127130598	-1.916561629569139	0.055293646604506905	0.092561007390676
WBGene00022048	25246.710495151132	-0.8977396804295936	0.30240936529240675	-2.968623936502588	0.0029913644324956923	0.007810951594045924
WBGene00004981	2023.7162077403736	1.5244976194563187	0.22550604033257501	6.760340508875054	1.37667802988644e-11	1.6852437952058144e-10
WBGene00004493	35425.59140367	1.5101812430615467	0.20438896439572984	7.388761166858272	1.4820309439239282e-13	2.155430478965713e-12
WBGene00044789	1527.9788078277836	0.11167906739994285	0.2584783599430059	0.4320635097830547	0.665695254862483	0.7303617251493983
WBGene00020300	311.0385057445349	-0.71160524892702115	0.25185941341598206	-2.8254065999578213	0.004722065249214453	0.011580885412581215
WBGene00001338	836.4040167395094	-0.4656105451644302	0.21609243782838267	-2.1546822732140725	0.031186705912151447	0.05725627013961044
WBGene00020298	1559.0154578504075	-0.3937786830546993	0.1597458546408261	-2.465032247253455	0.013700092106186834	0.028685715643249107
WBGene00045249	181.25272361135103	-0.46008322143899455	0.40484907078846893	-1.1364314620827798	0.2557760346240755	0.3328513838861115
WBGene00020297	30439.695073551848	0.675444899227023	0.37835519296012005	1.7852137668379173	0.07422664977690079	0.11844491475121738
WBGene00020296	1269.5646342510768	0.4831986860540049	0.24257826217947093	1.9919290447241786	0.04637884364946887	0.08000414553337425
WBGene00001666	136.88946554097046	-0.36640840912885125	0.39005714412084763	-0.9393711015207825	0.3475402448403605	0.430873769696518
WBGene00002187	2494.4074104959122	1.2628231525045983	0.2210286139136959	5.7133921719189145	1.1074605713403549e-8	9.663985544321978e-8
WBGene00020299	275.4892150084528	-0.44731349208204846	0.20876806766302036	-2.14263367520397	0.03214252491060259	0.05872119755597807
WBGene00001332	791.1293045730432	-0.7944020046644197	0.20751020635027892	-3.82825509470827	1.2905496020225045e-4	5.124144581492506e-4
WBGene00000913	1883.5821433945564	-1.0119566863532792	0.23138482558733972	-4.373479046365989	1.2228198666297753e-5	6.283041551564833e-5
WBGene00022046	7393.496559256032	0.7704445661440632	0.3599061517965054	2.1406818480270946	0.03229970330956311	0.05893214840991559
WBGene00022047	452.69722646611115	5.8298801613806	0.49976142619430697	11.665326405391571	1.9166661504775197e-31	8.157581817563721e-30
WBGene00002041	1825.243978783374	5.650669437314582	0.5376683905507434	10.50958088037591	7.803959049146108e-26	2.4625826332861054e-24
WBGene00022045	656.9120455856154	0.4297305500232977	0.2980366550902629	1.4418714701154802	0.1493386359889209	0.21181054155515702
WBGene00022044	1015.4044686572352	0.33220421937160904	0.21987616593049492	1.5108696204782022	0.1308216723388366	0.18948762258277332
WBGene00019772	736.117610903251	-0.3600958504738233	0.6168080901940858	-0.5838053297266497	0.5593512920474715	0.6350535820454648
WBGene00019773	9.098120755446908	1.6410579664836966	1.125403837296198	1.4581947493855774	0.14478687065356596	0.2063288860148436
WBGene00019774	243.42497243343786	-1.381145712225313	0.7312714379017774	-1.8886909027764123	0.0589332583204478	0.09763868211342752
WBGene00021011	325.8292223598293	-2.902333953477353	0.6183460048144901	-4.6937053540890625	2.683003967044969e-6	1.5826481104698798e-5
WBGene00021012	1842.6263121885502	-1.0945814870764135	0.45043461697546483	-2.4300563185534103	0.015096476826761232	0.0310558366961689
WBGene00000213	56.40112969012695	-1.553963961309318	0.9342294242548377	-1.6633643952595416	0.09623951568670723	0.14716213754541038
WBGene00001625	55.5422385189986	-3.1687770358592147	0.8969234885299798	-3.5329401854027793	4.1096544144691446e-4	0.0014105208076029012
WBGene00018924	33.80602719214647	1.8001517628455028	1.0475108578679222	1.718504156137806	0.08570469702684397	0.13371028441463273
WBGene00001165	851.8011755450722	-0.5720636808616194	0.3903651289515781	-1.4654579480447898	0.1427960173790415	0.20404636218201186
WBGene00018925	790.4292877365021	0.5492159660276797	0.2155238041771747	2.5482844835839487	0.0108254152103587	0.02348839916457882
WBGene00001579	3006.924979023747	-0.5265407705682443	0.19393360546026558	-2.715056884125869	0.006626438746763198	0.01547622207303247
WBGene00018926	34.16413604663482	-0.7462429800048481	0.7038955289031272	-1.060161557167028	0.28907110692231824	0.36900610667640615
WBGene00015996	54.231167777283645	-2.817333871020773	1.7306458286231552	-1.6279089715670774	0.10354418881136689	0.15629689111263537
WBGene00044457	223.48092296650356	6.879546689423675	1.2740948216996637	5.39955627497665	6.680592618655607e-8	5.212330504665363e-7
WBGene00002140	285.53072995276267	-0.8804585564459257	0.6648531665358526	-1.3242902354417025	0.18540667220638066	0.2541511382065525
WBGene00015993	1131.7862928904888	-2.1021388919635924	0.9820367213644964	-2.1405909231609628	0.032307041410634264	0.05893214840991559
WBGene00015497	80.20718011198339	-1.3575870377174943	0.477890815415636	-2.8407891382820574	0.004500205721590258	0.011104773044429672
WBGene00019665	173.29172622700992	1.274924779174809	0.7754365455197058	1.6441381136097228	0.10014767672520954	0.15223331638451074
WBGene00019658	261.60355932071644	1.0211199802661761	0.3408311087158948	2.9959705970306456	0.0027357281121341754	0.007234141376593164
WBGene00004427	57114.56127182789	1.7898230909253527	0.23705299854734815	7.550307745075242	4.342309565189658e-14	6.62371830158813e-13
WBGene00019664	2585.1455874784497	0.24810303948173976	0.24347892745352306	1.0189918366923125	0.30820684205461646	0.38940312811559563
WBGene00019663	1042.9011229400312	-2.3091054318290998	0.5036052343411868	-4.585149784731402	4.536610937664316e-6	2.565599668584961e-5
WBGene00044723	74.92795159673256	11.238971907142425	1.2787897736532008	8.788756477959105	1.5122446408554021e-18	3.218155489122804e-17
WBGene00019659	46.33051048956342	6.421041668206472	1.5527855383782108	4.135176113832729	3.5468252635535105e-5	1.6415232775320246e-4
WBGene00019660	445.76641581607	7.510884832891681	0.8172660379166307	9.190256886286845	3.9190431927603836e-20	9.219194980559817e-19
WBGene00044458	17.22663073714308	2.442658546623246	1.015101505552652	2.406319499342471	0.016114164901341755	0.03280376068799142
WBGene00019661	196.23116401564968	2.1964863296496824	0.6062486417281348	3.6230783517939353	2.9111759066606415e-4	0.0010482380742747632
WBGene00018256	960.9837782816518	0.601911150108777	0.5715456454745299	1.0531287481143101	0.2922819887269416	0.3726285230096987
WBGene00021950	500.6560179361272	0.732086640930068	0.5733375801774724	1.2768858456887757	0.20164255196482922	0.2726739383335324
WBGene00044460	19.801542797601954	-0.03845319530927876	0.608034431787602	-0.0632418055606285	0.9495739553633435	0.9650192051252717
WBGene00044459	264.25388355862543	-0.2839587680981113	0.47599218228232665	-0.5965618316178269	0.5507999606216388	0.6273970236206519
WBGene00021948	1153.0470233035514	-1.7467274153492698	0.4358396723763623	-4.007729277661791	6.130533578813881e-5	2.657018160407126e-4
WBGene00001788	139.21132134050657	1.249799734835244	0.7399345989750302	1.6890678400043566	0.09120643003838441	0.1408447293326312
WBGene00000677	8941.039166087334	-2.52958308348651	0.6235125074038147	-4.056988518192207	4.970952474877389e-5	2.2033563466965046e-4
WBGene00018928	513.1695353823804	-1.9955637103284818	0.4352616248270363	-4.584745349699681	4.545400659586907e-6	2.5696401846814148e-5
WBGene00018932	945.1607362499541	0.02032790301734569	0.20223459339591077	0.1005164481308603	0.9199343252490815	0.9423776338136578
WBGene00018931	710.678994774088	6.76778230828298	0.5248063614722367	12.895770335743176	4.754878557057523e-38	3.0191545959853054e-36
WBGene00004824	1063.0724428233545	-0.550885717988723	0.26932167820627917	-2.0454562798572344	0.04080989528419056	0.0718578023153034
WBGene00018930	37.729096644376945	-0.03409798107971858	0.6337483976553638	-0.05380365647608511	0.9570915962947762	0.9708497835389932
WBGene00018935	889.6944314722184	-0.6034639627513548	0.1814735856942264	-3.3253542681862274	8.830625100430024e-4	0.002748791631500936
WBGene00018934	1758.8594898140702	0.6662825157431812	0.22938366755177791	2.9046641500436543	0.0036764736340704905	0.009333092501898434
WBGene00001154	1050.268829431997	-0.6745507084278356	0.2401092904015974	-2.8093486399447873	0.0049641855742430145	0.012104367572537602
WBGene00021935	1005.2620770902391	0.20906145487679512	0.13733813199778355	1.522238957496299	0.12794921698153486	0.1860320752631191
WBGene00185088	219.91534735312308	-0.7960657496753497	0.35039057709007165	-2.2719382361435834	0.023090241065305345	0.0445277990726309
WBGene00021936	1244.6221219842578	-0.6850018820125207	0.272944143025869	-2.50967789386709	0.012084133209990786	0.02584257403341403
WBGene00021942	144.9628987508523	-1.161964023542355	0.4162640067301303	-2.7914112312277632	0.005247875026886007	0.012687170394669467
WBGene00044742	117.20721150973604	-2.435182385421171	0.37452974892968355	-6.501973187391228	7.927323246512872e-11	9.018557109288496e-10
WBGene00021943	634.3013327879894	-0.2895650232609471	0.27010598785598877	-1.0720422214976337	0.2837010684983967	0.3632558005476594
WBGene00021941	160.83611102001714	-1.694606418025354	0.6683768671102406	-2.5354055494949517	0.011231721215649389	0.02422193640597038
WBGene00021945	1178.6500358512908	-1.7816222785639477	0.301319385390013	-5.91273699917416	3.3646920138121466e-9	3.185241773075499e-8
WBGene00044757	91.00515912788846	4.106268427277939	0.6532826569924142	6.285592282798992	3.2660608128986226e-10	3.49903085716574e-9
WBGene00021939	768.7597012698037	0.9056725622418138	0.7718433100632032	1.1733891457420962	0.24063978793644764	0.31653587897548113
WBGene00021938	1638.267145735321	0.050225440453717705	0.17868301365569594	0.2810868219991915	0.7786438083954514	0.8261388593354809
WBGene00007007	4343.152627536146	0.9456636009666083	0.30996002825931634	3.050921134177516	0.002281404908896675	0.006195331132991319
WBGene00045299	10.586700580636279	-2.3642433845073607	0.6582932975040938	-3.591474185551248	3.2881275033987584e-4	0.0011643743278868422
WBGene00016646	64.42785882329146	2.8050628366896935	0.7364053154629491	3.809128991588363	1.3945719361310713e-4	5.480053746507506e-4
WBGene00045298	11.128363604134439	-1.618006301176284	0.7846037063936712	-2.062195587391805	0.039189118655120626	0.06945019666360157
WBGene00019073	9.562988438141534	2.397247440515881	0.9404487806640224	2.5490462530274716	0.010801797304603681	0.023453602737294004
WBGene00019070	43.27280596388546	-1.5481198705710915	0.6581411144203122	-2.352261295717209	0.018659661962980856	0.03714335667921002
WBGene00019069	176.58008827921978	-0.7673890682913678	0.6444967831963375	-1.190679439058725	0.2337794525903779	0.30898925786611126
WBGene00019067	129.87103707253746	-1.2186775361461615	0.8088320737015113	-1.5067126734589633	0.1318843216276477	0.19081447793848252
WBGene00019068	527.2996760711193	4.0057097309256875	0.6396853107156545	6.2620004927802055	3.8006973829712116e-10	4.030338976375446e-9
WBGene00004047	4421.181190745965	-0.1390263632154125	0.25655264819194695	-0.5419018832789287	0.5878860993299843	0.661238523624617
WBGene00043705	114.99811620861826	-1.310385878272417	0.4640148631960948	-2.824017035244498	0.004742586410340517	0.011622089697131922
WBGene00002278	935.076271686403	-0.6520961602136379	0.24439833748662507	-2.66816937839982	0.007626579916004427	0.017441753775693875
WBGene00021923	397.80133582504845	0.2845522088510185	0.24037763621732863	1.1837715576575145	0.23650350400121714	0.31206003551239464
WBGene00021925	393.23082023264584	0.0513399499216612	0.2750040409652906	0.18668798371635942	0.8519052780681398	0.888420379451485
WBGene00021926	1057.1627230594993	-0.5025847201987299	0.16379145606888743	-3.06844283738068	0.0021517749069231472	0.005892483177794452
WBGene00021922	1588.884702528591	-0.5949783061967631	0.19644330011064934	-3.028753364770565	0.0024556506834435285	0.006609902408303966
WBGene00021921	3074.060088128151	-1.1727919346839522	0.34580722707032224	-3.3914616088849323	6.952090207853269e-4	0.002239926754262955
WBGene00021927	624.3991460468786	1.477675272071312	0.3283602631969622	4.500164720555573	6.790082499152119e-6	3.700666037569997e-5
WBGene00021928	197.4062104046022	2.077306319238916	0.5084728146003018	4.085383248801287	4.400412299880427e-5	1.9876934680200197e-4
WBGene00005903	9.134485886266301	-2.455621569054489	1.4742246869778284	-1.6657037361709983	0.09577243747055572	0.1465824698196309
WBGene00219399	54.778958196458966	-0.9008372954365972	0.5874441780329662	-1.533485783199036	0.12515620689669213	0.18279008431288743
WBGene00021929	1968.7009206190369	-0.707902845854461	0.19051797096581974	-3.715674916470025	2.026620082333605e-4	7.615060304558795e-4
WBGene00021930	3278.814990145932	0.27344235223522073	0.24383327031994892	1.1214316728657245	0.2621041605324847	0.3398976328366468
WBGene00021920	1157.1869700725379	0.49896711942795513	0.18683596227720536	2.6706160492145834	0.007571219491833405	0.017340534965166833
WBGene00021931	327.46261783522243	-0.3723352751977755	0.8559081370118419	-0.43501780050564476	0.6635495068871016	0.7285704553336515
WBGene00000816	1721.0334238667451	-0.2283446091954877	0.19427422156796792	-1.1753726632001975	0.23984565529922094	0.31569808172021835
WBGene00021934	8630.307315597487	-0.007477358308615023	0.24264404199390704	-0.030816162833302886	0.9754161504646678	0.9853835383687823
WBGene00021933	1754.4914955694499	-0.12743414029963154	0.19257117606553179	-0.661750854428317	0.5081309072222182	0.5877437369345583
WBGene00021932	536.24395435862	0.4498471746876909	0.2030244216780507	2.215729373686105	0.02671004193757907	0.05027242499879324
WBGene00044462	12.956007554149496	-1.6115551445318617	0.9154827795139823	-1.760333651920154	0.07835125159148915	0.12398404922085508
WBGene00016637	10.457126441870303	-2.0971136862924076	0.9909159942186613	-2.1163385176217533	0.03431602705503297	0.062103619812259876
WBGene00003893	32290.808131617294	-2.347522520761413	0.4821888171684378	-4.868471514015595	1.124647302350306e-6	7.129460577399261e-6
WBGene00016638	11.294545026783759	-0.10227201033711157	1.425673035630369	-0.07173595051679675	0.9428120454756946	0.959708318692105
WBGene00016639	17.14511855018042	-2.158245571948045	0.9705767387155629	-2.223673292236751	0.02617043341301407	0.049423548532375745
WBGene00016797	68.50815815912941	3.878526233571739	0.7612776231766032	5.094759277683364	3.491846519964719e-7	2.442572442536897e-6
WBGene00016796	425.1912966017804	-0.8730433398141892	0.4192864893710089	-2.082211952796004	0.03732311397111459	0.06671859009256237
WBGene00022426	687.5807138864114	-1.1719616654236558	0.29313681261076924	-3.9980023490935657	6.387931740996096e-5	2.75026168121166e-4
WBGene00022428	222.4044755917699	-0.9674489189360157	0.24841202754579833	-3.894533322295164	9.838796659536436e-5	4.027306179820732e-4
WBGene00007020	418.7396399604463	-0.8014329315615031	0.2478991612435336	-3.2328989236643024	0.001225409112676307	0.003629981099943849
WBGene00022427	2404.1262658572027	-0.09909893334157238	0.22620736233510452	-0.4380888947140757	0.6613218443760738	0.7266864023323443
WBGene00001104	627.5473508511993	-1.810350599572425	1.179907606150533	-1.534315560079083	0.12495203956798939	0.1825431030725771
WBGene00001103	138.7319945472773	-1.9345331163249466	0.8285245851219916	-2.334913352076459	0.019547947696020525	0.03861139896457266
WBGene00021123	204.95317309889438	2.752718256691174	0.5500980297093421	5.004050383793668	5.613807405230448e-7	3.7763855154909386e-6
WBGene00044463	140.4296503846167	-0.41910636645286165	0.6755181894821161	-0.6204220300480262	0.534979972248557	0.612674444720964
WBGene00021121	491.6260992441362	-1.1312051415997586	0.6925776989955833	-1.6333259694042972	0.10240045776552296	0.1549297898389644
WBGene00009521	2552.471165628936	-0.5537940657738066	0.1741345173587796	-3.1802658896902796	0.0014713997630696083	0.0042577369950254325
WBGene00044908	16.526779466813856	-2.8112228931691337	1.1366957341563164	-2.47315337666477	0.013392665152852043	0.02817419928451837
WBGene00009522	49.9069029607518	4.717103098323981	1.0419622993225532	4.527134140449106	5.9788990132880956e-6	3.2941940947992966e-5
WBGene00009523	58.8552076460495	3.530579089435993	0.7378446580726962	4.78498970048536	1.7099610106780697e-6	1.0490805572188315e-5
WBGene00009518	189.7995062892061	0.7774446249066531	0.8032801678694732	0.9678374445228204	0.33312555990944553	0.4154759857701644
WBGene00009517	13.90272022501276	4.831329581789813	1.4002900102815234	3.4502349844076163	5.600987915465948e-4	0.0018511940592377933
WBGene00009526	44.333682633485395	3.5214173245086444	0.922590084802653	3.816881822724005	1.3514886170669832e-4	5.341663005715151e-4
WBGene00009515	222.0343685433839	6.000523089292622	0.696128696926675	8.619847329644955	6.7043440143661585e-18	1.3478631535248964e-16
WBGene00007476	597.9441712283522	-0.38788888715698916	0.21777533401681512	-1.7811424278519947	0.07488918604646537	0.11935201367674617
WBGene00022425	3097.3803620246313	0.9228430030159869	0.16798270823328956	5.493678562047999	3.936466986306854e-8	3.192503339881259e-7
WBGene00018776	4689.3085956936	-0.8499400989103388	0.2732016266505879	-3.1110360114999334	0.0018643220216073718	0.005215960948863899
WBGene00018778	7320.010883609048	-1.538764149406449	0.304446644960693	-5.054298264988659	4.3197608089654054e-7	2.9607136391417123e-6
WBGene00018777	789.9653276324414	-1.2295123436738515	0.20405025542804006	-6.025536900675181	1.6854915538610163e-9	1.657895344540874e-8
WBGene00004338	1031.3108540986993	-1.0674090848557196	0.23514096973356197	-4.5394432372427485	5.640296116797025e-6	3.1230565524413164e-5
WBGene00000678	1482.6662895655681	-2.5161914553307727	0.9490516006445454	-2.651269386850946	0.008018985411810514	0.01819531553348057
WBGene00000679	41.099189549498746	-2.248598364472565	0.9240743893098141	-2.4333521094032595	0.014959745263404345	0.030847685942491862
WBGene00022423	1241.8801717542867	2.1284409917388967	0.49229354925825186	4.32351997085044	1.5355923035858045e-5	7.697673870991742e-5
WBGene00022314	114.13927655736701	0.486602834067797	0.617745112204562	0.7877081088205549	0.4308674613824288	0.5132425643859939
WBGene00022309	434.80074632664764	0.1895350124370027	0.3333745765326059	0.5685346927421296	0.5696719555284422	0.6445028820438887
WBGene00022310	2842.1822757667355	-1.0257420457367366	0.20784931412097515	-4.935027330134565	8.013953705225994e-7	5.226637030297705e-6
WBGene00002180	334.4950480484006	-0.474708690142923	0.23008790632682094	-2.0631622831520677	0.03909721227948483	0.06932664954087332
WBGene00022311	34.174122264719685	-2.8114205498975657	1.03936191409618	-2.704948595641348	0.006831496003172242	0.01587916184070691
WBGene00022312	38.781537242886316	-2.7242737374388084	0.709062724435193	-3.842077214831509	1.2199744138210195e-4	4.8736994036260243e-4
WBGene00235267	197.91465702040196	-2.1267067421761126	0.7191480374654736	-2.9572586329670907	0.0031038764940318885	0.008066980172508835
WBGene00000546	46.855832757033205	-1.8638579953829209	0.968500022701869	-1.9244790415009292	0.05429456531657403	0.09113272192616444
WBGene00000547	2125.68672185418	-0.6816871725093806	0.2662138077730476	-2.5606754894191366	0.010446888686568631	0.022784194538425305
WBGene00022307	2099.555589034261	4.2928086835581	0.39988431732134405	10.735126379333428	6.962364113623412e-27	2.36417668379995e-25
WBGene00000680	24.34205979020625	-0.420420292802537	1.2441735005415608	-0.3379113062764458	0.7354300270459422	0.7898389041843796
WBGene00022313	278.24114658238426	-2.451026886482421	0.49090633598693284	-4.992860565864979	5.949150814884736e-7	3.976283086371399e-6
WBGene00044464	30.24179620978634	-3.8481101641454254	1.603875782545737	-2.3992569786405453	0.01642838076507313	0.033356467899446546
WBGene00003806	2128.5536601497456	-0.653520027534772	0.1532146114147321	-4.265389713816379	1.9955356935676428e-5	9.740708604227056e-5
WBGene00022306	3786.28736292116	-0.05968765679225265	0.13086448684048446	-0.4561027841343093	0.6483160682095577	0.7155159319885035
WBGene00019368	299.23125457248386	-0.3268413341841305	0.7851305452245438	-0.4162891587546825	0.6771984246601681	0.7400713211496415
WBGene00044719	16.98375141668609	-2.199255178153615	1.407338416187185	-1.5627052831485417	0.11812193118859764	0.17455672328911023
WBGene00019367	26.48549085674891	-2.045895506113363	0.9371128491147098	-2.1831901121045556	0.02902181262855756	0.053902581838058156
WBGene00019370	91.08191018941805	-0.7816019685837913	0.669653546370449	-1.1671736419826453	0.24314025302230838	0.31917394337410343
WBGene00016427	264.1351827748014	-0.6952811056145016	0.30750448468527375	-2.261043790389306	0.023756545532456676	0.045637343649855285
WBGene00000681	15671.236342137834	-2.4498409659941065	0.7545307437692437	-3.246840484929711	0.0011669377339083172	0.003481200802835736
WBGene00044073	475.0012614992857	3.0668375948555417	0.7637650726064026	4.0154200615507865	5.934000971586854e-5	2.5789954139172693e-4
WBGene00016425	507.4539168885507	3.886322146623743	0.7073284575292098	5.4943670161372715	3.921142681478788e-8	3.181727204399931e-7
WBGene00016424	529.1715387214083	4.109593318105567	0.9284058609815078	4.426505142654871	9.577210020431835e-6	5.055627594428701e-5
WBGene00021519	190.50273088470448	4.584727231125674	0.7279683773153808	6.297975810478666	3.0155755595825923e-10	3.2417956118843834e-9
WBGene00021518	1284.4440829224718	3.0038525459606102	0.6734838729507697	4.460169970811143	8.189467831307828e-6	4.382305156732726e-5
WBGene00021517	44.33631632091713	3.1884028276538774	0.9433535540467135	3.379859877536426	7.252279336158027e-4	0.0023232281220424197
WBGene00003794	3351.0016056381696	-0.44034583467985144	0.2311353262827272	-1.90514293838933	0.056761493185334945	0.09468331093068474
WBGene00021516	152.7174005853417	1.9083674759776315	0.5783238705306111	3.2998248442117872	9.674518950358274e-4	0.0029671310819673322
WBGene00000416	916.6760756076881	-0.6938509974605255	0.2301142771310625	-3.0152453211989965	0.0025677147878394664	0.006859535656927051
WBGene00021515	333.3070983191255	-0.9745088525960997	0.29727611904722745	-3.2781269337053005	0.0010449839345966563	0.0031737602680147327
WBGene00021514	2328.749572296733	0.016229109917462577	0.214828770941222	0.07554439680662199	0.9397815748886423	0.9579329589212563
WBGene00001105	809.5303052797871	-2.723900636303075	0.5342636891793434	-5.098419921606739	3.4250036569425155e-7	2.400114720567164e-6
WBGene00003712	497.901616914775	0.3654471789958318	0.21977890428895985	1.66279461706366	0.09635355452810722	0.14729325912400026
WBGene00003682	138.94776596458604	3.2647731707443124	0.36255461727924476	9.004914060244163	2.158347899784393e-19	4.893090594286244e-18
WBGene00003677	418.07717066782294	-0.0492475851378727	0.40720339085234847	-0.1209409996188608	0.9037377674971222	0.9305460730590013
WBGene00045255	314.40358580475396	0.13817702288830988	0.32514200490468737	0.4249743828971446	0.670855349293425	0.7348874785022301
WBGene00021525	399.319025306041	-2.617585518647245	0.6545788262371566	-3.9988851055485917	6.3641563145055e-5	2.741536724560836e-4
WBGene00021513	263.01360148031273	-1.4526728276055139	0.6725307636459574	-2.1600094837747066	0.030771935401164026	0.0566145619512582
WBGene00021522	1304.6126473514205	-0.09706616601711046	0.26059865956238476	-0.37247377319634206	0.7095401354636608	0.7674156568302438
WBGene00004497	11462.55298530957	1.3993623194063152	0.31211255069997174	4.483518257333706	7.342231754745473e-6	3.9656175660139796e-5
WBGene00021512	696.2107835054753	0.07891954147534894	0.28280238154936077	0.27906250662735027	0.7801968559062646	0.8275055944357883
WBGene00021511	30.925839683441012	-5.77270943473868	1.457961775497153	-3.9594381222856363	7.512630573974357e-5	3.17669977166972e-4
WBGene00021524	49.422605923693745	-2.572944762006537	0.7714679763551073	-3.335128405669827	8.526001971801929e-4	0.0026672471537560684
WBGene00044618	79.77685164707219	-1.3247977473427235	0.8016153735345928	-1.652660104934419	0.09840005811155468	0.149966719455799
WBGene00019538	246.38549934013176	-1.723246175040768	0.6868930976161451	-2.508754536945086	0.01211576433755196	0.02589249404194303
WBGene00003947	3559.1580453503757	-0.6151806675731873	0.14101952111939633	-4.362379496753043	1.2865545176007636e-5	6.571609406449944e-5
WBGene00019537	8360.422208176391	-0.04572702655682723	0.492137275340486	-0.09291518616465479	0.9259709411248559	0.94738102445603245
WBGene00019536	222.562967121599	-1.865667785525963	0.5088225817048276	-3.666637159213686	2.4576112459097485e-4	9.018460665496453e-4
WBGene00019540	7263.62965625039	-0.34720688567148866	0.894177393528425	-0.3882975438479941	0.6977958546779818	0.7581255651436375
WBGene00195004	145.65100564539586	-2.4360316734067897	1.1020766283137873	-2.2104013557877518	0.027077319798128715	0.05082895508313551
WBGene00021507	3215.3984300596476	-0.07867025738761946	0.25882321363182353	-0.303953638020769	0.7611632125000065	0.8118381276374259
WBGene00021508	706.2560921686065	-0.3254924660011718	0.19769001176566736	-1.6464790663627236	0.09966516648495503	0.15156945774462055
WBGene00021506	4612.730888398949	0.16871584580728582	0.1638326009958895	1.0298063070580123	0.30310093944554867	0.38407046922523486
WBGene00021509	1136.8456429351465	-1.450551395500595	0.4371427794599508	-3.318255415982431	9.058161333934713e-4	0.0028078682285386032
WBGene00021505	402.49878111362824	-0.8938669549227068	0.4606377010080845	-1.9404989061175844	0.05231908698719591	0.08832875168934325
WBGene00000682	11.293758665265205	-2.3681173355064757	1.768789927547277	-1.3388347019763203	0.18062449095341415	0.248643213950148
WBGene00021504	38.17703354067339	-2.6510284466017637	1.1200150837817107	-2.3669578070775743	0.017934977339147392	0.035879142678980826
WBGene00021510	686.5912594202226	-0.12772518683298806	0.35315697008443925	-0.36166690070551116	0.7176009643780559	0.7742041071684785
WBGene00021410	125.35981058355314	-0.13288331775962042	0.43385206885894834	-0.30628715937464557	0.7593860150626682	0.8103299327284382
WBGene00004913	320.51975948292244	-1.411389096234914	0.5827723151246315	-2.4218533715574235	0.015441579731542934	0.031640755005470374
WBGene00000683	1762.182313318217	-2.229271037956936	0.8036923479067846	-2.773786566169342	0.005540801673399986	0.013302006276570816
WBGene00000553	743.5419103904837	-1.8689469323275152	0.5941355644415698	-3.1456573956890552	0.0016571400136901487	0.004713133105214881
WBGene00019462	194.7187801098811	1.6011460500985986	0.3113311105587692	5.142904116536577	2.7052370835713394e-7	1.927728250245635e-6
WBGene00001173	13777.198369742617	0.6388762478313179	0.27287917519731547	2.3412422269649364	0.019219692946096517	0.038107332775724624
WBGene00001186	1969.9430306908423	-1.9312777975461675	0.42758332811452204	-4.516728484392409	6.280234752703807e-6	3.448058588303461e-5
WBGene00001253	650.557387654386	-1.8344813941231104	0.5176327255196728	-3.5439826419038694	3.9413119323454093e-4	0.0013596133476862918
WBGene00018681	2207.560425198724	-0.12462807185916684	0.2398716646836346	-0.5195614580969291	0.6033692670775859	0.6742472422200523
WBGene00018680	228.44323699713706	-0.17406956086912603	0.20619546678833034	-0.8441968370129926	0.3985594217452681	0.48237239792817976
WBGene00018679	712.8764541277666	-0.46171403183113263	0.2836557657598618	-1.627726588226703	0.10358287273196091	0.15632506976552943
WBGene00138717	1074.781976135549	-0.26125536091670654	0.1784683844337789	-1.4638747459141477	0.1432281747268844	0.20459296655088563
WBGene00018678	653.9545913871912	-0.7152073445305722	0.23294004739062912	-3.070349442022755	0.002138084534315263	0.0058580740968258915
WBGene00006738	534.5234961536166	0.02420935561664809	0.3053039644902843	0.07929590975690885	0.9367972596002181	0.9558281530443143
WBGene00021655	766.2967044124861	0.09997457984755459	0.22678261239375533	0.44083882266058366	0.6593296856024127	0.72510946202279
WBGene00044466	176.64026063625406	0.37242327047429324	0.27253273171332637	1.3665267585768026	0.17177368798866677	0.23849822278959776
WBGene00022298	39.16685613028049	-1.8578312267101438	0.4967605408510876	-3.7398929140530512	1.8409866843487814e-4	6.996645257792692e-4
WBGene00022297	1778.5879179234744	0.12184982991746797	0.24362450094801383	0.5001542514948818	0.6169664684348353	0.686953649699579
WBGene00022302	93.26450557309302	-1.175029479305713	0.9180965842170513	-1.279853884118056	0.20059652891925694	0.2716121516746527
WBGene00022300	880.4190588876091	-0.899659142788804	0.28271670413522926	-3.182193091634509	0.0014616433581637674	0.004234912960782458
WBGene00022296	2844.5303482964405	-1.1035600729143633	0.38579931870426504	-2.8604510672044463	0.004230388318269394	0.010533822019985324
WBGene00022301	3042.6659952301006	-0.45539157408653913	0.18418990528557874	-2.4724024553922948	0.013420833369484002	0.02821825511257775
WBGene00022303	30.223776681355638	-3.6956940679803334	1.2646493191477584	-2.922307403344704	0.0034744843141508654	0.00889549991592141
WBGene00022295	71.07230456625159	-1.6149261530173564	0.5286300457221311	-3.054926911714408	0.002251153745366591	0.0061259619342554274
WBGene00044467	457.3069615077168	-1.484803528929942	0.43595460457307394	-3.4058672929581633	6.595423027285188e-4	0.0021360254548246868
WBGene00019873	232.8169289734506	-0.705888161155257	0.3724590819130139	-1.8952099584461573	0.058064591359739834	0.09639376310331983
WBGene00019875	2701.23798927832	-0.295936272494546	0.4752496161992769	-0.622696499707339	0.5334839833427156	0.6112837309135283
WBGene00044649	14.391996555991543	-0.701612111105014	1.0664059674326969	-0.6579221539749065	0.5105881542644334	0.5898954859179326
WBGene00219423	16.22502914498077	-4.38082427325506	1.4916939043629236	-2.936811808670649	0.003316052696531467	0.008537455599113486
WBGene00000487	15.69233422149851	0.7994724399628927	1.1880929674668779	0.6729039408990364	0.5010084048690424	0.5808900893745875
WBGene00016027	779.6292461934638	9.302719933703862	0.6158277759797374	15.106041488472826	1.4775327571712322e-51	2.0342754675811532e-49
WBGene00016025	28.887426040297385	1.1858414557223038	0.8199197587182703	1.446289643728133	0.14809597926923318	0.2102526526833619
WBGene00016024	108.37976741726345	-1.273548365534725	0.7512158947490307	-1.6953160528641333	0.09001548115865685	0.13940529602401547
WBGene00001729	12.662033379005706	1.6818180495572592	1.0476041962294058	1.6053945331744093	0.10840700674348398	0.1623351016521158
WBGene00016023	198.59214257640767	2.476452547418019	0.7918819445997797	3.12730017940948	0.001764196988990491	0.004980436827766397
WBGene00016918	4670.553787728188	-2.286234734765017	0.45868507283918986	-4.984323384699608	6.217901133633952e-7	4.134679255315553e-6
WBGene00235274	47.80578414089176	-2.731050160768321	0.6981796511176952	-3.9116725278318603	9.165914198780716e-5	3.788610208651886e-4
WBGene00016920	307.3009201533828	0.5944296483940441	0.6375999879285528	0.9322924398496912	0.35118541372210066	0.43439965899842453
WBGene00001557	100.95988483651097	-0.9648402320149735	0.6199852028798905	-1.556231064117657	0.11965315706842289	0.17650224888174196
WBGene00016919	331.0721973577004	-0.8128492035415443	0.6184531069925066	-1.314326331861072	0.18873640965871763	0.25805871138560654
WBGene00016917	28.263111504673603	-1.8499523709980195	0.7393193207976159	-2.502237286321958	0.012341117997037217	0.026305712761151928
WBGene00022134	3631.882984340637	-0.7460842637941884	0.18177341914836065	-4.104473950535342	4.052359278649685e-5	1.8448805576364933e-4
WBGene00044650	2810.1100442061716	-0.2030683667455586	0.18274784636819086	-1.1111943083390816	0.26648472062754613	0.34455503188085607
WBGene00235277	19.14079566879269	-2.1300616419498475	0.8330070789790702	-2.5570750785941	0.01055564323788948	0.022973268409618736
WBGene00020208	3146.7339864661594	-0.596893558428051	0.3303554151687583	-1.8068223828664491	0.07078997760843628	0.11391155354319303
WBGene00019785	9.309027244080161	0.6902554908986991	0.820251275393398	0.8415171199430905	0.4000582982575198	0.48379122998717355
WBGene00019786	958.1651815337859	-0.8554983036256687	0.28264569209320267	-3.0267516100813854	0.0024719699575192337	0.0066466081547672815
WBGene00019787	804.2360896176604	-0.9163727414788249	0.2013239671853425	-4.551731988448228	5.320608648777516e-6	2.9691999676278952e-5
WBGene00002990	1583.3484682780804	-0.7296779206474374	0.373431168767282	-1.9539823712523694	0.05070330204258103	0.08613219988092612
WBGene00021416	62.768263843144645	-1.5947403230817476	0.6423751831908247	-2.4825683880879508	0.013043902710718093	0.02752696455739997
WBGene00006920	6642.397154218244	1.3821074722412596	0.19756320186995863	6.99577380382304	2.6379885092750794e-12	3.468466373306123e-11
WBGene00006912	4912.6860241231625	1.3169455434932564	0.2497859373514938	5.272296581052427	1.3472712792676598e-7	1.001159723223637e-6
WBGene00219413	16.547079513257167	-1.6378211306899177	1.2189117640027594	-1.34367489022463	0.17905354048908592	0.24671985730765017
WBGene00021415	1462.447635750838	-2.095820023960063	0.3803233002219068	-5.510627465467452	3.5755676787107294e-8	2.919517362334637e-7
WBGene00021417	35.925382773102456	0.021918436654931536	0.8984792361966722	0.024395039720354436	0.980537504879509	0.9887666769669419
WBGene00021425	1293.3297546149035	-0.03757114655935096	0.22170671982736598	-0.16946327377269435	0.8654322578037157	0.898866405139573
WBGene00021423	2257.080223784564	-0.30208575171148855	0.2127934546559375	-1.4196195658363948	0.15571846610780787	0.21930596344819756
WBGene00021421	1427.919178103565	0.044195118946309654	0.15290740044815346	0.2890319161582697	0.7725569538077921	0.8212985515876752
WBGene00021427	2606.7755061358457	-0.3360970353977509	0.39940615010038444	-0.8414918881776813	0.40007242751244054	0.48379122998717355
WBGene00021420	6089.46613201606	-0.46486330318050184	0.291618350096028	-1.5940811098733172	0.11091786928723936	0.16558703223422336
WBGene00021419	363.57274670919946	-1.238278979925021	0.4013196986491736	-3.0855175664015984	0.00203198220780724	0.005616627514767137
WBGene00021430	1301.6175665155347	2.359636666673779	0.44525731919216316	5.299489901603194	1.1612665855857222e-7	8.720665416754319e-7
WBGene00016671	301.7654708935972	-2.5180438772403213	0.5720423425546499	-4.401848761745746	1.0733236585086124e-5	5.590301949284603e-5
WBGene00000402	690.264786822519	-2.1998209973223157	0.6931956969197495	-3.1734487203214514	0.0015063950957927255	0.004351746143199995
WBGene00235340	597.0727412950145	-2.6231473487452845	0.5934328036607052	-4.420293810122885	9.85667948562593e-6	5.183447612175336e-5
WBGene00016670	45.50872919115602	-3.384559809572931	1.741378010284992	-1.9436100545561714	0.05194249242658586	0.08782655679836232
WBGene00016669	33.22052094538816	-0.7583713758439854	1.7527297991072475	-0.43268014056146115	0.6652471593678313	0.7299726469494573
WBGene00001705	75.56653275981293	-2.602481517900993	0.9406738314675189	-2.7666141342966184	0.005664175379745209	0.013559297997183166
WBGene00044468	408.3585598455164	1.3488301225490336	0.9593749907883944	1.4059467210424081	0.15973994626823174	0.22408064308125547
WBGene00022090	35.2819479800292	-1.3967375310390786	0.8738038561394815	-1.598456588655891	0.10994139932275435	0.16433346004032753
WBGene00022092	724.7447443343347	-1.1648454260933476	0.23362226088620283	-4.986020688588159	6.163554749171967e-7	4.105531990706444e-6
WBGene00022089	20798.30439185554	0.7738042791978563	0.2525014419584598	3.0645539019343837	0.0021799488783380036	0.005958145490750588
WBGene00022087	2093.1975619017057	-0.4977482287659378	0.18623621684022504	-2.6726714986535822	0.007524989937001388	0.017246355951440997
WBGene00022093	556.8271572326315	-0.0013679740863334273	0.6206493085632556	-0.002204101523129314	0.9982413828481654	1
WBGene00022086	33.601013595188846	0.5511925685986432	0.9640731833479389	0.5717331195589485	0.5675027931477232	0.6423473644179303
WBGene00022083	14.59861268872489	1.1041548285919092	1.2905484774037512	0.8555702074928501	0.3922355549864923	0.47615946988267654
WBGene00022078	2725.779750661417	0.34725584684812005	0.27122446193351596	1.2803264291597758	0.2004303564338664	0.2714577445154767
WBGene00022077	1151.267401772115	-0.2389282598386501	0.16694587187138646	-1.4311720149793115	0.15238092190976396	0.21546030598628704
WBGene00022101	270.38901011543936	-1.2719750721983376	0.40343086007938234	-3.152894827996186	0.0016166003897286414	0.0046222401771117295
WBGene00022099	1800.3532977759428	-1.1103616623777681	0.4334388493000463	-2.5617492852126063	0.010414647020655317	0.02272656977684214
WBGene00022076	165.41033059805443	3.5483870222272986	0.4808021332827847	7.380139929912308	1.5812325543862245e-13	2.2954323884305602e-12
WBGene00004878	141.97038339851287	2.9238456593705138	0.661143226763208	4.42240885335078	9.760652993382693e-6	5.136800599797975e-5
WBGene00003595	153.85282309493346	-2.068853831612875	0.7654418846981694	-2.702822869993154	0.006875337435424359	0.015966810993358383
WBGene00003161	1327.5096834445626	-1.1902313234933022	0.48831468044536386	-2.4374268707378617	0.014792205866268495	0.030562732226337815
WBGene00022075	908.566663840272	0.10481522124130772	0.2822812037279516	0.3713149152584858	0.7104029900338491	0.7679766561235188
WBGene00004367	1812.2020869175867	-1.373591353967226	0.1818504951833431	-7.55341002828923	4.2400745271833364e-14	6.480427017084513e-13
WBGene00022100	1778.2384045654717	-2.0485448753999957	0.45063862289102963	-4.54587061858513	5.470863684009279e-6	3.0389363707050117e-5
WBGene00022074	2084.9497574777492	-0.8897275383126423	0.15437269329026265	-5.763503371931929	8.2385606421735e-9	7.338553768483763e-8
WBGene00022377	52.06634876074508	-1.1786142900091434	0.4750520293479393	-2.4810214822719945	0.01310064774089808	0.027629005515989062
WBGene00022376	502.306904373549	-1.1046136543247895	0.2497629676113728	-4.422647860444831	9.749858040810687e-6	5.13288785296471e-5
WBGene00044651	828.7897207083822	-1.1934716337738995	0.24786252499932776	-4.815054771902838	1.4715952097276946e-6	9.132082712887629e-6
WBGene00022378	3918.474077399233	0.4070001098289151	0.2643610874840624	1.5395613390092897	0.1236673153868376	0.18108456903021525
WBGene00006705	1569.0562331324327	0.5416524169533873	0.3319735257900663	1.631613291042726	0.10276097653536286	0.155354863867825
WBGene00022382	3471.9538359683156	5.016596180792774	0.390874986215137	12.834272741186993	1.053879454414307e-37	6.480943731476958e-36
WBGene00050885	211.7465812025003	0.027104600533588458	0.28324182958053024	0.0956942008661972	0.9237634468018827	0.9455560313922285
WBGene00022379	313.4066903989141	-0.7036659481586504	0.22036452956191616	-3.1931906171902327	0.001407100285581997	0.004093668552950417
WBGene00022380	3089.4368794720726	0.3448079093992503	0.2515697460577025	1.3706255016855715	0.17049172906862495	0.23697106318312172
WBGene00022381	2225.735647056202	-0.8279830375077516	0.1260014068154995	-6.571220579466585	4.9904465333656686e-11	5.765589855855898e-10
WBGene00022375	37.75349494977669	0.12172331486467557	0.737231918833355	0.16510857947835283	0.8688585202459326	0.9013462234337164
WBGene00022374	90.36463713925009	-1.3827524806024458	0.8753824472292265	-1.579598134482996	0.1141989267581733	0.1697551613972846
WBGene00044485	158.17801084860267	1.1127609296293823	0.8173132770572626	1.361486422484019	0.17336002141750165	0.24033758183557077
WBGene00021876	2822.3543944455896	-0.2985727580736452	0.3574086297385638	-0.835382061960967	0.40350262636882883	0.48701171468467147
WBGene00021877	130.10241491621898	-1.680335746671511	0.4770264214261158	-3.522521334663157	4.274626348529361e-4	0.001460084486420919
WBGene00021868	4460.509398225906	0.16235651283804245	0.16417898232892328	0.9888994957513525	0.32271231728211003	0.4042638861132856
WBGene00045397	389.5371646815898	7.4641814032781095	0.6272183322338	11.900451596647185	1.1770844458786411e-32	5.313889897290282e-31
WBGene00021875	204.22069883625653	4.51646062493407	0.8646070480926622	5.223714790317126	1.753688268962531e-7	1.283026265161346e-6
WBGene00044487	25.07094068417711	2.3679805731971473	1.0210924130956154	2.319065877708572	0.020391464591172793	0.040044591012587255
WBGene00021894	532.3857159000919	-0.29135760942120537	0.6853836420596413	-0.42510149285974896	0.6707626896917135	0.7348375096776942
WBGene00044488	484.6614849266832	5.689032816805812	0.48541378323723094	11.719965549526792	1.0071294505713092e-31	4.357718010505222e-30
WBGene00235268	225.76398847546028	-1.7426978580301464	0.8898058275138419	-1.958514772710945	0.05016963932165718	0.08540211052792995
WBGene00043062	220.10768683997853	-0.0944508161550476	0.8909505761557369	-0.10601128579161245	0.9155733978805664	0.9388955143706963
WBGene00021873	86.18065227078723	7.733292952716238	1.5931647572850252	4.854044704010932	1.2096844798790715e-6	7.609855648695568e-6
WBGene00043702	47.90562847764622	0.20360764861566605	1.700424321912703	0.11973931799954513	0.9046896531503097	0.9309650524017415
WBGene00021879	1136.4754921704996	8.922172771677218	0.7084940183481788	12.59315186948064	2.302907839626401e-36	1.2892982241922717e-34
WBGene00021895	699.9441104307423	7.788284056007224	0.7549891229414972	10.315756637212804	5.980833606104768e-25	1.7931021291239246e-23
WBGene00044495	106.87947453604907	0.8283487192871418	0.48334749339729577	1.7137747285393832	0.08657010637203778	0.13485838850416176
WBGene00044492	61.64045500194407	3.0839079943233627	0.9262863421588547	3.3293246957909735	8.705684876016266e-4	0.002716396279731803
WBGene00021872	1068.963903575629	3.062313611259208	0.4613431200625824	6.637822215369328	3.183515034035301e-11	3.744465725273449e-10
WBGene00021881	27.663481572949827	-1.9343454015044155	0.9393125472910018	-2.059320305134974	0.03946356457652496	0.06982565458601267
WBGene00021882	1544.6469852958226	-0.045484943599799495	0.2955535720122348	-0.1538974585558945	0.8776905880110077	0.9089992696414229
WBGene00021871	122.89833898920644	0.5274658730974026	0.41648526329547186	1.2664694758316009	0.20534505095493868	0.27717677980609595
WBGene00235102	1387.321513450652	-0.6219524899173609	0.17283494951432557	-3.5985342759961276	3.2001567917833574e-4	0.001137348102108215
WBGene00021883	4856.898794524491	0.40724693446481586	0.48960726593480364	0.831782865164924	0.4055315173503171	0.48902974608291155
WBGene00021884	95.2751920308847	-0.6911766555515562	0.42739169912513203	-1.6171971916309797	0.10583572236198507	0.15909479196364226
WBGene00021898	223.09757212891358	-1.1228482721379152	0.37703734376262354	-2.978082385507261	0.00290058006922938	0.007609516406006536
WBGene00044493	484.5217411311627	-0.07357404559437669	0.22945584975965957	-0.3206457611407198	0.7484788547927588	0.8007698432782804
WBGene00021887	188.63043501952086	-2.806369858222169	0.6405631581653611	-4.381097823764796	1.1808283789569565e-5	6.08329131903287e-5
WBGene00006708	2639.4116771177464	-0.7056792924466448	0.23691280816222204	-2.9786455950639987	0.002895254420691104	0.0075993738953444865
WBGene00021888	2706.0081650402167	0.26505924102036227	0.2286646117831153	1.1591616164540872	0.24639031390291802	0.3227080918299161
WBGene00021870	938.8364093395857	1.4010531535214024	0.46838873718301416	2.9912187085189603	0.0027786640447253802	0.007336499725931447
WBGene00021897	247.7312377507434	-1.0426873632660278	0.725577783688892	-1.4370442242111203	0.15070542792343977	0.21349707819373565
WBGene00002243	677.4687522449598	-1.45485705828566	0.5947202413791938	-2.4462881150837488	0.014433560753755315	0.029932247821544907
WBGene00021890	8041.868833067496	0.928659389226452	0.3061296785237087	3.033549029629711	0.002416954331219277	0.0065192240810991375
WBGene00219425	177.99095766536183	-1.8542642679245847	0.6311933975394415	-2.937711761803904	0.0033064427544596577	0.008515521158229159
WBGene00021892	20.56013644609369	-2.7839114186181453	0.8943250676694852	-3.11286300614688	0.0018528200023353698	0.005190288457044203
WBGene00021869	35.334726130741586	-0.7059803276661887	0.7075379794561004	-0.9977984902081029	0.3183770824470193	0.3998967730488731
WBGene00003008	70.976981621662	-1.508275152515198	0.6143548784980096	-2.455055221833132	0.014086294775861437	0.02935271136592258
WBGene00021893	2146.9596681277626	0.2521646502459471	0.5281265234298717	0.47747014978207447	0.633027371863704	0.7017165246264321
WBGene00022069	13264.016883030983	-0.51809621728006094	0.37135246876926137	-1.3951602880065361	0.16296750936492488	0.22801437623433596
WBGene00022067	827.3359044600254	-1.0686559280154688	0.1848034958405389	-5.782660783308874	7.352823602587174e-9	6.612038265538957e-8
WBGene00022070	23.99323095735584	-1.9498699013448946	0.9823064302023768	-1.9849914867636347	0.0471454186715719	0.08112938632256836
WBGene00022071	11.359643817721308	-3.86976849912936	1.487666285995302	-2.6012342523043372	0.009288900175492583	0.020551362711217304
WBGene00022072	1152.922153053625	-2.090459251989735	0.7450544198134395	-2.8057806200427384	0.005019485346706553	0.012216323015823675
WBGene00235279	72.29242513170546	-2.8061112544746867	0.970785671495055	-2.8905569343160424	0.0038455986614918435	0.00972135476493002
WBGene00022073	726.8240462997118	-1.3895991094030729	0.3557628189627941	-3.905970594269431	9.384792483134197e-5	3.8657821357214174e-4
WBGene00003153	17805.507603098544	0.7179729110040749	0.2931550680900881	2.4491233110233592	0.014320441227008816	0.029749340599265553
WBGene00020728	42.54852497807107	-0.9346249206722337	0.83648099835928	-1.1173295299061887	0.2638534538181292	0.34174084281711786
WBGene00022061	76.07975098673339	3.4991653302987156	0.8351718897264032	4.189754676064371	2.792562026276912e-5	1.3202309720928705e-4
WBGene00022063	108.90075517924448	-1.6413986797089966	0.7475011848901884	-2.195847595813679	0.028102853649695038	0.052507963398114414
WBGene00022062	25.33737042596031	0.4742364404168021	0.8105499888524996	0.5850798185663804	0.5584940481190056	0.6341264106723027
WBGene00019766	2105.246483877961	-0.8537845525413398	0.21523526650205238	-3.966750274789185	7.285926222578751e-5	3.090039847859899e-4
WBGene00022059	3268.0583700085053	-0.409464712998943	0.1666516774091136	-2.4570092504604504	0.01400990791076673	0.029232535608626282
WBGene00022060	194.4829737595954	-1.214826728785368	0.5044666666763049	-2.4081407336371567	0.016033998809759413	0.032678896321560805
WBGene00020831	3731.922659920118	0.4428618837758545	0.2898746676432455	1.5277702166126963	0.12656959943588994	0.18445765471063638
WBGene00020832	10.850866425012994	1.8903570312424924	1.0426730478987352	1.8129911721148513	0.06983318290280754	0.11263443572449809
WBGene00044469	464.9900336998946	2.5848777351457723	0.7065445036240134	3.658478300924284	2.5371721750403376e-4	9.279901385303496e-4
WBGene00020833	483.3328482378966	-1.2962293142271877	0.4691287151997403	-2.7630568588735693	0.005726279025142224	0.013676525745064455
WBGene00001548	107.68622826797642	-1.8445221948383794	0.8882783049334226	-2.07651384098211	0.03784645235147726	0.06750731822885404
WBGene00021089	70.08741844957493	-2.111068936167639	0.6917382764855968	-3.051831896440669	0.002274494412198941	0.0061808633817932255
WBGene00021088	9823.90821990453	0.5560359327391284	0.2496799547037413	2.226994687654822	0.025947628833814376	0.049079917944318305
WBGene00021087	248.99921674368304	-0.5921656268363062	1.255765643714646	-0.4715574357366851	0.6372427141895582	0.7055880907096407
WBGene00021086	32.07706356273762	-2.198981780800429	1.8383904796566575	-1.1961451090690574	0.2316399369613824	0.30656336887501595
WBGene00021085	121.49279232305649	0.7495796844102338	1.2730479887243706	0.5888070921515955	0.5559906877370111	0.6318351795163414
WBGene00021084	495.3503326194502	-0.9659428159744933	1.2907322706028226	-0.7483680682465311	0.45423817753011736	0.5363368609131781
WBGene00021083	179.01475870167735	1.0593940334091687	1.2039131588966607	0.8799588455201054	0.3788816044888947	0.4626431099215553
WBGene00021082	202.48804883454622	-1.1147854369985732	0.4770123860075804	-2.337015703782706	0.01943836755231887	0.03845174980378767
WBGene00018328	384.7298002990805	-0.5643046979429369	0.25428358783234317	-2.219194336344664	0.026473506224670724	0.04990540275517218
WBGene00001999	17431.710359670153	-0.7814782468363403	0.2501480434811215	-3.1240629986990798	0.0017837226169577275	0.00502647434185093
WBGene00018330	2607.4739866972413	-0.7314011612319585	0.2764122785384495	-2.6460516338105404	0.008143738483579611	0.018444658412795537
WBGene00021953	16.205194633521614	-1.5092699671813248	1.500486243333381	-1.0058539182794708	0.31448584606060165	0.3958912940920997
WBGene00021952	9524.336592455766	1.1551047228517624	0.18849508714728366	6.1280362280699805	8.897033057663882e-10	9.077181996127358e-9
WBGene00015249	1662.0342636437508	-0.35549728494818833	0.12968153981501274	-2.7413098692018596	0.006119476584469517	0.014461920984670616
WBGene00015250	1348.856862049261	-0.527748432373658	0.30353150612245045	-1.7386940786329907	0.08208858814925821	0.12883995335579163
WBGene00015251	1320.9193740020532	0.2007436051906359	0.25121181384578534	0.7991009742633719	0.4242318647786627	0.5066132819451614
WBGene00015248	5463.643568772177	0.6767891228479657	0.2660271984103223	2.54405988144145	0.010957229851388098	0.023731548846184426
WBGene00219410	13.038224396325111	0	1.9005371194892227	0	1	1
WBGene00001119	159.87177467312233	-2.241666939298482	0.5437661522129229	-4.122483406103422	3.748096185326459e-5	1.7269988912920145e-4
WBGene00015413	3551.5435583638064	-0.7655227385764614	0.2486148303542321	-3.0791515433159278	0.0020759105659044785	0.005719831194113239
WBGene00015412	20.991077472786863	-4.211265182169779	1.4590286052310832	-2.8863486069231605	0.0038974020165081164	0.009825277517407485
WBGene00015416	27.761011128612683	0.07294519174599573	1.075724724548311	0.06781027718464394	0.9459366625853349	0.962127047545907
WBGene00195067	21.093565814104064	2.5883213821140925	1.5447505622642939	1.6755594368065052	0.09382451972425492	0.14420338463965973
WBGene00001702	1545.8153047041103	-0.7458465397666958	0.7938114828686512	-0.9395764055609007	0.34743488356277386	0.43081153300393166
WBGene00001692	860.3577722093553	-5.01126158737646	1.3316029205808173	-3.7633302765592105	1.6766553207187313e-4	6.444231326187644e-4
WBGene00001699	1747.8984580177703	-2.786148176189717	0.7415275710243187	-3.7573089458306117	1.717504035814155e-4	6.583414242801743e-4
WBGene00017281	9.22049298789554	-3.6698998166839867	1.3201719884243959	-2.7798649334045886	0.005438151200759276	0.013104585275510628
WBGene00019048	115.06842648127967	-0.09952358419781196	0.45676585533738767	-0.21788753041599265	0.8275167430311312	0.8683783356497327
WBGene00019047	79.23417453828571	2.2545383343348067	0.7511368455023825	3.0015014545410894	0.002686517558465787	0.007129358522466121
WBGene00015651	63.053276199404564	-2.1096322972130936	0.4841387161609385	-4.357495541653407	1.3155917763023271e-5	6.69802592758877e-5
WBGene00000424	1971.8432058839007	0.020802833646868846	0.17294126337792326	0.12028843342845859	0.9042546663692623	0.930822397704317
WBGene00015658	1792.1812960537302	-0.02596022856711614	0.23559162218107518	-0.11019164572483468	0.9122573876730545	0.9365974007537725
WBGene00006769	3847.2125142033024	-1.3445201954559933	0.3272270502352073	-4.108829616896178	3.976693209967524e-5	1.8183825509277728e-4
WBGene00019778	1578.9518637717879	0.5570279996567824	0.17559009722603572	3.1723201277104183	0.0015122620639528097	0.004367079578284875
WBGene00019777	480.0834284493153	-0.8143630721462374	0.2899615042393189	-2.808521339005419	0.004976958394271368	0.012127939176055971
WBGene00015037	296.7972788550504	-1.7384651639929771	0.3385983743978651	-5.134298612875852	2.8319815081424876e-7	2.010706870781166e-6
WBGene00015038	205.38020161632525	3.6277586986558976	0.29359887664748446	12.356173634177901	4.511238443437185e-35	2.3410479895843465e-33
WBGene00003889	137.09820420392626	-1.189956489416739	0.738747588177599	-1.6107754643940264	0.10722867068031941	0.16088471804779136
WBGene00015035	227.50459114497048	-0.3824098693105494	0.6454215881575647	-0.592496247920968	0.553518332524773	0.6296669109341603
WBGene00021375	201.57754852573893	-0.4004525517746115	0.38905564936115256	-1.0292937589575506	0.303341655146719	0.3842819670228509
WBGene00021374	180.09476916997588	-0.7999423168371217	0.2704169239993264	-2.9581814074592256	0.003094599477994684	0.008048225748630863
WBGene00021376	254.82742589896608	-0.42511747207021106	0.24227261332324732	-1.7547070890055851	0.07930942283823923	0.12520852887945186
WBGene00006383	1153.1077794957062	-0.9959791970445964	0.23839648544542447	-4.177826678877795	2.9430778281771388e-5	1.3834148563384566e-4
WBGene00021377	1931.9622691974535	0.330836596643236	0.2403869502040352	1.3762668745638194	0.16873902450321807	0.2348483972859544
WBGene00021378	190.20455978386323	-1.0649509334714242	0.3069269906765797	-3.4697207017339258	5.209998300556554e-4	0.00174187015099943
WBGene00021379	60.4566659330155	-1.8361223212874156	0.9570895071220206	-1.918443685385975	0.05505477628710208	0.09222044027930663
WBGene00021381	13.642475735653594	-2.170798538283815	1.3047828409124078	-1.66372400848391	0.09616759614066026	0.14708096070861776
WBGene00002188	131.16702986419386	2.1657176276956482	0.849863516615124	2.5483122705647716	0.010824552896583748	0.02348839916457882
WBGene00022610	1970.0228333679627	1.951178688447224	0.630647342018102	3.0939299326995617	0.001975241295733717	0.0054782082811364805
WBGene00000481	606.7733276358699	-1.6625355470075076	0.6958314412645784	-2.3892791391922112	0.0168814705775882	0.034094720768286485
WBGene00006756	638.9424658860936	-0.9279335472080098	0.7682706159889962	-1.2078212128593246	0.22711604011618075	0.3015088004941988
WBGene00022609	105.74046154984428	1.8542575920939552	0.6025733993128742	3.0772310795803466	0.0020893326449323364	0.005750353909978041
WBGene00022608	843.1262378221815	-0.7276575770244073	0.7215310154553074	-1.0084910578171526	0.3132187784502436	0.3945864440190987
WBGene00016987	2596.957272217514	1.0084020132508789	0.5708026807957397	1.766638537585518	0.07728878266676129	0.12256353149795038
WBGene00021362	527.650031947302	-1.8252805895675441	0.5779922674760866	-3.157967142948088	0.0015887346355126558	0.004555072504902292
WBGene00003129	1341.0282286645322	0.026384318064708756	0.1675412924587543	0.15747949462192498	0.874866967171203	0.9066159375847006
WBGene00021363	1340.6114638507077	-0.9895518876260083	0.2779882226041287	-3.559689969438696	3.7129286736148446e-4	0.0012899454155218832
WBGene00021359	1572.0075835982145	-1.6505174906639697	0.38164071349864465	-4.324794059661643	1.5267442311773262e-5	7.661398993300248e-5
WBGene00021358	12.659049223265768	-2.0891731913152576	0.7308450332623764	-2.85857205868872	0.0042555244430391315	0.010582915427522885
WBGene00021364	8.320846926738497	0.6327256655813435	2.1303725559751485	0.29700235473213843	0.7664647113953291	0.8162663661277044
WBGene00021357	49.842970193072006	-2.9024229222983067	1.0636570557266969	-2.728720602821888	0.006358054781212327	0.01493201258194806
WBGene00021367	976.2603336486047	1.0615419727271131	0.16687545618984412	6.361282821120567	2.0007565425295287e-10	2.1961923537815347e-9
WBGene00021366	597.7194328564827	-1.0746867073664452	0.24284197964599832	-4.42545687089631	9.623838382505122e-6	5.075096405628967e-5
WBGene00021365	1856.2537119434087	-1.3446303264147166	0.33556599647563956	-4.00705178873012	6.148138577785156e-5	2.6621842734890727e-4
WBGene00021370	524.0222212774689	-0.05189688707960137	0.31193325434835933	-0.16637176817847132	0.8678643900324601	0.9006235818317715
WBGene00021371	328.5904083310325	-0.4307447092971637	0.2906004059493583	-1.4822577686702465	0.13827172063920615	0.1986574941486755
WBGene00021369	3625.623601698693	-0.14896672929526902	0.24897442669210035	-0.5983214070394948	0.5496254954599793	0.6263332778204478
WBGene00021372	522.1252469911277	-0.23219904748145367	0.364438616067772	-0.637141722210561	0.5240325340220724	0.6027531797809109
WBGene00021368	8.819017980126201	-1.8699569186604932	0.9853651334709691	-1.8977299430856978	0.05773166601249699	0.09601454675417409
WBGene00006869	705.6744788456782	-1.5400140142469927	0.44288864414986	-3.4772036596311984	5.066727975725388e-4	0.001699426475860652
WBGene00019546	466.2223781037795	4.214961039886499	0.49707732660464365	8.479487625551906	2.261878036729782e-17	4.34036055696796e-16
WBGene00019545	150.81463458811047	-1.49166618411167	0.7876519531854685	-1.8938138578581385	0.05824972158684695	0.09668054948321639
WBGene00003884	466.8640899865885	-1.1741817687836587	0.46921773490213153	-2.502424101741523	0.012334606950041661	0.026299011815404144
WBGene00019725	342.5920742391144	-0.13683368235044213	0.20237837045360552	-0.6761279974917613	0.4989593822812361	0.5789441057222484
WBGene00019724	243.68492484196514	-0.6145239740858626	0.3040318537992561	-2.0212486501220885	0.043254031849985275	0.07543016383797811
WBGene00044690	121.57502676631367	-1.1715701326437635	0.2230620749422304	-5.252215702499773	1.5028031870655646e-7	1.1114481904339072e-6
WBGene00019726	2514.935715138577	-0.8824564141664235	0.29406817621034853	-3.0008565548935757	0.002692213567706206	0.007138410444333889
WBGene00017907	86.52140251187102	0.14638081430415853	1.020790547423064	0.1433994610095967	0.8859747086277557	0.9152122841588218
WBGene00000287	250.793977869833	-0.39064254569998813	0.8791405413839289	-0.444345957570157	0.6567924791283588	0.722726208100385
WBGene00017906	12.300612638066568	-1.7014468426413578	0.8238248610211139	-2.0653016474065247	0.03889446780241369	0.06902199353257235
WBGene00006970	1442.1610447678543	-1.6899872759942618	0.575907837486267	-2.9344752163310526	0.0033411223438934642	0.008593500907560664
WBGene00000009	56.053081573560206	5.950280352571617	0.8467968026249393	7.026810132167087	2.1130859466861803e-12	2.7947842918914596e-11
WBGene00018144	362.06697460708637	-1.8321021206193353	0.4346327347131711	-4.21528793000003	2.4945971318675867e-5	1.191608782867636e-4
WBGene00018145	13277.395531196338	2.3459003232995737	0.47142220089604425	4.9762194458399724	6.483813809816337e-7	4.302343742962242e-6
WBGene00018146	833.743435884776	4.130236243215258	0.6500476220352125	6.353744099984611	2.1013630330861178e-10	2.2969412579989615e-9
WBGene00018143	6.721114909524697	-1.5827054083185246	1.4793796609021261	-1.069843969162987	0.28468954715485073	0.3643764934905579
WBGene00018142	19.854905714487828	1.9198627320754296	0.9354180703989761	2.052411422046365	0.0401296954158951	0.07078778570257273
WBGene00044471	18.060967395234353	-5.31245371579453	1.748807469813779	-3.037757905025545	0.002383453525551802	0.006444442456139718
WBGene00044472	14.527399566395923	-4.369307159063014	1.6387078882854762	-2.6663123978944596	0.007668839434215302	0.01752300643101858
WBGene00018971	1086.4167524741065	4.549583062908137	0.6121766000727342	7.431814712237595	1.0711778298677928e-13	1.5769837608421228e-12
WBGene00021581	21.993122102959415	-1.4930396576981977	2.0340615895967114	-0.7340189035250497	0.4629372170757806	0.5447179501727815
WBGene00021582	70.96465861689073	5.864808938837922	1.303785093014355	4.498294212950745	6.8500857627384735e-6	3.730585313603961e-5
WBGene00021580	135.85535538539963	5.352260409891721	0.7860436173927761	6.809113758400081	9.820180654115554e-12	1.2135381472886468e-10
WBGene00021583	1998.8396135994885	7.195562602205268	0.5660608739739585	12.71164097898117	5.095383831723986e-37	3.0033922811897604e-35
WBGene00021579	14.881462189274037	3.224693715211942	1.2895216239888598	2.500689911067207	0.012395165562164318	0.026399302710799925
WBGene00021585	60.82915720936669	6.25844983816398	1.3961981606743317	4.482493971444062	7.377572756267058e-6	3.983328256235446e-5
WBGene00021586	58.85141951344505	5.021903120813799	1.3284422098915654	3.7802947568368173	1.5664280260307528e-4	6.074933247719203e-4
WBGene00271795	101.52895560880593	4.6319705315012625	1.023388665346344	4.526110839749892	6.007907773312154e-6	3.308974825810823e-5
WBGene00021587	267.2151274989611	2.825379037965602	1.6759624338664911	1.6858248018408	0.09182954921061018	0.14166171954347212
WBGene00018547	3053.4539496935854	-1.96785394905445	0.6751287124900262	-2.914783377819265	0.0035593550517531987	0.00907708178096081
WBGene00020929	240.83771081785375	-1.2492023008250286	0.49506757446580657	-2.523296546280489	0.011626031366327647	0.02500325071486133
WBGene00020930	10700.945719157105	0.10688841980792288	0.2978697600780928	0.3588428035793222	0.7197126896780427	0.7760000146870316
WBGene00018065	15.142365278260739	0.028822445897999604	0.9852908433557249	0.02925272886920931	0.9766630276487085	0.986196683164576
WBGene00018064	1492.41338578483	-0.6968266122962491	0.11684893690051089	-5.96348268781898	2.4691762497631426e-9	2.380773643290141e-8
WBGene00003955	4664.658238587288	-1.721965707406016	0.3707555147332514	-4.644477665139854	3.4093792802484082e-6	1.9745830314230675e-5
WBGene00006951	395.8783504777206	1.8900438908744392	0.2785721016988466	6.784756547221271	1.1628242935444647e-11	1.4279336057519292e-10
WBGene00020979	8.803976081692078	-3.525676607412403	2.3980393596005785	-1.4702330023472365	0.14149865933753136	0.2025670478280854
WBGene00004157	855.9615014997624	-2.4148095235769924	0.6094063982864557	-3.9625601739118834	7.415030982194047e-5	3.139805674121748e-4
WBGene00020983	49.726358180364066	-2.2516135638753214	0.7964679891921362	-2.8269981900454666	0.004698659346420042	0.011528142938371589
WBGene00016437	10.957737295990853	-1.643422605979756	0.9227190475099563	-1.7810650060976696	0.07490183167047612	0.11935998884848367
WBGene00016435	3545.763604878315	1.0243370138942611	0.37256441247547434	2.749422595379242	0.005970036141289796	0.014172031083122585
WBGene00016432	1393.9114339020016	-0.6710504952565415	0.19462139319027238	-3.4479790954968976	5.64797748884123e-4	0.00186435774251268
WBGene00006701	2359.628638343626	-0.2585713333162249	0.288110973960734	-0.8974713103134524	0.36946747575277555	0.4529536120601487
WBGene00016436	87.59461252667629	-2.06114885452259	0.7490205831996758	-2.7517920077946956	0.005927015191696466	0.014089176273672012
WBGene00044477	53.12934691880262	0.4468447766727692	0.678288795518919	0.6587824826605229	0.5100354576401305	0.5894317041039417
WBGene00018643	22.96319185567816	1.2941813749130662	1.1015727035033678	1.1748488055278954	0.2400552102631028	0.3158940509106711
WBGene00018645	144.43255612521804	3.6332411789346657	0.7137606227183619	5.090279658602408	3.575358149285332e-7	2.4938967089002163e-6
WBGene00018646	130.66017838750804	5.427253880474869	0.6099197120177403	8.898308701190183	5.670412004229991e-19	1.2474906409305981e-17
WBGene00018647	67.8296523085169	-2.298517986145484	0.7841751726293966	-2.9311282304926656	0.003377333407296616	0.008677272250747471
WBGene00235368	5.908098889345675	-1.924204983952897	1.5904242631989207	-1.2098689818040262	0.2263291712157674	0.30064305250363865
WBGene00019931	85.41066015325708	4.53321108617317	0.7424310115915045	6.105902118037337	1.0222164284030877e-9	1.0354747478376284e-8
WBGene00019533	7.442625272893343	1.2099809368661383	1.7637075875754122	0.6860439595485962	0.4926853880923908	0.5728030326879713
WBGene00219216	133.99968847521663	3.3856653624691075	0.7524906346262717	4.499279069633358	6.818429999886766e-6	3.714819553478594e-5
WBGene00019531	9.010788942827624	0.8965419963155059	1.011736521243445	0.8861417745537518	0.37554113459329974	0.45895880778869746
WBGene00004385	1081.8266992602844	-0.8024534912109235	0.18849748847090383	-4.25710441937686	2.070916455553909e-5	1.007403146550983e-4
WBGene00004386	1450.726512360442	-0.8316671530919572	0.21657792565895614	-3.8400365621821404	1.2301598826326002e-4	4.908070847182941e-4
WBGene00001033	585.3786121509671	-0.5983754053298663	0.1587793792249781	-3.768596452830406	1.641680487435156e-4	6.33668533875485e-4
WBGene00019535	165.2769999003934	-0.44996489758468533	0.48821891520834215	-0.9216457690760869	0.3567133765507148	0.4398723408638324
WBGene00044478	25.274333879458414	0.5558083300651393	1.1113256546646695	0.5001309271789001	0.6169828906296667	0.686953649699579
WBGene00003938	20.540680531646668	0.38603695424283463	0.9458025266869096	0.40815809151525456	0.6831576136057164	0.7453322570734994
WBGene00017934	910.9338388313598	3.067803017156647	0.3806660312620144	8.059040642491848	7.689553143276661e-16	1.3213511561934153e-14
WBGene00017936	385.33010792876377	-2.57602387957685	0.7322423414725443	-3.517993611782199	4.3482283006835283e-4	0.0014826309988359902
WBGene00001074	9514.94454255578	-3.633525770665731	1.235240781602464	-2.941552630696016	0.0032657134227491898	0.008427299465280414
WBGene00000611	1954.1066726174054	-0.4952592458259177	0.6730627469325176	-0.7358292344704278	0.46183462751172927	0.543630121034721
WBGene00018085	191.16744640609937	2.0205638418179976	0.6853104879448492	2.9483918272977077	0.00319431909418764	0.008260163891347287
WBGene00000123	8866.38356233274	-0.311819208426171	0.27599832890351844	-1.1297865811904049	0.25856616384325254	0.3358393047756199
WBGene00000610	165.54898786759833	-1.3100521568758592	0.8046726578328628	-1.628056010258979	0.10351300993219875	0.15628003239328672
WBGene00003668	261.10556429885196	1.5651270782239208	0.48858558843420113	3.2033836348709657	0.0013582291692725685	0.003973691632147878
WBGene00017487	615.9251948071795	5.777501438989742	0.5320311513251369	10.859329241529645	1.800669491141165e-27	6.363451912132352e-26
WBGene00005715	29.195047197825044	-1.9524209814345876	0.8114782956255273	-2.4060051784004473	0.016128036099824092	0.032823442850716915
WBGene00017486	13.128538266586583	-3.181691852980726	1.4055801572819009	-2.2636146622427105	0.023597825256803893	0.04537708119060407
WBGene00017488	17.454427433641005	-3.862193601915913	1.7305947310602354	-2.2317146427169408	0.025633828853137596	0.04858049098350027
WBGene00017485	59.41497341292647	1.6627928519155737	1.138758915505581	1.4601798758935156	0.14424064457730276	0.20573818539836264
WBGene00044479	25.940662211819202	-3.382564450768625	1.6661082134918854	-2.0302189397886305	0.04233428948182555	0.07409923820104383
WBGene00017489	81.36318172007739	-3.7172346405181504	0.9147181907662083	-4.063803123237804	4.827955270873175e-5	2.1509601064186823e-4
WBGene00017484	567.0748222646545	-2.700820011312366	1.2137478378788724	-2.2251903789441787	0.02606846045452726	0.04926074912892763
WBGene00017483	1441.0811638572145	-1.579359048960071	0.9613875854518592	-1.6427911831394835	0.10042614504713082	0.1525491349770135
WBGene00017482	1697.3254656872145	-0.9820926548473866	0.6412424921690583	-1.5315464381116934	0.12563439857617156	0.18340273885605604
WBGene00021287	35.55095911601995	-1.5514856292233958	0.6775464815397324	-2.289858587557899	0.022029515559551276	0.0427773536847577
WBGene00020972	326.4597899777935	8.414567961696765	0.6906142898948765	12.18417875914153	3.774361613993367e-34	1.836620822759389e-32
WBGene00020973	101.8222458913992	-2.18629731634448	0.8361079829998662	-2.6148504269750883	0.008926653746784387	0.01989645141620607
WBGene00020976	362.3859953155109	-2.062513710397627	0.7671726196748744	-2.6884610549210093	0.007178220843420498	0.016571653794594767
WBGene00020977	69.56891959861898	-2.080346846435239	0.8546223454887889	-2.43422940836565	0.0149235333594741	0.030785207484810548
WBGene00005662	1128.15066257047	-0.5617529646401801	0.2049231839571321	-2.7412855578004938	0.006119929430772905	0.014461920984670616
WBGene00018898	9426.914146184581	0.36952570972011956	0.33770887774234576	1.0942137861180197	0.27386122651372413	0.3523651036362744
WBGene00021286	4433.457568395908	1.1047688139551863	0.1876113923807189	5.888601965669997	3.894762187345441e-9	3.6407052882307475e-8
WBGene00004419	54927.14831600004	1.4978833052262313	0.2735620364272695	5.47547943709092	4.363286306934037e-8	3.50409618297337e-7
WBGene00021282	512.0135611067105	-1.962772994127792	0.3772997059497115	-5.202158822751377	1.969867669248249e-7	1.4304664339217874e-6
WBGene00021281	4609.508274823229	-0.2617113388460729	0.33808023405450915	-0.774110144528227	0.4388656589028006	0.5212197074256193
WBGene00021285	8.96592747359536	-0.6610762603728244	1.0357448911504377	-0.6382616665755833	0.5233033609020807	0.6020918162411978
WBGene00006228	7.757800869223234	-5.622535260287021	1.702984083572456	-3.3015782792827273	9.614250325632724e-4	0.0029515446164776566
WBGene00019951	15.739246976846259	-4.471090172817956	1.2096369202481438	-3.6962249564115157	2.1882909001803413e-4	8.161677139641101e-4
WBGene00019948	56.68986480636898	-1.9375981455956215	0.730502531456642	-2.6524181124081774	0.007991751042900893	0.018138789783509437
WBGene00019952	143.8996525966553	-1.7181034452494304	0.7182591263479184	-2.3920384471623075	0.016755087119660207	0.03388328078833408
WBGene00019956	280.2814288621116	-2.083166847387381	0.7713003129279182	-2.7008505149952704	0.006916241623274586	0.016045105325345168
WBGene00019953	2155.579546931452	-0.9689149547534588	0.19438076675615845	-4.984623586596492	6.208255393488153e-7	4.131783095282699e-6
WBGene00019947	15802.037487509037	-1.433841097623075	0.28553849418019406	-5.021533442416435	5.126057632037128e-7	3.463192915762108e-6
WBGene00019946	3963.1291930697125	-0.0874097987918393	0.22791763880418475	-0.3835148488307101	0.7013380625974452	0.7608626571587787
WBGene00019955	468.017438740649	1.1659896176304954	0.2839201440788941	4.10675199328758	4.0126166160418366e-5	1.8321272008937003e-4
WBGene00019945	19.532403102274873	0.3945063760677999	0.6719820513907732	0.5870787400516227	0.5571508252465522	0.6330154124491668
WBGene00019718	83.33763445647179	0.22160262834113234	0.7509494710109202	0.2950965902443652	0.7679200943982069	0.8172591043469368
WBGene00019721	76.79837323588458	2.0858091344385197	0.934475722779804	2.2320634807224535	0.025610767644585575	0.04854267571998868
WBGene00019719	10508.279307290217	3.160894118638686	0.316176351000109	9.997250296046323	1.5668734349246372e-23	4.393996957544494e-22
WBGene00271788	44.37316140317739	5.8472668518732105	0.7361739000689145	7.9427793505391024	1.977004512449825e-15	3.2817014329932264e-14
WBGene00019720	605.7088739241545	6.387698336691126	0.2923537406015472	21.849210218921076	7.908880641613302e-106	1.3726301735777753e-102
WBGene00019717	691.6915039256987	4.5107251077375805	0.5483602170281388	8.225843100332195	1.9382259982185473e-16	3.4719140013960678e-15
WBGene00022675	1188.6894281926557	-0.6999247665659252	0.5189236713332719	-1.3488009995142576	0.17740089359134467	0.24485304920887194
WBGene00045248	35.51787617826098	1.4991612267306154	0.8491785908035163	1.7654251331419784	0.07749234246959764	0.12281152489601413
WBGene00022677	646.9065253441855	-0.9365477102602588	0.22029383795747431	-4.251356819345308	2.124793308860706e-5	1.0313633152394104e-4
WBGene00195011	16.573460975711967	-1.5178612596996295	0.683815095121524	-2.219695456459444	0.026439447484474844	0.04985925023632706
WBGene00022678	4593.72704000009	0.02312476500113619	0.1935949819174689	0.11944919631746687	0.9049194872353165	0.9309650524017415
WBGene00022679	14672.44081630857	-2.2704594762971113	0.9035353361494275	-2.5128618499560496	0.011975622111310712	0.025637325524246097
WBGene00022680	1999.6839476945077	3.1197825619220323	0.5986386586945501	5.2114619004481515	1.873583235232504e-7	1.3649892786535314e-6
WBGene00022683	455.7132074521113	4.992704595637503	0.40808014031980727	12.234617915306496	2.03058105076529e-34	1.0037239244605643e-32
WBGene00022682	190.05905502752432	4.245031174240279	0.4257310084291648	9.971158055654262	2.038380905281884e-23	5.665393192260325e-22
WBGene00044481	217.89343786321845	7.279095829973618	0.6331181600582454	11.497215352824437	1.3624016306882939e-30	5.629818378664326e-29
WBGene00022681	330.059343945534	-0.0037749020421883064	0.23918463815093013	-0.01578237662489959	0.987408008103104	0.9940904341972597
WBGene00017901	1164.6849371169171	2.5833051617141876	0.4315157502540374	5.9865837114714155	2.142943197995358e-9	2.079054208241459e-8
WBGene00017900	1649.9495070187804	-0.986216468016593	0.5714021137842805	-1.725958732432894	0.08435483722381291	0.1318149817362903
WBGene00017593	93.20578952154739	-2.487530803850027	0.5538277037678493	-4.491524687058157	7.071510212378299e-6	3.836644304180237e-5
WBGene00017592	302.0721913066801	-1.1630383872421517	0.46848482692574794	-2.4825529460028517	0.013044468095638579	0.02752696455739997
WBGene00017594	52.22142976799242	-0.014614829862906294	0.5695247980952114	-0.02566144601918288	0.9795273753421088	0.9882584680818847
WBGene00017591	4597.908889922128	7.065731704690422	0.5498890950075368	12.849375935694049	8.670689814611003e-38	5.4174469961689544e-36
WBGene00000684	34.668827584468836	-1.6324587144847917	0.6559976738454766	-2.4885129621196267	0.012827856093986923	0.027172648791439616
WBGene00017597	433.68782314837927	-2.0044571152085595	0.7297704580374845	-2.7466953384205106	0.006019902581773464	0.014275220635691742
WBGene00017923	1052.835315459299	-1.940732887883686	0.5621989348088146	-3.45203942541027	5.56366425904751e-4	0.001840356392060239
WBGene00006706	3670.2897241858345	-0.5241116298443865	0.1743945972970099	-3.00532033656855	0.002653012781887081	0.007048587970864674
WBGene00017921	228.32221107887247	-1.2007638723043712	0.38653982484572563	-3.106442842684103	0.0018935291058106588	0.005279180299436715
WBGene00004205	678.020312799016	-0.655426811980418	0.2495335038811676	-2.6266084585280547	0.0086240503982897	0.019335103663167087
WBGene00000685	1230.7481631331311	-1.8747858954720786	0.47775876847576054	-3.924126607771925	8.704495157973848e-5	3.6247457842589046e-4
WBGene00017924	513.0793849958817	-0.12461874489154535	0.28516593490387393	-0.4370043179721058	0.6621082165480963	0.7273969856858393
WBGene00017925	5882.4118392797745	0.11080650566058756	0.23490238740478225	0.4717129820807079	0.637131669527536	0.7055151480235441
WBGene00017920	4767.5706461729615	-0.9966710816570127	0.23519816469760133	-4.237580182389822	2.2594174053986977e-5	1.0879192315760685e-4
WBGene00017919	507.2026598553523	0.3494077718884312	0.1992938653647742	1.7532289378245463	0.07956271771332118	0.12554496925771058
WBGene00044482	71.68947915674671	-0.08136190340688443	0.8424727973389557	-0.09657511039392022	0.923063823110141	0.9450256876830571
WBGene00020678	2592.840010723964	-1.5004349350430686	0.514687990953996	-2.915232065667491	0.0035542414646669704	0.009065521175391587
WBGene00044620	369.57591956962705	-1.6302442223594882	0.6011339146318635	-2.7119485071106917	0.006688898273724059	0.015591790932035486
WBGene00020675	15.633723998337395	-0.33116149927867106	1.1641670077762782	-0.28446219233719383	0.7760562038864409	0.8241211438375285
WBGene00020679	15542.695247628882	0.3875611220491704	0.27087585839183154	1.4307702589300133	0.15249606947927363	0.21550741338762402
WBGene00019543	4607.563113463798	0.023630689907537562	0.1724459042356853	0.13703247990883577	0.8910051220145905	0.9194358199027485
WBGene00006968	1195.8800710055862	-0.37882508524301456	0.1845189548349047	-2.053041572785636	0.04006854573012907	0.07072391306030447
WBGene00019544	1639.5613584345037	-0.5401958351970321	0.1444147296931184	-3.740586824799308	1.8359111073892667e-4	6.980752555360356e-4
WBGene00019541	42.6095317535296	-1.7676976485805174	0.6116600256120526	-2.8900002853900504	0.003852414766992362	0.009733859375674652
WBGene00017116	124.39010872686283	-1.213270805895461	0.8308147400003594	-1.4603385658455412	0.14419704783351778	0.20569478421548382
WBGene00001983	1759.091560843997	0.29190066098395995	0.25006356986836437	1.1673058220260513	0.24308688833130704	0.31913071068541066
WBGene00017119	3339.984405696695	0.4738170004591655	0.14613508273720074	3.2423220460431486	0.0011855996484573977	0.0035308039101819926
WBGene00017120	168.2548496933645	-1.6383711307101394	0.5450314304705289	-3.0060122024444054	0.0026469837523323972	0.007036399967908789
WBGene00017121	20873.17201894746	1.3012756351449983	0.27523070520258397	4.727944995044039	2.268036027563876e-6	1.3557873230213449e-5
WBGene00004432	39097.8996744255	1.6390534464454225	0.24825379122488114	6.602329971914439	4.047453676466721e-11	4.714483700701729e-10
WBGene00021202	1173.2961889178334	-0.8160323321323621	0.2447883919102853	-3.333623485019817	8.572261093677406e-4	0.002679054728175175
WBGene00021201	116.57362311596773	-1.746706276711523	0.8242848374726175	-2.11905666258182	0.03408567861823053	0.06171534716781742
WBGene00021204	200.42026175911926	-1.7997332782227835	0.5072973550297903	-3.54768906318681	3.886267182147152e-4	0.0013438896033902703
WBGene00194835	25.28362134913843	-2.215389106907449	1.3637617315807724	-1.6244693303862785	0.10427568083602061	0.15714289769982073
WBGene00021205	850.3995067992436	-0.8123381507709547	0.22899080487817322	-3.5474706122070345	3.889491411790651e-4	0.0013445549349291029
WBGene00003216	171.18983153885122	-2.2968430451805637	0.686233249529766	-3.347029667761582	8.168246796877775e-4	0.0025697485391184462
WBGene00021200	229.45578948439186	-0.7851515068671306	0.4487951203232832	-1.7494653379955598	0.08021061530632548	0.12637581310115029
WBGene00021199	129.77131963099814	-2.061007670322393	0.6134109210039489	-3.3599135583520616	7.796686301497584e-4	0.0024704069011410833
WBGene00021198	90.68872094099201	-2.4126206413715905	0.597342078518569	-4.038926317320523	5.3696428149489334e-5	2.3606479248382308e-4
WBGene00020004	150.1092043883002	-2.081650891588788	0.5318321257442215	-3.914112726221308	9.073724107887375e-5	3.755473517890853e-4
WBGene00020006	809.1576790300147	0.4637394057803221	0.3168489578657497	1.463597699370722	0.14330390154038636	0.20468241972026655
WBGene00003694	473.4396204407862	3.064005513172178	0.26057296861521795	11.758723590767866	6.368983989073815e-32	2.7866534988608683e-30
WBGene00020003	75.73552596993483	2.0408782744631826	0.4346379528433564	4.6955822912195515	2.658483130060662e-6	1.5693691039889472e-5
WBGene00001324	1775.5279083540863	-1.097638148540468	0.14056343889673778	-7.8088452954457575	5.77142887380108e-15	9.400387800706242e-14
WBGene00001060	1152.264691513951	-0.1408839968235064	0.18139966319170028	-0.7766497155764972	0.43736546148642963	0.5196355448709234
WBGene00001058	2790.012224745912	-0.05218572193321234	0.21079785253788194	-0.247562872699731	0.8044726398938625	0.8487122294867957
WBGene00044483	357.59821816428877	-0.023423734208437925	0.2019108784106047	-0.11601026350251206	0.9076444076220636	0.9330309738109006
WBGene00019163	1715.0997070954659	0.14506157818264614	0.21802314595227043	0.6653494405332679	0.5058270149936732	0.5855208221580833
WBGene00019162	8013.837930780933	-0.042755009050475176	0.1761892692499181	-0.24266522718718325	0.808264747045193	0.8517808223482604
WBGene00019164	396.98866102403724	0.22288419571829213	0.8916689251310036	0.24996295086267145	0.8026160002071553	0.847314268939968
WBGene00019166	1690.3829196825468	3.5659447660026093	0.4070596584099454	8.760250966484586	1.948161444488955e-18	4.112200238232092e-17
WBGene00021195	11.519680286958879	2.3085452735392282	1.426221917434975	1.6186438066322035	0.10552392389436022	0.15870245438377686
WBGene00021196	9.383482798904888	-0.7583710379956637	1.9907388339171226	-0.3809495374656643	0.7032406933776199	0.7622914386230689
WBGene00006217	33.47962779009122	-2.1502576707141032	1.0032810226550135	-2.1432256986420515	0.03209497969794622	0.058651739931563335
WBGene00020354	67.31686538373638	-0.9542506657627219	1.3693319055112783	-0.6968731699904602	0.4858821698069556	0.5664213368448875
WBGene00020353	16.0541344680545	2.4862575133875002	0.9657798118897215	2.5743523345375086	0.010042794521735322	0.022019715108015966
WBGene00021178	277.54104187421444	6.512776727013441	0.7943404505636585	8.198974032345978	2.424472873820077e-16	4.303439351030636e-15
WBGene00006212	12.43467536094629	0.6130758075785503	1.2478162395788341	0.49131898442472355	0.6232008546402563	0.6928889849441814
WBGene00021176	122.12359833814419	-0.5944179401547293	1.7628847770323912	-0.337184793866881	0.7359775995327812	0.7901010381238517
WBGene00021180	45.19016085937813	-0.557790780230995	0.6689200529017059	-0.8338676315822144	0.40435557895449187	0.4879426059779326
WBGene00021183	13.712257813155718	3.081811300712965	1.0205842671661025	3.019653937318037	0.002530636550887053	0.006777127515048082
WBGene00006051	11.194928747365026	-2.8250036232637874	1.2888974588985878	-2.19179858239294	0.02839405353119916	0.0529860256457687
WBGene00003976	170.27115910241866	-1.9031242737993992	1.0134621622307827	-1.877844427472592	0.0604024505588892	0.09976591706987939
WBGene00005638	16.800978180097452	-2.9686276118270367	0.9268371366856851	-3.202965757762657	0.0013602015317220578	0.003976482860845693
WBGene00020905	6.725809272854023	-2.5378049121131268	1.443565326170183	-1.758011823992746	0.0787454974854803	0.12454482287598242
WBGene00006053	9.995925554091313	-2.206109633946927	1.4250816717554597	-1.5480583868778361	0.12160823976254485	0.1787784193026777
WBGene00020906	90.96071374647053	-0.6445570186198667	1.0063595256885631	-0.6404838451535033	0.5218580884942436	0.6009158379859997
WBGene00015626	32.934930542070916	-2.7887628125765316	1.5770858249025288	-1.7683012354441079	0.07701055749108449	0.12222159195394633
WBGene00044484	133.56099493235578	-2.8316894169272384	0.8302215919211394	-3.4107633967633704	6.478127969052133e-4	0.002105020987655384
WBGene00015330	3577.341340624562	-0.18457663027760585	0.3024392861986555	-0.6102931685811736	0.541667621457026	0.6187996962743176
WBGene00015326	3425.9158448857384	0.7686015378352797	0.2904865147055742	2.645911252074143	0.008147118785917512	0.018444658412795537
WBGene00015327	375.4075219309983	-0.7597790905434367	0.24651092450897863	-3.0821315203649866	0.0020552400869927414	0.005673886560414744
WBGene00015329	2597.0582469218357	-0.7359374730392868	0.21603090927829263	-3.4066304469942614	6.577011292735354e-4	0.002132196776431079
WBGene00015328	1936.1938937999798	-1.8002998642280805	0.4368959026122722	-4.120660902205291	3.7778711859969995e-5	1.7381545780640096e-4
WBGene00006428	46.32524180532627	-1.241540244673812	0.7861573549329532	-1.5792515797040347	0.11427836327034685	0.16984091667771814
WBGene00004929	1980.9381816777745	0.6104835481876637	0.2518932967808304	2.42357996814357	0.015368369244258068	0.03152314022069799
WBGene00016056	22.69693603736642	0.17672978950159757	0.6328586189180442	0.2792563523962755	0.7800481000386632	0.8274040012633384
WBGene00016057	943.5131738263242	0.20644648091954237	0.28125706330520867	0.7340134981624091	0.46294051143045284	0.5447179501727815
WBGene00016055	610.4678694638645	-0.27347777036833776	0.19007168737985233	-1.4388138188187964	0.15020328006486106	0.21288224613130657
WBGene00002247	28246.270367188332	0.4292883964994276	0.2605035025337865	1.6479179447644863	0.09936951050805401	0.15120815919491512
WBGene00020994	1929.3555184950364	-0.41211208488169565	0.18622684240992418	-2.2129574853368927	0.02690057687313332	0.05057010600052262
WBGene00020993	778.3494684632573	0.2559012571049828	0.15848025192474233	1.6147201559630462	0.10637131060933917	0.15977688928915068
WBGene00020995	355.85324503818225	-0.882981663006489	0.5907879055521067	-1.494583173941788	0.13502326013776	0.19468875873274358
WBGene00020997	59.651462076088194	-1.246156126782946	1.0695467843145523	-1.16512540176686	0.2439682360272391	0.3201532258040389
WBGene00006586	3970.334844486479	-1.9164057650048794	0.7445542708765237	-2.573896678812678	0.010056029824917892	0.022042546430706914
WBGene00195093	1181.566903630672	-1.6056621918011937	0.3377834869214742	-4.7535248286855065	1.999005426181414e-6	1.2093131199439848e-5
WBGene00043064	723.2632496667369	0.2040023870978043	0.310530503266247	0.6569479808007586	0.5112143652022398	0.590444275692028
WBGene00021994	134.95179659958708	-3.8464805301811067	1.3429291027177959	-2.864246908043521	0.004180020455286108	0.010433352430739694
WBGene00018118	133.71813547121394	-2.0734639460431645	0.8712629698537634	-2.3798371074937155	0.01732029254562673	0.034841335423398526
WBGene00018117	351.8237513743853	-1.7106598434115217	0.7801726493999034	-2.192668308389604	0.02833128566590079	0.05288416373104331
WBGene00022709	51.397491130574885	-0.19790081406058338	0.9492250624379067	-0.20848671394359544	0.8348489554581636	0.8743690950956495
WBGene00022706	42.3791121009788	-1.7422000997567524	0.7300428859911158	-2.386435280978759	0.01701260148782039	0.03429790268574447
WBGene00022705	19.68469966168641	-1.0936534620138851	0.9406822922178085	-1.1626172524577056	0.2449848278287872	0.3211565823597875
WBGene00021159	251.26121656801234	0.11185956524513327	0.3329931331432588	0.3359215374480697	0.7369300353270003	0.7909060843622197
WBGene00021158	77.34164409987802	0.5021037935044647	1.0600902155239764	0.47364251282735137	0.6357548540089824	0.7042901290510853
WBGene00021157	149.82402811650334	-4.140350298203851	1.477210371603261	-2.80281697028041	0.005065840946897976	0.01230996197737187
WBGene00021156	231.56873064819095	1.3410758766618343	1.0381314357061469	1.2918170383209924	0.19642051338721286	0.2668134984875437
WBGene00021160	338.3013858362763	0.838784701437567	0.5885631557194501	1.4251396698664398	0.15411683145789756	0.21752100003364597
WBGene00021161	656.256577197159	-1.8552202540130451	0.5468210865958669	-3.3927372215332334	6.919798609548185e-4	0.0022309030811381355
WBGene00021155	1176.4780633507085	-1.1877766877143952	0.49129273231038867	-2.4176557266147025	0.015620848305067164	0.031957780029489076
WBGene00018319	1912.017472514105	-1.0912899473082596	0.22782559386165546	-4.790023494774398	1.6676178603324923e-6	1.02511574098361e-5
WBGene00018318	179.75282516507147	-1.112981817130734	0.4514830272630096	-2.465168677276479	0.013694876473831587	0.028682484650207746
WBGene00018317	1516.5254889605412	-0.9408317360345702	0.18848024068003585	-4.9916730403147485	5.985852165652783e-7	3.99739251079506e-6
WBGene00018321	638.8017389634803	-0.6921947080071501	0.1865423840191181	-3.7106564904639012	2.067224586775229e-4	7.750851667169726e-4
WBGene00018316	2134.197000391272	-0.9018866779875987	0.1985394745937844	-4.542606349860028	5.556294936874564e-6	3.08200734779761e-5
WBGene00001243	1054.9151527569393	2.287327271366738	0.6819450474940184	3.354122564233155	7.961708864475993e-4	0.0025138850305865173
WBGene00018314	18.083307277098395	-4.049799175214769	1.6115283942851406	-2.51301757361292	0.011970337185078412	0.02563079737229949
WBGene00001244	2714.0132690594	-1.4288232213137992	0.5208099776445448	-2.743463609848461	0.006079478609060141	0.014390279720187816
WBGene00002032	356.34305562700627	-0.9110656378402661	0.5598464586061582	-1.6273491130202613	0.10366297256885314	0.15640062122336384
WBGene00022775	289.13557789150775	-2.5029668667955214	0.6326828496240728	-3.9561161935758697	7.617811964639052e-5	3.213346553812098e-4
WBGene00022776	1494.220414849578	-0.011663435250098397	0.20948805823321998	-0.05567589555445526	0.9556000022707354	0.9699442481947421
WBGene00022774	2636.8054023733216	-1.350108802917762	0.2238802993980012	-6.030494003036945	1.6345923699984086e-9	1.611889698192875e-8
WBGene00022773	168.26834389830483	-0.5400790581818246	0.25392463268175375	-2.126926609986322	0.03342618149345582	0.06065485071187034
WBGene00022772	57.94270288027544	0.15516221688581172	0.2881348787982401	0.5385054996915543	0.5902281092657604	0.6631681101087021
WBGene00022771	60.804817884265034	-1.2591247757471404	0.8164636901179473	-1.5421687344911148	0.12303259560801293	0.1803800585129681
WBGene00235383	2.5254457325621056	-4.182880776672406	1.8585746047673533	-2.250585349623884	0.02441181218389387	0.04664943801228557
WBGene00004992	115.70969157334422	-1.7268978130080879	0.9068699750484922	-1.9042397041712038	0.05687897295192911	0.09485901745773358
WBGene00001223	21.70611812330158	-1.462392050269871	1.3089010805278578	-1.1172670509830376	0.2638801590683289	0.3417467941835086
WBGene00021152	166.48224924246304	-1.2021442647418394	0.6721313755962848	-1.7885554943411934	0.07368643084057913	0.11772343763218228
WBGene00021153	88.15639505978109	-2.8964561662460606	0.9804188902666156	-2.9543047313770106	0.0031337439940166485	0.008125677487805454
WBGene00004374	260.6854234737272	-0.7418922851246716	0.7795970995989498	-0.9516355121207162	0.341281864923735	0.42424002745926964
WBGene00020433	25.28084769912462	-1.9992544388798974	1.1023536580363913	-1.8136234449851096	0.06973571841875137	0.11250484628185255
WBGene00235273	32.912476823358766	-4.240970744276458	1.3456338608435423	-3.1516528141004905	0.0016234918537742316	0.004636004160137751
WBGene00015098	124.03267959158977	-1.4142497337696327	0.6204863302041035	-2.2792600979693263	0.022651608483791046	0.0438490673586338
WBGene00004243	186.58731032314464	-2.048519716671082	0.601247504955316	-3.40711553858893	6.565332906793591e-4	0.0021289287939405418
WBGene00015097	24.78284624201021	-2.522833810418045	0.7045863431733087	-3.5805885749299824	3.4282110259004875e-4	0.0012052364669044703
WBGene00006745	2063.058998886735	-0.0049147846439579505	0.3824857529970401	-0.012849588789771169	0.9897477936196862	0.9959966844697524
WBGene00001411	1827.0896053894971	-0.5437331430263321	0.15954543465284432	-3.4080144267960013	6.543743490327893e-4	0.0021228094147231922
WBGene00001093	2763.388293419631	-0.8646245223394393	0.16074466794756512	-5.378869068437652	7.495519385480165e-8	5.804661021378294e-7
WBGene00020464	953.61729462574	-0.7336295846792505	0.2773869171687356	-2.6447879812333785	0.008174211687714766	0.01849861061200038
WBGene00020463	979.4441554363789	-1.3837549782579348	0.3256396252742246	-4.249344584808007	2.143968978340261e-5	1.0397018143953704e-4
WBGene00020462	1518.6529090981187	0.0267322501409149	0.15242623219543178	0.17537827810793363	0.8607824076165942	0.8948699638583163
WBGene00020465	87.9386351797425	-1.3817275399448772	1.024129140533728	-1.349173151371111	0.17728135639665765	0.24470968424494455
WBGene00001439	5999.706298422207	0.20208357192708185	0.33909724517146256	0.5959457789900341	0.5512114493925702	0.6277741771426866
WBGene00016542	1228.8894434426768	8.846903168690297	0.6055648376213505	14.609340931089722	2.4487534884875476e-48	2.8332984807537402e-46
WBGene00000817	1186.9538471075032	-0.9645861022932471	0.1884744353181346	-5.117861744300113	3.0901898324562453e-7	2.178193374682606e-6
WBGene00004804	6110.113938759635	0.991711310250182	0.21286622093793175	4.658847730187067	3.1798430073543764e-6	1.85194436147932e-5
WBGene00020585	458.94561912755864	0.7695538196341817	0.6790177906949304	1.1333338097763146	0.2570740986814613	0.33426266722753895
WBGene00000247	1247.9359754038328	0.2012782764582467	0.215974266720705	0.9319549014537785	0.3513598327564702	0.4345744388040276
WBGene00044500	469.59177393997646	1.217250847101685	0.42148185238974145	2.888026709098026	0.00387666952727843	0.009784064956550181
WBGene00016953	29.89024295677018	-2.225433695533012	0.9106036272861295	-2.443910422546271	0.01452903345704628	0.030098607771759
WBGene00016955	1031.738033714449	-2.077652944414802	0.4719719709147658	-4.4020684965421575	1.0722369207438134e-5	5.58650457038638e-5
WBGene00016951	96.63294125492959	-2.0021323699465357	0.5232979241975226	-3.8259895126027983	1.3024783478209631e-4	5.168880028700062e-4
WBGene00019263	379.0770950768277	-1.1901901329680777	0.683795282119913	-1.7405649967022752	0.08175985773206663	0.12842809511010467
WBGene00019264	767.8529949798333	-0.680921386843065	0.21870731909330327	-3.1133909448754	0.0018495084760451808	0.005183800896433829
WBGene00016667	73.82436613542622	-2.3225744124187777	1.110175267734707	-2.0920790436612315	0.03643144545885156	0.06536551892598774
WBGene00016664	226.54716380224704	3.930284107631983	0.6964256420452296	5.643508610753781	1.666191893931015e-8	1.4208430240490663e-7
WBGene00003636	3151.32434639906	0.7011702187645434	0.2527875144701088	2.7737533644979697	0.005541367147352516	0.013302006276570816
WBGene00016286	11.306585147947795	-1.7604300709947227	1.365248431608328	-1.2894576768865809	0.19723902099381735	0.2676655755142489
WBGene00016289	1678.493441128972	-1.3362988270764151	0.42926205128846523	-3.113014120548054	0.001851871572456069	0.005188562145607856
WBGene00016291	228.96596258721132	-2.820040441142715	0.6776082226985085	-4.161756523426146	3.158089710017018e-5	1.476484922791554e-4
WBGene00015680	2818.130587867688	1.985533172495625	0.2635058160080183	7.535063941189088	4.880955950444632e-14	7.401993392810209e-13
WBGene00015539	389.1136747668358	-1.250600387109725	0.48895024921412494	-2.557725226891238	0.010535930570168323	0.022939954768055364
WBGene00015540	1594.6346889195634	-0.12365936639028217	0.2327999472022931	-0.5311829657883363	0.5952919959374008	0.6675612733535932
WBGene00015538	1881.5513446475284	0.8777424046025665	0.20487650000649227	4.284251266371458	1.833556055668542e-5	9.017678082349694e-5
WBGene00015541	1241.5956683061115	-2.060659916747963	0.5741758782460933	-3.5889001868949273	3.320759420860162e-4	0.0011742865464582633
WBGene00189995	105.58038516782182	-2.3502630110250586	0.8129723374336254	-2.890950777543454	0.003840782714519315	0.009710752023436662
WBGene00019154	1512.4754148781979	-1.8791184480574896	0.9797337592667883	-1.917988872266463	0.05511242214716156	0.09230710207362895
WBGene00019153	56.05010184571493	-0.030889588672874058	0.9461719837652428	-0.032646906907928645	0.9739561634449695	0.9844179677112995
WBGene00019152	97.14903008804558	0	1.9859531826058545	0	1	1
WBGene00019156	162.32558767732485	-5.115711052716352	1.2382379743597536	-4.131444163922928	3.60491261605552e-5	1.6669252534868924e-4
WBGene00003019	1060.1730490810792	-1.922182441682494	0.3265356615084157	-5.886592701094469	3.942386706614178e-9	3.678618898286348e-8
WBGene00019255	16.424855289854307	-0.34393741462322786	0.6608017742331802	-0.5204850047842956	0.6027255766590405	0.6738084338813587
WBGene00019296	1077.9423467214215	-0.08777058630662062	0.26388789221815256	-0.33260558326056827	0.7394320282865049	0.793209826374233
WBGene00019295	1572.7868345228662	-0.38037089577605326	0.3118432828716806	-1.2197501651256373	0.22255959831190666	0.29652568937615925
WBGene00002129	922.9156319999347	-1.657442801655405	0.2714740221460726	-6.10534587638585	1.0257829839604057e-9	1.0384141418964056e-8
WBGene00004494	41548.02590742948	1.5911309983797581	0.23905836960996926	6.655826361468686	2.8171268788775386e-11	3.3437326632269873e-10
WBGene00006780	25359.85988331218	-0.5640968761166893	0.259044116467819	-2.1776092960859312	0.029435136868262313	0.05454702074768743
WBGene00044502	61.61767535278395	0.03410306939743419	0.6176490497309804	0.055214315333744816	0.9559677243463414	0.9702544414743244
WBGene00016722	3093.754610619084	-2.367617193232059	0.604338622664548	-3.9176996214360096	8.939800680249397e-5	3.703970467519776e-4
WBGene00016721	1586.5388269888203	8.610554079499032	0.6449571504653965	13.350583171743608	1.175252375370853e-40	8.825693318890732e-39
WBGene00004112	5395.961936209809	-1.5065233441045185	0.5648841634258827	-2.6669597798030438	0.0076540831190896755	0.01749184759622249
WBGene00019205	5408.419222579483	2.2550819768487926	0.37244957776287174	6.054730925979302	1.406525688737145e-9	1.4011435751322833e-8
WBGene00019514	94.41338845277659	-2.0630108666486913	0.7510783439311945	-2.7467319265933745	0.006019231110604618	0.014275220635691742
WBGene00019515	299.04011670786946	5.831161461364269	0.5863360447539574	9.94508441624322	2.6494929573056167e-23	7.298955907074732e-22
WBGene00019516	194.64839263098648	4.08290254018969	0.37548973521837187	10.873539692943178	1.5410363190210727e-27	5.458273764877359e-26
WBGene00023486	104.52420715158546	3.6195275574682286	1.0084340501767717	3.58925559567703	3.3162357564576664e-4	0.0011729982453774627
WBGene00000535	1248.7649591524578	2.150815723875246	0.43019061584268203	4.999680710519696	5.742532897719533e-7	3.853022502679515e-6
WBGene00002245	2141.5154482806606	-0.644369057586807	0.26377825015612105	-2.4428437795967923	0.014572043541868827	0.030171702031281958
WBGene00019750	79.81954344910703	-4.908998674936317	1.549044667656108	-3.1690491419877684	0.0015293853418647952	0.004405938590912597
WBGene00006974	4265.9288443550495	-0.792033158593753	0.4321486269502249	-1.8327795327809286	0.06683536408968077	0.10866747029049793
WBGene00019751	976.249906489243	-2.3511008761647694	0.5129415417880601	-4.583564957459051	4.571147912071166e-6	2.5816855335011472e-5
WBGene00015701	75.48631581814129	0.488627348405083	0.9888126760001745	0.49415562751644654	0.6211962743441368	0.6908569459064021
WBGene00015703	944.9056520267483	0.19010457149099894	0.20120109187950416	0.9448486075058145	0.3447361721210691	0.4279407938115791
WBGene00015702	763.9354621463949	0.7779581618550528	0.2603111415541489	2.9885703593414	0.002802859578916344	0.0073903893691210825
WBGene00006809	471.040440545571	-0.6538122905259822	0.6850547399465332	-0.954394229250951	0.3398841262325428	0.4227912759219813
WBGene00015700	19.804733779589988	2.826608070909942	0.8487687255626293	3.330245313923706	8.676950179365233e-4	0.0027094718241370327
WBGene00016761	27.528545874910176	-4.797050324536168	1.5227426005451914	-3.1502699949542805	0.0016311963957831854	0.004656789798838321
WBGene00016764	144.9109267579291	-0.5295515918480839	0.45004551313523344	-1.1766623072386009	0.23933031800259663	0.31512598560234
WBGene00016762	352.52133617449573	3.39978812203612	0.6243304304891831	5.44549481493682	5.166156834147541e-8	4.108725547321007e-7
WBGene00016760	974.5795624926599	7.48965396367946	0.6547716215699801	11.438574484521986	2.6825689310621397e-30	1.091190799562256e-28
WBGene00016759	464.7515833563151	7.887253539980844	0.9613337780648312	8.204490178071053	2.315714489299826e-16	4.119756301009485e-15
WBGene00016763	1257.7316284480028	5.930674482980315	0.6118876736850547	9.692423524832924	3.247300350869279e-22	8.425719515046202e-21
WBGene00016758	316.340068241134	7.6999344328131	1.299670473146718	5.924528249203262	3.131951704940585e-9	2.98117523651261e-8
WBGene00016757	359.8648857458204	7.47098171873205	1.297336905229853	5.758705921811725	8.476122140354997e-9	7.539694067901199e-8
WBGene00016756	137.29859686900184	5.330518513585449	0.7738536188879431	6.888277554669326	5.647195034085636e-12	7.171478571741272e-11
WBGene00016755	34.972729722211255	5.418971617313621	1.4739489293635466	3.6764988998998365	2.364568745012598e-4	8.721266540046465e-4
WBGene00019058	142.38647420115936	8.444566932069167	1.2712479261316438	6.642738020242553	3.0790885275289674e-11	3.629838701886979e-10
WBGene00019057	441.11588658113436	8.45679826378453	0.5564416996369511	15.197995170567095	3.646099075409027e-52	5.372836562065e-50
WBGene00019059	10.527739291974534	5.8393509380522515	1.6116457392024863	3.6232223968412693	2.9095544733580937e-4	0.001047895800642228
WBGene00044306	14.557215831142864	6.509254865264567	1.4352999142910934	4.535118270720125	5.757121521268478e-6	3.1809776498837506e-5
WBGene00019060	4284.190511204394	6.090681203949255	0.3810646873382087	15.983326207667085	1.6699233601419587e-57	3.432131958607551e-55
WBGene00019055	169.16576515815336	-0.2773299316726618	0.5476574949461482	-0.5063930179572033	0.612580775044195	0.6828797963310251
WBGene00020469	45.791671921378864	-1.6861521319708113	0.7088108658053216	-2.3788463373160553	0.01736691386435359	0.03492612264210159
WBGene00003754	602.8984733577431	-3.047859341387582	1.1681499555823847	-2.60913363633016	0.009077178604815096	0.02018874125120487
WBGene00000005	157.0902560867277	7.582357479430835	0.7168019794209963	10.578036469089492	3.767711934551556e-26	1.2184608782131532e-24
WBGene00020468	37.71200192270857	8.617262678046174	1.323155173650969	6.512662195370968	7.383042254094969e-11	8.423894814387393e-10
WBGene00006416	905.7384610589849	5.737664600624548	0.4834889501936373	11.867209371230953	1.752151621080249e-32	7.819602377506711e-31
WBGene00001853	14246.371864380117	-1.285325760597286	0.5005843565397595	-2.5676506742679193	0.010239028036891334	0.022396529608772253
WBGene00000820	266.60253535542967	1.4171839043492205	0.573738980410199	2.470084747137094	0.013508104653782457	0.028363569658836133
WBGene00022236	10.580525836956973	-1.9000524080116625	0.9887115048473768	-1.9217460287416859	0.05463772244075944	0.09163977499459491
WBGene00022250	339.28257645881234	-0.6537700838631674	0.1775556443258579	-3.682057454976423	2.313592517229459e-4	8.561552977759808e-4
WBGene00022235	39074.415253659165	0.3786483861010235	0.21224908729369124	1.7839812219172648	0.07442671652056741	0.11869974597215265
WBGene00003082	1034.0228039612934	-0.6106372091420453	0.21237602601950836	-2.8752643157846527	0.004036894016324045	0.010126270199932806
WBGene00004783	4483.859873712157	-0.5245300910936468	0.21961571543753586	-2.388399619073873	0.016921930359765382	0.034149942147226775
WBGene00022251	611.3510715315969	-0.5334455093583378	0.1877789742987052	-2.840815971812538	0.0044998271002547035	0.011104773044429672
WBGene00003237	87.84389917689522	1.3003626966602393	0.4399529052019443	2.955686122957536	0.0031197439995190195	0.008097441221749265
WBGene00022233	3000.0256572186086	-0.42105978876866934	0.3182068537146673	-1.3232266491224893	0.18576001627209054	0.2545526042124766
WBGene00219218	20.6576959749743	-0.9364748500385394	0.4583259454978057	-2.0432507896130505	0.04102761830329298	0.07215169983083049
WBGene00045250	97.83497932392444	-2.1943367791568975	0.5683811179736957	-3.860678530243592	1.1307258810420863e-4	4.5661681132051155e-4
WBGene00004881	2531.3326313937732	-0.31094662680760726	0.2188486944397804	-1.420829251934007	0.15536640449205089	0.2189680806790431
WBGene00022253	3387.018232309621	-0.826063814839204	0.17991743080922404	-4.591349549200284	4.403890476775119e-6	2.4959640510604993e-5
WBGene00022240	345.40214968275626	-2.4199059209137057	0.725037087460804	-3.3376305333408585	8.449602245152454e-4	0.0026475985369966166
WBGene00022242	604.5149094036105	-2.67414863201792	0.6701100060893496	-3.990611403676549	6.590318415345221e-5	2.827266510510639e-4
WBGene00005724	6.530304013449111	-3.6660240301142166	1.7568509085585051	-2.086701843767828	0.03691509450897286	0.06606482312444502
WBGene00022254	261.26197539151093	-5.038222085231773	1.452330231239241	-3.4690609455487067	5.222809605083974e-4	0.0017454062052077808
WBGene00022232	539.7550620131833	-0.3942226191387143	0.23784972894669582	-1.6574440546327593	0.09742973085406745	0.14867647478903218
WBGene00022244	352.31840276230787	-2.4058672797957565	0.5883811316202405	-4.088960625182961	4.333103906624459e-5	1.9606613117650467e-4
WBGene00002033	278.32376566849393	-1.1719529071059716	0.6004874881717758	-1.9516691524648755	0.05097749725167684	0.08653211335266163
WBGene00022257	188.1136217230283	-2.1635516759167146	0.570871493194174	-3.7899101666665507	1.5070177601437634e-4	5.868765248926847e-4
WBGene00022245	4305.637970888859	5.806236753547311	0.778923903859516	7.454177134348805	9.043043613312919e-14	1.3401550402272086e-12
WBGene00022246	90.70719208932418	6.30092601886772	0.9870883078486457	6.3833458149256765	1.7326003628728523e-10	1.9139475012782145e-9
WBGene00043067	59.83595454381641	2.1209779653353644	0.9472024682062401	2.239202321074982	0.02514275489897118	0.04781225122010346
WBGene00022252	377.371273431154	4.781655142510922	0.3815637782930967	12.531732346034987	5.0057180738101326e-36	2.7149068164206344e-34
WBGene00022247	50.82469945244073	-1.2378818561490068	0.813220217487455	-1.5221975911685974	0.12795957852925427	0.1860320752631191
WBGene00043066	77.57292303067466	-0.8388070537474659	1.0249059373491318	-0.8184234505626912	0.4131154358079074	0.4963740851784241
WBGene00022255	79.77975340089495	-0.41997188632154253	0.640277252207809	-0.6559219226880109	0.5118743619211679	0.5911191433689665
WBGene00022248	848.2817606498056	-0.07622685578415436	0.2880405398366014	-0.2646393310726194	0.7912873181926879	0.8374488725638448
WBGene00022231	644.1344686630199	-0.9106371118033609	0.5967547590876021	-1.5259821525272188	0.12701430934514926	0.18500219246281532
WBGene00044350	197.99457929564159	-2.17609115479226	0.9158769797512636	-2.3759644612786848	0.017503148519418015	0.03514580021510597
WBGene00004169	2196.0738801063	4.3954038198304435	0.4515389614677594	9.734273661663375	2.153506265471753e-22	5.6534063641460144e-21
WBGene00015309	27.92509804514238	-1.6946175284206493	0.750803949450198	-2.257070610325893	0.024003662976522313	0.04600456634273356
WBGene00015311	73.24432266653578	-1.1731040025439103	0.9452297828876418	-1.2410781206661954	0.21457689124984822	0.28755070704552416
WBGene00015308	1643.9596655217044	-0.7536292159115906	0.27415281791205187	-2.7489384265725643	0.0059788616442202494	0.014186513577809555
WBGene00015307	167.9394195361384	-0.33665838929132064	0.37689826909322016	-0.8932341082416942	0.37173181597675137	0.45512235190130557
WBGene00235291	144.21736376914043	-2.0194736236641857	0.6451490802126795	-3.1302433586333986	0.001746615421121743	0.004937942602338756
WBGene00015310	725.3300114063851	-1.3169996508770112	0.41774168964386527	-3.1526651122606046	0.001617872962313886	0.004624457319484771
WBGene00016610	2672.3914517767093	1.6610226066952607	0.26460979768364695	6.2772528501801315	3.4460742438738566e-10	3.676754077138637e-9
WBGene00006621	120.52316248735757	6.279363879558321	0.5249239956837499	11.962424905683754	5.590514709436196e-33	2.598923802422422e-31
WBGene00016613	275.6399770064718	4.0475745552865146	0.5691211485248087	7.111973550408443	1.14395188675646e-12	1.544384483244244e-11
WBGene00016611	3764.1057485008687	0.5651412758859549	0.3179989655252642	1.7771796048218775	0.07553869397286539	0.12020317846945368
WBGene00016612	7.649001240224201	-2.182203183220311	1.1842974574631768	-1.842614091137793	0.06538537506646475	0.10668751264370409
WBGene00018160	1457.2518392036238	-0.20827234856745164	0.17412325564700692	-1.1961202298541544	0.23164964422738882	0.30656336887501595
WBGene00018161	2207.091513363374	-0.3786458352962436	0.18423946091007692	-2.055183148202176	0.039861318176800734	0.07041775502393434
WBGene00001029	3300.3220761987045	-0.7316650712654409	0.16552884837442036	-4.420166505420497	9.86248803033617e-6	5.183447612175336e-5
WBGene00002274	663.68044089126	5.051023684084485	0.6546642122421843	7.715441885520277	1.2056378673066294e-14	1.9196802739377727e-13
WBGene00018170	45.30334789647395	1.810528692559378	0.9287290853123658	1.9494691414239822	0.05123942452235541	0.08689256851958442
WBGene00018167	13.094072288241108	0.14841725280761245	1.2654141426805956	0.11728749332073381	0.9066322355095752	0.9323809849336173
WBGene00018166	31.579041219506884	-2.9221497918518358	1.5097835796991312	-1.935475939163519	0.05293191846485831	0.08923870117874655
WBGene00018165	12.256509691432974	-1.3024985116124892	0.9145132316780423	-1.4242533256982317	0.15437315332613524	0.21778228243561787
WBGene00018164	2047.8414714350708	0.24417200996048938	0.306245283383125	0.7973086385628363	0.4252718045218067	0.5076999072631169
WBGene00017481	389.57498830222403	-1.7050238091676255	0.8632023691711385	-1.9752306875672947	0.04824197489767443	0.08266257063258363
WBGene00017480	1942.300643013677	4.156099424779594	0.28579403769037903	14.54228876979649	6.536990717332024e-48	7.241687588987675e-46
WBGene00001090	927.1153481266365	0.8834929181369622	0.17462718666349464	5.0593091202886225	4.207782539413552e-7	2.890040646023916e-6
WBGene00015278	304.1839989019533	2.3611726097129457	0.7898538820360116	2.9893790021345916	0.0027954514246541617	0.0073758363603206095
WBGene00015284	581.2167094853293	7.985171868163335	0.5366926774980779	14.878481117700609	4.547054848878287e-50	5.727822317699907e-48
WBGene00015279	163.32534887984724	3.90953472644348	0.459132658797476	8.515043858311069	1.6652726615577405e-17	3.2272405674357203e-16
WBGene00015283	984.8199226478121	0.08575145487782408	0.17654014791329475	0.48573344868805546	0.6271561650267526	0.6964438573665488
WBGene00015282	1379.0096004911934	0.26905253161224396	0.21150593779183677	1.2720802754816478	0.2033445985781231	0.27471394480109695
WBGene00015281	10.382593704886249	1.215965595529797	1.2926538248419879	0.9406738077601208	0.34687204543918354	0.4301477730835223
WBGene00015280	2301.86496975268	6.028313938473961	0.46969715078017443	12.83446988865237	1.0512002750143257e-37	6.480943731476958e-36
WBGene00001858	4134.021825109989	-1.9169776220371886	0.6912273035777012	-2.7732955745746235	0.005549169303389308	0.013316642267466736
WBGene00044294	1925.4922588751313	-1.8938718320145176	0.536000115591833	-3.533342208188461	4.1034095513351414e-4	0.0014093868358571523
WBGene00022228	35.69194352867138	-1.3687780282692263	0.9717995951705857	-1.4084982490952331	0.15898358506274707	0.22326023542930049
WBGene00022230	117.2735446687905	-0.5463743734152057	1.1905167848155895	-0.4589388242013226	0.6462780976767365	0.7135692292154255
WBGene00004885	506.0646988036283	-0.7161192908373674	0.17541329773293296	-4.082468661684134	4.455982229832929e-5	2.0051701777815397e-4
WBGene00003030	1702.4308740635104	-0.006947167482088214	0.19573656872124803	-0.03549243520244702	0.9716870784104609	0.9826968057475817
WBGene00019259	2796.696098337598	-0.1149288159360427	0.20061496726277941	-0.5728825595824112	0.5667242140059912	0.641745122718108
WBGene00004954	188.1841343744294	-0.5290451058667011	0.3629832567476665	-1.457491760382973	0.14498068416990728	0.20656738910279593
WBGene00015938	1090.1398855868276	-0.4169962454409127	0.2624544044897104	-1.5888331013216475	0.11209807791724602	0.1670934227566927
WBGene00015927	2828.0093445706507	-0.6603495980538364	0.14689709179905314	-4.495321111987412	6.946503695760114e-6	3.778007929240006e-5
WBGene00015928	1545.2906856692548	-0.6676316210680638	0.2621087695630918	-2.547154840263211	0.010860523189055785	0.023544951035815595
WBGene00006917	11202.216652667516	1.2831825574396352	0.2139404760173466	5.9978484732154795	1.9994896016284547e-9	1.94713388886761e-8
WBGene00015929	12.651358118009512	-1.4287373625140143	0.7535422603401792	-1.896028182771096	0.05795631796901445	0.0962754106855265
WBGene00015937	27.289259437015055	-2.8677274020484997	0.6539562755554549	-4.385197465400451	1.1588060962106185e-5	5.9895933894142494e-5
WBGene00015930	593.3641911928005	7.676299622721167	0.6138221930909894	12.50573815857987	6.94516654979666e-36	3.715188407802186e-34
WBGene00015936	37.34223730957081	2.906929808335325	0.9454721666739138	3.0745799937841043	0.0021079918251034856	0.005792898013391353
WBGene00015935	120.4812117110157	-0.8054647085803187	0.7029929767679504	-1.145764943888185	0.25189242390506356	0.32872918885429797
WBGene00015934	453.24949023436614	-1.2987232224779213	0.5630009378822516	-2.3067869608940894	0.0210666995058031	0.04113273078508055
WBGene00015931	18.686894686998027	3.7368775378187173	0.8496292976117894	4.3982446795592525	1.0912990848371518e-5	5.665035461999438e-5
WBGene00015933	2058.9268944965424	9.197799979826405	0.7631467788602446	12.052465180503372	1.8823472925209647e-33	8.882859428754522e-32
WBGene00015932	56.96698908292386	2.698393392549901	1.3322270837797492	2.025475555484213	0.04281855603425693	0.07477927607950506
WBGene00019215	66.54952001799666	5.616136268195264	1.1902424038529498	4.718481084202002	2.3761205701740618e-6	1.4149829701150913e-5
WBGene00019214	27.21927644197195	5.246853963396016	1.6243221477841485	3.2301806452332236	0.0012371202569970248	0.003662588782087477
WBGene00019213	351.34310180141995	6.5944014640024475	1.381431312262943	4.773600688983994	1.8096101046392456e-6	1.1058728417239834e-5
WBGene00003043	1267.0807301473988	0.14246763082885122	0.27056142236912345	0.5265629873666338	0.598497100544457	0.670266792164827
WBGene00020069	203.3016351415267	-1.575779980984075	0.7943744384325313	-1.9836740770428387	0.04729218523491167	0.08132818819435432
WBGene00005910	12.1465681805089	4.350564743578553	1.9292322291120978	2.255075712466632	0.024128576839100233	0.046184561541847635
WBGene00006608	1186.019231105287	-0.09543241860392723	0.4141601189445256	-0.23042396947135768	0.817762337270241	0.8598174278514515
WBGene00020234	3155.2170550866726	-0.3675486517604665	0.2170829014517434	-1.6931257565772448	0.09043153259127036	0.13991090917944166
WBGene00020235	1443.4092199345387	-0.795200493791685	0.21545242492579003	-3.690840305304441	2.2351443744599017e-4	8.312608364062778e-4
WBGene00020684	222.06536135176196	-1.7116985046069406	0.6428803049789843	-2.6625461868253932	0.007755192583808793	0.017691851637080962
WBGene00195050	19.049174920459876	-0.13619419986100578	0.9682975705770411	-0.14065324957889036	0.888143879259031	0.9170891382313787
WBGene00004458	5511.83021719475	-0.4593878299103245	0.16026560085262387	-2.8664156716497495	0.004151487467686984	0.010368761471901295
WBGene00020683	10276.482843656138	0.461375737143236	0.1661760016101381	2.7764282006595606	0.0054959772466537755	0.013217423339912545
WBGene00020682	3171.4539681657584	0.39734354717244996	0.20956594629878011	1.8960310784747136	0.057955935086621675	0.0962754106855265
WBGene00020687	2449.140207556907	-0.3710499080720016	0.28776581123627754	-1.2894162321713107	0.19725342123844553	0.2676655755142489
WBGene00195051	32.01443535637272	-0.6798006281714827	1.0958966169177469	-0.6203145604039267	0.5350507106554847	0.612674444720964
WBGene00020688	568.7660390693654	5.637634715445089	0.7777746608701658	7.248416538972567	4.216721347534693e-13	5.9018985168899554e-12
WBGene00020689	223.07331024509324	-2.1463558508591736	0.5620330917969832	-3.8189136586186585	1.3404066462009028e-4	5.303229942669225e-4
WBGene00002178	544.4659416344334	-1.296866308448791	0.673426418050263	-1.9257728442010658	0.05413274365428758	0.09091972643870667
WBGene00015202	76.7396014667647	-2.230000071955696	1.245232489462314	-1.7908302994235241	0.07332053143795782	0.11724679576790553
WBGene00022725	76.5979263285629	0.16906632808110042	1.0463126588596292	0.16158299017940292	0.8716342531443187	0.9036256078923648
WBGene00219412	9.499784156780848	-1.868592292074709	1.6758783557432086	-1.1149927950743397	0.2648535092365489	0.34286522578111167
WBGene00003992	2815.0053203765524	-2.213526401772326	0.8044733669377945	-2.751522291158069	0.00593189825157209	0.014094349055302106
WBGene00001862	300.0729254810684	-0.29223119121685	0.8291553513595548	-0.35244443726701213	0.7245049810319002	0.7800901498392694
WBGene00022727	1276.8036793471263	1.2111265735296204	0.5108687855310802	2.3707194642369434	0.017753500507099305	0.03556164117990397
WBGene00016085	10.90202537434667	-0.3175957657326891	1.0484584390655967	-0.30291688625801483	0.761953202215436	0.8124607693686888
WBGene00016084	10.879920483996203	-0.4778128107180209	1.0158894358266948	-0.47033938327077274	0.6381125643086003	0.7064510776454984
WBGene00015553	5014.246488126806	-0.06810825274753977	0.17047342664364257	-0.3995241609703381	0.6895070247345708	0.7506865356070256
WBGene00015552	3018.5846893124226	-0.06112839474942933	0.2926874895320251	-0.20885209288298198	0.8345637036900451	0.8741875705229684
WBGene00015551	4458.293872325682	-0.16800982920445776	0.35057468291455146	-0.4792411927971656	0.6317670525410455	0.7005404153169795
WBGene00015554	263.4452282569651	-0.9257947748182734	0.2556724359081539	-3.6210191041119892	2.9344484293272944e-4	0.001055158482184446
WBGene00015555	2516.4756988314207	-0.36503169801117435	0.16088981196460045	-2.2688304097930696	0.023278640935002207	0.0448404310478681
WBGene00015549	41.33187880598381	-0.5099992595420249	1.1334207026447036	-0.4499646586232294	0.6527359238169048	0.7191236514332101
WBGene00000585	1076.600080376586	-0.49140348711328996	0.23740508822949066	-2.069894503011951	0.03846222482779743	0.06839480325708058
WBGene00002228	2163.6196031612667	-1.4895665162839025	0.6506545747535597	-2.289335346405713	0.022059875500636383	0.04283098263765572
WBGene00006572	557.6742843325866	0.6849099422892282	0.33520381855233317	2.0432641407463494	0.04102629734244701	0.07215169983083049
WBGene00003695	1278.3843868170404	1.42282238233891	0.35441938451220223	4.014516261002997	5.9567837150331066e-5	2.587279651384147e-4
WBGene00021542	190.2985298519358	-2.6746602187251676	1.1667928939938716	-2.292317884770402	0.021887306536679075	0.04252764374958666
WBGene00021543	278.64009246413775	-2.005255838628738	0.65198647791636	-3.0756095510403854	0.0021007273994902236	0.0057754063002589
WBGene00021544	543.989455974714	-0.10441589264728818	0.24974685898304264	-0.41808691037182505	0.6758835749232786	0.739306823550533
WBGene00004473	72001.08670790453	1.9894859429745049	0.27904595746926664	7.12959958645386	1.0066132665449889e-12	1.3636859690748246e-11
WBGene00000942	14648.019943715959	-1.4942305432273468	0.3906777130358722	-3.824714063200595	1.3092394801589576e-4	5.19175442500201e-4
WBGene00022620	558.8527617648454	-0.857111481906074	0.21193093445857206	-4.044296242527166	5.2480527032134906e-5	2.314828131263247e-4
WBGene00022618	1000.455029007765	-0.6854587110790966	0.2494936208955329	-2.747399747611621	0.006006987017646443	0.01425108402424627
WBGene00003527	473.65821014689845	-1.0645716766937952	0.6898167518041325	-1.5432673589174755	0.12276591988874362	0.18003977736007656
WBGene00016402	88.68724562856123	-2.5327471263884935	1.0876988370536838	-2.328537128208301	0.01988360012825898	0.039200029534697124
WBGene00016403	95.2948198604239	1.9013101085335486	0.6764323723743445	2.8107911244102084	0.004941985733768311	0.012057765879640898
WBGene00000888	632.3693050650124	-0.46546209545565115	0.28535248974370103	-1.6311828779686544	0.10285173703728068	0.1554588006245483
WBGene00016404	459.27432326734805	0.7288050839770298	0.2288176978385472	3.185090536533899	0.0014470872777932106	0.004198273268783423
WBGene00016405	24027.463027869562	-0.10592464042451957	0.26106709099945496	-0.40573723796056976	0.6849356781342859	0.7469069598197114
WBGene00016400	1058.4567659270542	-0.26488363170481655	0.2183624193079931	-1.2130458736638505	0.22511228220518775	0.2994085361073768
WBGene00000687	1330.1032398798316	-1.3814111701292537	0.6125114171281436	-2.2553231360261297	0.02411305344597586	0.04616890105738452
WBGene00016398	10.357672776024193	-2.244439143151352	1.0851088241158786	-2.068400047322506	0.03860242077427425	0.06862066831616749
WBGene00016397	116.50372821597465	-1.796686136938658	0.8063377611321509	-2.228205379363597	0.025866822522718626	0.04896400354418883
WBGene00004411	3311.3950915404253	-0.11303707726405066	0.22762899836951203	-0.49658469735282423	0.6194819465215464	0.6893101798127823
WBGene00206380	346.96644906608134	-0.5785584401420863	0.37980168579701373	-1.5233171988902092	0.1276793662857455	0.18572841324113845
WBGene00004822	427.1834318347473	-0.9936670841277965	0.39472689223353324	-2.517353399727097	0.011824016418563732	0.025362693828339125
WBGene00006109	9.95809394924294	-0.9206620235228835	0.8581986919556951	-1.0727842306830422	0.2833679376971479	0.36292285887417597
WBGene00016596	3809.6387403541435	0.73435958761353	0.597191865838465	1.229687860169495	0.21881401455412178	0.2922759455563009
WBGene00016595	925.7573509662581	5.995544431636716	0.47205873691119415	12.700844117126522	5.849534344499701e-37	3.429189522780768e-35
WBGene00016598	57.998756730606125	-5.3204058596671295	1.4981012930264168	-3.551432659749605	3.8314002172477304e-4	0.0013269727581687262
WBGene00016594	4970.179651562436	4.748480501543414	0.5636285242905632	8.42484064751745	3.61241545273301e-17	6.822966066709748e-16
WBGene00020043	58.0220226521045	-1.201488056959645	1.4437122731545213	-0.8322212668694609	0.4052840619043091	0.4887907946007367
WBGene00020046	18.908156905476254	-0.758370917006133	2.0693275583205906	-0.36648181384179024	0.7140055805758956	0.770857559344449
WBGene00006748	123.39589948499408	-2.4554215379889657	0.8170361444794334	-3.0052789641924758	0.002653373704781324	0.007048587970864674
WBGene00006504	2749.0712341297135	-0.48828850163302057	0.46269274748256106	-1.0553191168215237	0.29127940087537557	0.3714412802411108
WBGene00020045	103.94688343772495	-1.4456261652808824	0.7725508242554778	-1.8712376194460218	0.06131215259288104	0.101043378200907
WBGene00044504	43.483423145156515	-0.7812815589466252	0.5029728708086054	-1.5533274343218477	0.12034492931319525	0.1773552029316077
WBGene00017053	734.8359330770326	-0.7679137782384835	0.1841302762287014	-4.17049164301848	3.0394320180611503e-5	1.4250232376415196e-4
WBGene00000292	4188.950619236823	-0.6914527391665739	0.1590111322631707	-4.34845491208872	1.3709999646269012e-5	6.95970732774527e-5
WBGene00017052	194.44954946841088	-1.8669239217209563	0.8306382501481483	-2.247577596369998	0.024603137478549964	0.046974820610554996
WBGene00001241	3331.255772263267	1.2467518617939504	0.2805941820323298	4.443256281237866	8.86075159461498e-6	4.7140647107590595e-5
WBGene00017054	512.1330016945246	1.3366201405480072	0.395865290022659	3.3764519755482985	7.342718931667812e-4	0.002347385790271208
WBGene00017051	44.63187812629556	0.4886324585415909	0.6138010559821634	0.7960762754956716	0.42598770272801206	0.5084379855285053
WBGene00000688	7.261721694028895	0.1095021653531576	1.4212185669802213	0.07704808246758678	0.938585294343825	0.9570898483908178
WBGene00017050	23.78670157885841	0.8008822487480209	1.5438494737069188	0.5187566938278199	0.6039304208408016	0.6746329953181235
WBGene00236806	6.125700935502611	-0.7946559433919679	1.0530965746010426	-0.7545898092898242	0.4504951401121444	0.5326268032862941
WBGene00015535	16.683773586407806	5.396420658582165	1.2684708536072677	4.254272491351193	2.0972977568868033e-5	1.0190922675829708e-4
WBGene00015532	45.348565836251034	7.372619590503561	1.2365574616345405	5.962213499369517	2.488437123871941e-9	2.3963864287842e-8
WBGene00015536	58.63563350801503	-1.2182139009510127	0.9769050267890238	-1.2470136477392728	0.21239249341090655	0.2851724122292831
WBGene00015531	137.18567407721534	-2.1362434668701376	0.5912656259405898	-3.6130012859648066	3.026732019825838e-4	0.0010845840486354268
WBGene00015537	48.330310681395936	6.75044589020626	1.3772178685751002	4.901509081631666	9.510325234049139e-7	6.130882383650333e-6
WBGene00018345	34.987645991502326	3.317052738674612	0.881464564152272	3.7631152443033375	1.6780982265772964e-4	6.448190479492587e-4
WBGene00018346	543.6034911094059	4.643486883785267	0.5382354150178527	8.627241452759566	6.284940279977572e-18	1.2683561650290657e-16
WBGene00018347	17.34469996442911	1.6901578417771213	1.6164910649884843	1.0455720284412224	0.295758669228353	0.37610929034819457
WBGene00018344	73.2763359754517	-1.4615213834916039	0.9409812647923764	-1.5531886108424087	0.1203780814310006	0.17738732376907823
WBGene00018348	16.184584887210615	-2.623467591957833	1.0922110085039978	-2.4019787124753473	0.016306657336448344	0.03313085166432403
WBGene00001713	3273.2224515925363	-1.2811989688406715	0.4735902288345597	-2.70529012389788	0.006824475718837412	0.01586992864794408
WBGene00004477	61993.390805100826	1.8245645113532551	0.23605518091644473	7.72939828844124	1.0805610390977777e-14	1.7258040317696613e-13
WBGene00018349	3395.6008743045113	0.28556815075471076	0.3977728389724499	0.717917672539953	0.4728080504844243	0.5538254029671321
WBGene00018350	9460.830287629671	8.146366494190445	0.5372728687004664	15.162437876110406	6.269820475301373e-52	9.068018131871059e-50
WBGene00021495	395.67924067962514	4.650551464718927	0.5112766618051535	9.095958826478261	9.375551117005297e-20	2.1752680684307008e-18
WBGene00003841	36.9648429548633	0.028990889969668126	0.8421432034106952	0.034425130847407545	0.9725381438271826	0.9833134033377811
WBGene00021496	65.98393711971397	-0.0722011421326674	0.9969921875860559	-0.07241896479397972	0.9422684926968398	0.959361784277549
WBGene00021497	552.7169429691581	3.0847860828744302	0.41739282915293624	7.390606324346168	1.4616076897103667e-13	2.1277084914516243e-12
WBGene00020446	825.9207230917123	3.2188737723036267	0.2583886998778639	12.457486623157807	1.2732026957279877e-35	6.76443064873169e-34
WBGene00020445	216.77705095587237	2.2467156179312697	0.4996069557395061	4.4969662494104705	6.892992478835773e-6	3.7502104674125664e-5
WBGene00020444	26.379206141815228	-1.3953619040245453	0.7608284580765697	-1.8340033015485813	0.06665350406784898	0.10842821636531984
WBGene00020447	874.1573955180395	-1.5517371086837293	0.3313906465444122	-4.682501225862961	2.833954925098502e-6	1.6635240860593236e-5
WBGene00016739	8829.430183643592	1.6558998783778143	0.28805206855580917	5.748613043051239	8.997847922087913e-9	7.953954982626667e-8
WBGene00001187	3634.131580213594	-1.4570782730483427	0.5023828056982785	-2.900334678100898	0.0037276441692707745	0.009445402990594348
WBGene00015214	15.632615349340508	-2.132101301271802	1.336151122521956	-1.5957037084603931	0.11055496028239793	0.16510837361230096
WBGene00006814	4217.057074343027	-1.814586697185759	0.3851838606692397	-4.71096243241603	2.4654968585189777e-6	1.464298894679332e-5
WBGene00194883	30.510090095336277	-3.088880684377074	1.4512982797035685	-2.128356884022481	0.033307505078804533	0.060459145201706435
WBGene00015216	189.3711020348812	0.9795270922754132	0.48600609044621823	2.0154625868496363	0.04385620236614019	0.07630139017143125
WBGene00015210	32.185401426247154	-0.7348103721881459	0.9014352710689064	-0.8151560026232615	0.414983018663387	0.4981582194529745
WBGene00015211	16.914756178110345	-5.38480749342215	1.4953388885613936	-3.601061628647042	3.169204348926889e-4	0.0011291736297955749
WBGene00015217	715.3806628338431	-1.3138823573792038	0.3200449638970483	-4.105305521388713	4.0378086248929546e-5	1.8414765173964368e-4
WBGene00017416	251.09897996754805	-1.0276264687957293	0.7103935989315531	-1.4465593022534284	0.14802039159655578	0.2101889560671092
WBGene00017417	278.065378975304	3.4740256369610365	1.123312307783321	3.0926623102852635	0.001983697218234669	0.005499707232663388
WBGene00017418	11835.739549321324	5.055840611136357	0.8032710384373838	6.294065600785964	3.09257027842882e-10	3.322279762658746e-9
WBGene00018903	47.57694839338887	1.3041843818720475	0.722719269035447	1.8045518332624968	0.07114484116371415	0.1143294669729645
WBGene00004044	446.4341336394935	-1.356922710348554	0.4032229253859089	-3.3651923661083907	7.649031069483553e-4	0.0024328622542319914
WBGene00018902	270.9282841346664	-1.5698282319321957	0.34091634113461633	-4.604731549997258	4.129982657863019e-6	2.3543915735700862e-5
WBGene00018901	149.69258193701936	-1.475975550010432	0.5410362167062858	-2.7280531403162978	0.006370934379402785	0.014953267469011497
WBGene00018904	509.65858076711044	0.7394054578208747	0.2756093927355234	2.6828021007629923	0.007300817877014835	0.016829807443767966
WBGene00018900	2916.6271791552135	-0.8725672525055976	0.43782964812864444	-1.9929377926668348	0.046268259309287046	0.07986630681965562
WBGene00001935	106.65077247219132	-0.3803132500074029	0.41776954421992807	-0.9103422096446386	0.362642064702472	0.44591585063785033
WBGene00001936	88.99876443935224	0.3357029718674216	0.3922092394977874	0.8559282598678184	0.3920374623970284	0.4759910736604418
WBGene00001934	265.84328912548955	-0.9747718399668146	0.5482223404450274	-1.7780593165457823	0.07539411331889062	0.11999755961290723
WBGene00001933	95.37364970812332	0.9083058889540662	0.5158948106234358	1.7606416468047414	0.07829907502646277	0.12391826152117905
WBGene00018899	87.48295127339614	-0.6967282625280551	0.8501594828882435	-0.8195265436092801	0.4124860641324467	0.49590135943654085
WBGene00018906	37.95058020988638	0.6356386516306523	0.7216880115157428	0.8807665382935165	0.3784441944051184	0.46214512677726133
WBGene00018907	260.78356205042644	2.8214588157798475	0.7563772306203739	3.7302270633738037	1.9130728392395804e-4	7.231308557891339e-4
WBGene00001624	163.88816798571204	-1.315647989592862	0.6205394853969252	-2.1201680482126193	0.033991875941668706	0.06156691815965506
WBGene00019900	18037.88863995277	0.8125060179988639	0.22615799053568908	3.5926478479682356	3.273348201832456e-4	0.0011601928502977753
WBGene00019899	53.54704445233294	-1.0546872873896995	0.6325503961607647	-1.6673569312280494	0.09544345243474045	0.14618814738484467
WBGene00004039	1738.5685264946922	-0.7362475190223263	0.22302579000726266	-3.3011765993446365	9.628025980664097e-4	0.002955192883041328
WBGene00019898	860.7581023846749	-0.9804107587078803	0.16289804117476683	-6.018554622495654	1.7598133150354632e-9	1.7288228918776058e-8
WBGene00019901	108.16879678636244	-1.4245007144709294	0.8559030741732081	-1.6643248020191768	0.09604753856756648	0.14694050464499397
WBGene00019902	898.476933556601	0.39401963152182473	0.3372621202703325	1.168289018660021	0.24269020338114264	0.31869028808856226
WBGene00019896	39.847181991705426	-0.7193344121412767	0.9642953051553678	-0.7459690079330804	0.45568613692865534	0.5377619718061043
WBGene00003914	7560.340593577033	2.242400647649029	0.1905113559832364	11.77043035611139	5.544096208283878e-32	2.4325500779043304e-30
WBGene00000392	369.6724989324167	1.4982386929928282	0.23206829055877543	6.456025032051385	1.0748883708177298e-10	1.210508749255439e-9
WBGene00018636	466.40427868164755	-0.5968227148111318	0.5055750975146618	-1.1804828159951526	0.23780824101924003	0.3134389270711779
WBGene00000996	5443.917882152366	3.180226373808387	0.3667868531442227	8.670502627197228	4.302170266385031e-18	8.853741707632962e-17
WBGene00018637	427.8304156829172	0.20478746426805755	0.26051571557969744	0.7860848771152488	0.4318177634321558	0.514201055730453
WBGene00018638	1124.16418931454	-0.6459122366605083	0.2147066825626804	-3.008347150405735	0.0026267289776040433	0.0069944607279534875
WBGene00018635	834.3744810500118	-0.8515715264426469	0.2173304390549457	-3.918326075931553	8.916603218492249e-5	3.6973013611056257e-4
WBGene00002074	8665.06980446431	-0.3899403797226436	0.18512242354631836	-2.1063919337955244	0.035170321382769536	0.06341457001025744
WBGene00043068	197.997173585023	-1.670907630370014	0.6718657283303968	-2.4869666064412326	0.012883749187038777	0.02727624861772102
WBGene00017995	73.06271490652311	-1.8011713151635473	1.0659871816375435	-1.6896744596840574	0.09109025206459066	0.14068185846864623
WBGene00017991	1447.5447499559543	-2.6222226535506317	1.0432059911048783	-2.513619242900808	0.011949937245161421	0.025597643961796684
WBGene00017992	376.62474233577444	-1.0581498059196466	0.2749401478781181	-3.848655113071111	1.1876808261835252e-4	4.768913094808439e-4
WBGene00017990	1968.1379247662617	-1.5760543810827286	0.2470625788413871	-6.379170769097117	1.7804941152904393e-10	1.961305929537141e-9
WBGene00017993	8952.799265379386	-1.0644323750429476	0.19169191280697823	-5.5528288045973255	2.810833257301285e-8	2.3254881080003217e-7
WBGene00017989	2041.530454071328	0.1307287168709319	0.1563502521686565	0.8361273170823773	0.40308328207152105	0.48674412722585697
WBGene00018468	2299.447388174752	-1.6763036143867118	0.7268750174170462	-2.3061786059774962	0.02110065449345408	0.04118873071579014
WBGene00018470	316.72933063584173	-2.9912690477647526	0.6685329070053052	-4.474378174088916	7.663400440786546e-6	4.120561613944435e-5
WBGene00018471	43.34221457294656	-2.3008021903253564	0.673292951694799	-3.4172378970161876	6.325997447717518e-4	0.0020633134293870877
WBGene00004046	6310.84390819022	-0.621514471091232	0.2247805376627443	-2.7649834703382483	0.005692568033012577	0.013614747002856602
WBGene00000190	102.16048616828057	1.6222995813558696	1.075551405189241	1.5083422080327527	0.13146696586273635	0.19026350475085163
WBGene00018472	172.6623610140709	-1.5052995044717785	0.7199240052154361	-2.0909144487011795	0.03653573365152589	0.06549846891275501
WBGene00003758	794.9499715691296	1.8516885405436063	1.0019810386241776	1.8480275266347994	0.06459836082995105	0.10566827899924969
WBGene00001975	1037.7135025294517	-0.3394077471488015	0.22678102018223237	-1.4966320676927316	0.1344890212582894	0.19406175630988273
WBGene00001584	1902.4058179542417	-0.941527841499886	0.23389837508325145	-4.025371451019136	5.688544936523227e-5	2.4854565568809174e-4
WBGene00018473	296.8243685469986	-0.9222881594395186	0.5288482745283279	-1.7439560718281513	0.08116675001250583	0.1276633405694634
WBGene00015619	996.7300138513478	-1.2891759206558795	0.4948119254499635	-2.60538571192186	0.009177088428019106	0.02035588202863653
WBGene00015620	312.5103126240339	-1.4998905081772669	0.7360641149950022	-2.0377172010178093	0.04157822295016932	0.07293933540898977
WBGene00002173	3239.0284882728206	4.312997830633916	0.4547193387637227	9.484966798113238	2.424602524482345e-21	6.049886810289814e-20
WBGene00001456	562.7144003146142	-0.717804319866501	0.8051840342647785	-0.891478580448922	0.37267247764107575	0.4560595503567536
WBGene00017996	1349.454560685305	-0.4557054491464774	0.18681658255239997	-2.439320123087345	0.01471492640801207	0.03042721081455501
WBGene00017997	1918.3014340745492	0.5616074351428356	0.18746427773025492	2.995810412215925	0.0027371655423380254	0.007236717293723757
WBGene00017999	714.6480308349757	0.024038934442268848	0.3126257197783331	0.07689365564456317	0.9387081446677572	0.9571526352706029
WBGene00023487	839.7868301791201	0.6916042277250999	0.2622223440059234	2.637472524879409	0.008352639153150957	0.018815723041854332
WBGene00003607	1107.115459264199	7.223448337017819	0.3671326847298746	19.675307150417893	3.510434390050212e-86	3.0462769540324618e-83
WBGene00017998	2277.1685711579808	-2.2964111800496925	0.8167081780319042	-2.8117891332783795	0.004926678967019384	0.01202793458343901
WBGene00016846	334.78444076374757	-1.6675248158298699	0.41192160584340404	-4.048160601859266	5.1621721545568065e-5	2.278415627413883e-4
WBGene00016845	1969.5639515631042	5.080895215017561	1.4345887230544534	3.5417085979872875	3.9754438747288977e-4	0.001369874990586044
WBGene00016844	1538.2040588769744	0.4695040970408246	0.22491988017715125	2.0874281840761877	0.036849446505785616	0.0659788185171687
WBGene00016847	10.48350232823285	-1.4515927335505763	0.7871617181447542	-1.844084512864531	0.06517082458267175	0.1063930058508918
WBGene00016843	9.192150743267272	0.12287571288224937	1.2001472421432646	0.10238386471881038	0.9184519904548939	0.9412912598192666
WBGene00016842	88.38299764681389	-2.7724586864229397	0.6768834186594438	-4.095917568661598	4.2049954514095534e-5	1.9060368238832626e-4
WBGene00016848	842.5778232983005	7.520328916103596	0.5564824962558013	13.514043957721693	1.2922351739331163e-41	1.0042145978525014e-39
WBGene00016700	462.6900804350595	-2.368799423050259	0.8913540734265503	-2.6575291387227318	0.007871578536679823	0.017925944998241555
WBGene00000603	3023.5464132790153	-2.017965184212513	0.9223387267721317	-2.1878786238052665	0.028678444770102996	0.053395990803897515
WBGene00016701	115.72014057108821	-1.4337596064203486	0.6039925758237428	-2.3738033608524827	0.017605923873943642	0.035306782759147476
WBGene00016702	706.5861154169387	-1.5482312890970502	0.6198121671567749	-2.497903995978578	0.01249300222565019	0.026582304149932706
WBGene00016699	29.05626888102717	-1.0209668670181689	0.7637275817174047	-1.3368207348519567	0.18128115925865007	0.24943725401868516
WBGene00016698	11.066045870470331	0.5771517066740587	0.6649557084534657	0.8679551124034727	0.38541890636510545	0.469414683619723
WBGene00016703	78.53118243859508	-0.8309968378094754	0.40628753972094006	-2.0453416769321757	0.04082118456287917	0.07186957877278771
WBGene00001827	3958.617602688602	-1.0341128436729363	0.21936142427532898	-4.714196432162938	2.42666481857565e-6	1.4423327422432134e-5
WBGene00016374	784.5247106461372	-0.8561461770227007	0.19648245645497295	-4.357367026398614	1.3163642346116716e-5	6.699774957521769e-5
WBGene00016373	190.84214932942606	-1.0142594982396163	0.26564894151937857	-3.8180445682883626	1.3451362898683438e-4	5.319247809555325e-4
WBGene00016375	526.1438728603576	0.18227806526225063	0.2118437839475103	0.8604362226999055	0.38954862573858656	0.4735582172960325
WBGene00016376	1189.6947448905228	0.3104635479191155	0.15125718943632588	2.0525539914901705	0.040115853585087326	0.07077136130551887
WBGene00044325	436.84154675518744	-0.16306722195896417	0.2137651454186358	-0.7628335369623273	0.4455626775278961	0.5279290770678705
WBGene00044326	750.8732989264074	-0.67160051053872	0.19836026097207507	-3.385761378047729	7.098107631743928e-4	0.002280856638713025
WBGene00016378	1475.423493821078	-0.21322023727565917	0.24432700045778855	-0.872683890344311	0.38283540083368783	0.4668141265434976
WBGene00004703	5621.042282074746	-0.6858766996639631	0.20993974861206746	-3.2670168664979458	0.0010868720479369248	0.0032793010215906443
WBGene00016379	465.6546444356065	4.073486154490259	0.47320256912535147	8.608334823751118	7.412947360794025e-18	1.4769162981581973e-16
WBGene00016380	652.1167756629078	-1.1621010894204054	0.488163045834319	-2.380559322007383	0.01728637748496273	0.03478655196020585
WBGene00016381	593.697051569836	-1.18981759676497	0.4837370504812328	-2.4596371015643976	0.013907756574756852	0.029035991387610136
WBGene00016371	9.424343768282075	-2.223441561256368	1.1993675073889307	-1.8538450871467127	0.06376132593585214	0.10448509348699228
WBGene00016383	746.6778797896625	-0.022063096378794764	0.12156784554663112	-0.18148792782818363	0.8559846080074687	0.8910089015778129
WBGene00016384	2304.1182492575012	1.267649038490702	0.17917820227974687	7.074794938011211	1.4966991715762482e-12	2.006733138199227e-11
WBGene00004363	1156.1451994660567	-1.845971229466094	0.4778093397646543	-3.863405496375039	1.1181716372552624e-4	4.5248292678567873e-4
WBGene00020497	569.2663201272615	0.09617839972341052	0.5822669145070609	0.1651792285069706	0.8688029139321273	0.9013462234337164
WBGene00015509	1535.3217970562343	1.9111783968970601	0.3198890813638759	5.974503377072387	2.3079215407460216e-9	2.2321817007091553e-8
WBGene00015508	840.941523708328	-0.6047543199215164	0.22368541353281973	-2.703593007564551	0.006859424833230014	0.01593933589631848
WBGene00015510	1455.0011953856256	-1.7588902729219975	0.34278432892313715	-5.131186359795331	2.8792166779808377e-7	2.0386837946537027e-6
WBGene00015511	29.863401076194613	0.2923237596072347	0.6598541013149422	0.44301271906122675	0.6577565348937462	0.7235831449426238
WBGene00015507	1259.4100521443295	-0.08214928203506211	0.2652959687850307	-0.30965145234312874	0.7568260246806815	0.8082608030570385
WBGene00001453	239.87058597380707	-2.2475642544936525	0.6825151547930549	-3.2930613169683176	9.910285912620761e-4	0.0030293281008832934
WBGene00016957	833.3082991658487	5.697643682432023	0.555086159667411	10.264431175595982	1.0191984616164447e-24	3.0439541052483495e-23
WBGene00016958	376.38261560869677	3.7566172203680037	0.5021745494603196	7.480700135849559	7.392768990558074e-14	1.105024417536049e-12
WBGene00016793	845.1275356522045	-0.7830023898534452	0.19630117788195534	-3.988780904433999	6.64137258575774e-5	2.846042243883015e-4
WBGene00016792	1278.1875048743823	-1.4806006931792501	0.2109347745651623	-7.019234719507383	2.2308674375558992e-12	2.948066782963041e-11
WBGene00016794	1310.6011060161918	-0.05853507822355811	0.27677385331991233	-0.21149063584376826	0.8325044384802486	0.8726742721335132
WBGene00003827	4689.68679932987	-0.1266347889810236	0.1941444303565952	-0.6522710373324997	0.5142263405140932	0.5937035581957378
WBGene00016791	263.6061809325206	-0.7229838231007655	0.2624645817848499	-2.754595756060591	0.005876469131979332	0.013979660042874986
WBGene00002080	1748.8774829653487	-0.16429188629633726	0.20090527744873327	-0.8177579423629677	0.4134954176267173	0.4967160211742924
WBGene00219436	306.8805331825211	-0.7315779982082474	0.5931738819899526	-1.2333280685824923	0.21745338984971502	0.29093121622719903
WBGene00016790	1625.1682704976986	0.3828735458594589	0.3141184224649447	1.2188828113135808	0.22288867449866442	0.2968048674909751
WBGene00004471	65605.87800334932	1.657617317296793	0.2431442477553183	6.817423536027436	9.268770748885988e-12	1.1490333261714217e-10
WBGene00016795	24.340280223192728	-2.0042954059176377	0.741218776652031	-2.7040537410165535	0.0068499209738746136	0.015919619939283064
WBGene00001535	125.73205069390731	-1.099514945224974	0.5392463404932701	-2.038984528331159	0.04145157170360707	0.07277436776557743
WBGene00000242	117.15160463921158	-2.404623956974825	0.6572100381815849	-3.6588363190983944	2.533630885629299e-4	9.270394573326222e-4
WBGene00017644	756.2370460097939	-1.8251689946397613	0.3087991429272556	-5.910537760364575	3.409926708569864e-9	3.2202572664970544e-8
WBGene00017643	1937.7411826447817	-1.1326950852368962	0.25481120476804625	-4.445232642999293	8.77968057971146e-6	4.6773059568585607e-5
WBGene00249815	60.21185722738058	-0.8342544755723702	0.5411839662000554	-1.5415358319466133	0.12318642911449999	0.18057169883337928
WBGene00017642	2576.777114350465	-0.9201694826010041	0.22769602835466615	-4.041218853267482	5.317410423632307e-5	2.3409794480590935e-4
WBGene00000442	40.93254252473367	-1.0772189707304267	0.8122045707679777	-1.3262902100044394	0.18474358837345678	0.2533756124675911
WBGene00017641	2822.911420080298	-1.0411527388014858	0.31508621428444733	-3.304342404081108	9.51994829521122e-4	0.00292892638115421
WBGene00019020	188.86911387923794	-1.4061811336469374	0.9090713293084469	-1.5468325623212145	0.1219036260622502	0.17914522900483096
WBGene00019019	15.150112496639306	-1.3593389237174673	1.3044435945688568	-1.0420833291505827	0.29737304691961114	0.37791611690540444
WBGene00019021	417.3863081405819	-0.07471320511160859	0.9277532402152034	-0.08053133298060804	0.9358146770386554	0.9553062717613702
WBGene00003879	841.071363993792	-5.25499421221603	1.5056267446635487	-3.490237026435343	4.8259231217828903e-4	0.0016270433663338817
WBGene00006761	285.27535792538754	-1.8309503665789861	0.5351552246531119	-3.4213444664878487	6.231235451925809e-4	0.002035380547032228
WBGene00000183	9260.763704087143	0.1458686346211656	0.2154481738245554	0.6770474403739895	0.4983758550722044	0.5783529610867633
WBGene00003178	1237.69817094277	-1.5345529370809825	0.907290768428384	-1.6913573801033452	0.09076856708676621	0.14032116170776804
WBGene00000689	344.2065214039764	-1.4512692384440395	0.8612480825712487	-1.6850768876155726	0.09197373817824017	0.14183332908916096
WBGene00004371	4146.371821509342	-1.4684256862034952	0.34971889360242553	-4.198874333260531	2.6824512691157062e-5	1.2735528517807698e-4
WBGene00021541	292.56567992682096	-1.7924512113710878	0.6383108609175371	-2.8081164227638817	0.004983220781511834	0.012139513344485786
WBGene00016130	236.469667521611	-1.9870588711277575	0.8370183935968886	-2.373972766104747	0.01759784841121944	0.03529511969481865
WBGene00016129	258.4713506979317	0.8200001053228347	0.2812190031344712	2.9158772920147693	0.0035468996913038176	0.009051229076648525
WBGene00016128	946.4128223805135	0.20777609886622256	0.2400623922413932	0.8655087409830301	0.38675962041189754	0.4707172565711267
WBGene00016124	692.8257101392227	-0.21796175703554865	0.23910927489321931	-0.911557099292302	0.3620019147004291	0.44530397760440243
WBGene00016125	10.024813161625724	-0.42405225623189347	1.017319475937514	-0.4168329283592126	0.6768006153693175	0.7399007800553214
WBGene00003625	2250.2697664756256	1.0567292116264517	0.35786937673741603	2.9528349736440815	0.0031487024201850757	0.008153635909033634
WBGene00016126	33.97971433420567	0.4095453377484026	1.1009062665531844	0.372007454395408	0.7098872992324124	0.7676316797514907
WBGene00004732	7527.381081058384	-1.6989158378929028	0.3016509157832238	-5.632059274482028	1.7807045554843178e-8	1.5083842275848723e-7
WBGene00044508	580.9770596106935	-1.3634766127802083	0.3839342395599454	-3.551328514859698	3.8329167472159897e-4	0.001327203715174324
WBGene00021537	18.098883351537225	-1.8456001900398513	0.9042146688237569	-2.0411084377127957	0.041240049889610345	0.07246817181637007
WBGene00021540	44.11245908999314	0.025657082806228033	0.9727673930720327	0.026375352411024067	0.9789579532360788	0.9878115781361466
WBGene00021538	452.2064150520632	-0.3317637485871168	0.2520021806919776	-1.3165114193699452	0.18800244818431996	0.25719024703442617
WBGene00021539	1652.3429835087577	-0.9920932653396816	0.2535606951049495	-3.912646102066613	9.129027234284211e-5	3.7753615408927556e-4
WBGene00021536	2260.11873496045	0.08749208860772939	0.15208102575904642	0.5752991747067105	0.5650889795790808	0.6402183115271809
WBGene00018359	14.153435809605888	-2.7904387141347775	0.9232252470005919	-3.02248960716841	0.002507046913762063	0.006723913597692896
WBGene00018358	213.29668935399638	-0.6405177050930124	0.44071618872822144	-1.453356426368997	0.14612481803476193	0.20783733907330007
WBGene00249817	48.38337914648992	-1.9755778724088595	0.6250645331658327	-3.160598254396125	0.0015744549305963444	0.004519108051436034
WBGene00018361	3511.306547904229	0.710192633453813	0.19576480532970375	3.627785046743814	2.858630973251698e-4	0.001030981662484219
WBGene00018357	450.4939607475282	0.13109985482757675	0.24932498725166635	0.5258191578497736	0.5990138623131831	0.6707237655435068
WBGene00004979	1316.0557247412917	2.688736854339907	0.29434053537438276	9.134782781175558	6.553821253271616e-20	1.5324953289835726e-18
WBGene00002162	12226.02222699029	0.289086021026952	0.2045797234857194	1.413072694113459	0.15763435099901751	0.22156470463463093
WBGene00018356	699.5523420915257	-0.9214160855540515	0.21251659779366688	-4.335737044165641	1.4527252641293955e-5	7.336426972421971e-5
WBGene00004057	2069.741284963527	1.1604060042053888	0.2852880123525186	4.067489533249378	4.7522342385002e-5	2.1196430269952347e-4
WBGene00004056	853.6964470768446	-0.05194605512639439	0.17961549173934974	-0.2892069866767187	0.7724229856058418	0.8212120225403791
WBGene00004055	1854.9939804310009	-0.015339355927499665	0.19472202617187812	-0.07877565896915972	0.9372110651959404	0.9561879058367465
WBGene00015048	2957.400796103016	2.893760366522628	0.6309474737790605	4.586372854764673	4.510128517271644e-6	2.5515468105680217e-5
WBGene00015049	38.185786918770724	-1.0000127725595944	0.9820173605240543	-1.0183249428767094	0.30852355854663316	0.38970871619751013
WBGene00015047	4483.942643194087	1.0795042248790228	0.5966508267089551	1.8092729894189896	0.07040860310430931	0.1134147035670116
WBGene00015050	282.38997384902297	4.534071750453078	0.8914135664836841	5.086384054416416	3.6495465847772955e-7	2.538108533135412e-6
WBGene00015052	739.4991252454727	2.2573159906711435	0.5374636400574202	4.199941768023567	2.6698363614011985e-5	1.2687205343804903e-4
WBGene00235296	10.968677663515681	2.1357402508752505	0.9546871801243743	2.2371100139807174	0.025279150633420622	0.04803653684842216
WBGene00003961	2113.927528510384	-0.3033156606904686	0.2545488207289314	-1.1915814806051248	0.23342539012455416	0.30859962706267763
WBGene00006957	2022.7624154635869	-0.713032425590413	0.30174494676371577	-2.3630302122300653	0.01812619182990102	0.036215287334747236
WBGene00044608	526.5919640414502	0.05704823696995195	0.2794353214490201	0.20415542557084992	0.8382320429459567	0.8775004698623311
WBGene00004101	2530.075389384038	-0.13550716346554587	0.2783140333508768	-0.486885845582601	0.6263392301535711	0.6956355784271033
WBGene00006620	137.01841642827586	-0.5641907792015138	0.494164253851323	-1.1417069826569435	0.25357583739223577	0.3304843204060678
WBGene00015573	14.090930169995547	-0.8847886435787063	0.6458877331935	-1.3698799313063197	0.17072438529699138	0.23725221515471578
WBGene00003839	91.70090154888477	-1.4148604297397167	0.731310927333658	-1.9346906724042312	0.053028265680735716	0.08938183985465543
WBGene00020373	99.10471109593912	0.6459550716968951	0.5394094469142101	1.1975227267379143	0.23110287475549404	0.30594346162224056
WBGene00020374	612.9513772206944	-0.13145297512880486	0.32576284832871594	-0.4035235319288473	0.686563126959588	0.7482115428109093
WBGene00003656	2123.852510956693	1.4123994538809492	0.25532192075251103	5.531837805849887	3.1689286430382336e-8	2.6065647922199685e-7
WBGene00006930	23.20578234869256	-0.5100142298374383	0.8924368504185892	-0.5714849511180773	0.5676709585300284	0.6424911508034956
WBGene00019508	31.020995067678587	-1.0404926896701072	1.139140809261814	-0.9134012943881514	0.3610315250617764	0.4442502301453401
WBGene00019506	7.9807318428097584	-4.3809574345336895	1.5190108845913708	-2.8840856105598025	0.003925520197193507	0.009883659676991119
WBGene00044510	18.203378918133982	0	1.8385027202238877	0	1	1
WBGene00044509	146.60068626252036	3.229619967991944	0.4266475831500493	7.56976037259329	3.7391330897194333e-14	5.754212695706162e-13
WBGene00019509	102.8867765888229	-0.9919487422089392	0.400657795955855	-2.475800426751795	0.013293786507002327	0.027989257523695098
WBGene00019510	29117.518527279426	0.3267837476253148	0.420738993826148	0.7766899489243536	0.437341718270762	0.5196355448709234
WBGene00000923	1794.771144478544	-0.07462738572228418	0.1958965230353095	-0.38095308975357833	0.7032380574409944	0.7622914386230689
WBGene00019504	1539.8871006352629	-0.7488879817505817	0.16748679014566406	-4.471325655589138	7.77362188219374e-6	4.1755149174644496e-5
WBGene00019503	451.3501103646733	-0.5813305365531	0.17930914489316577	-3.2420573802828776	0.0011867012657378025	0.0035327375206450303
WBGene00018072	617.8654664153361	-0.9092747388255439	0.14579324484959624	-6.236741213652067	4.467801783662408e-10	4.674284250556385e-9
WBGene00018071	321.2253089899687	-0.6567757301865464	0.2532644976019571	-2.593240412316958	0.009507628315245735	0.020973833507524645
WBGene00018070	89.51471047742949	0.07152233315874074	0.4127774400767742	0.17327093541119398	0.862438468303617	0.8965319363039064
WBGene00006914	4169.302167219902	-1.3254856148311904	0.4114257998303719	-3.2216881279143874	0.0012743776845110747	0.003760158255186919
WBGene00018073	2891.4075454572826	-1.2303336152897664	0.36812311978576945	-3.342179692505495	8.312323003583226e-4	0.0026077221393044784
WBGene00018069	122.2350509171236	-2.522940638197917	1.182647405984073	-2.133299092723748	0.032900198605272796	0.0598533778493316
WBGene00018068	44.22562996922031	-0.35722046162510596	0.8741186174576214	-0.40866360067250773	0.6827865494098142	0.7450314985526578
WBGene00003099	64.50166649451705	-0.2966811029094188	1.2223627557681989	-0.2427111767839886	0.8082291484940178	0.8517808223482604
WBGene00001905	63.6166024335466	-1.230924602647189	0.8373937022780803	-1.4699472891885035	0.1415760305282993	0.2026592372481704
WBGene00001906	316.0391113948652	-1.0961772205043974	0.6230912672958627	-1.7592562727795364	0.07853399010502402	0.124235459331626
WBGene00017544	14.382847161558333	-6.2570987592590726	1.652980379482045	-3.7853436356090993	1.534963246389813e-4	5.964210425027085e-4
WBGene00017543	9.50168680271703	-1.5525845711134854	1.2833721763802477	-1.209769542840294	0.22636733631059494	0.3006539929306273
WBGene00017072	23.66427078803794	-2.2475726460560352	0.6818144531099675	-3.2964579084590513	9.791228512577824e-4	0.0029970407479221165
WBGene00005019	984.1089152381121	-1.0147145011673964	0.2163947068690536	-4.689183556515678	2.7429725719501986e-6	1.6149729202360384e-5
WBGene00017079	557.2518860550288	-1.107557369319884	0.3477935742574111	-3.184525107126194	0.0014499173261374408	0.004204921766481029
WBGene00017071	1431.62261465281	2.7737937766540677	0.570505255760832	4.861995132638886	1.1620848109127773e-6	7.3429469039067895e-6
WBGene00017073	783.0325846071886	-0.22676108912108417	0.9708727847598776	-0.23356416276223887	0.8153233522172602	0.8575993778877847
WBGene00017074	542.6645816181449	0.1902450331830347	0.234033131848168	0.8128978648478652	0.4162766187958532	0.4994424138252728
WBGene00017075	18152.848565506338	0.8980509169090103	0.2750156146558038	3.2654542835066556	0.0010928864546493715	0.0032949018377964067
WBGene00017070	2031.7768588857596	0.981150965527541	0.2572499485753311	3.8139986847858522	1.3673619545357863e-4	5.395295126252259e-4
WBGene00017076	94.20411428127261	-0.2968009027147619	0.8263931363031112	-0.3591521875925877	0.7194812423530867	0.7758040180557239
WBGene00017077	81.56250699711622	0.7852142338164823	0.3510876520839002	2.236519083356534	0.02531778868821756	0.048098255814881814
WBGene00017078	141.64932806903943	0.40117779623820804	0.3977580668564158	1.0085975110670142	0.31316770147665934	0.39458574631486804
WBGene00017069	110.47309438453335	-1.1226305773888665	0.6930210224863758	-1.619908402433689	0.10525195463858542	0.15838002183574648
WBGene00019791	17.843044658642064	-2.2226365407880957	1.2790734238361268	-1.7376926917315554	0.08226497715734937	0.1290009982128097
WBGene00019788	16.180564524109357	-2.569409145448392	1.538125231177732	-1.6704811112688223	0.09482421352163956	0.14543933770699233
WBGene00019792	318.42815034789373	-1.8399354759868287	0.7261036157526792	-2.5339847317514748	0.011277364534310615	0.024306945498265738
WBGene00020825	78.80145245347065	-1.748298799155217	0.5966612489890128	-2.930136324618948	0.003388133280598357	0.00870008907495419
WBGene00020827	3456.3649974211708	-1.4848063384552457	0.2517538379353145	-5.897849862518288	3.68268824506114e-9	3.452796541888056e-8
WBGene00020824	1576.0824319770065	-0.46278698577597505	0.1985588013881701	-2.330730154193746	0.019767593111215766	0.039010714390042986
WBGene00020138	19.784806853841694	0.26125947399361177	0.8320026788652747	0.3140127798025002	0.7535113324704128	0.805436735317036
WBGene00020139	4207.892108924401	6.996225647585128	0.5415987997021028	12.917727386828188	3.5754664440934996e-38	2.3065017268018722e-36
WBGene00006374	200.01296869174342	0.10018470764982484	0.54756176432036	0.18296512681847912	0.8548253814449442	0.8903362311242268
WBGene00020140	10.600867625549661	-2.1045775402127944	1.4772456160267422	-1.4246632498889038	0.15425456711816132	0.21765639913149773
WBGene00006220	142.8165776771297	0.07737409821617154	0.9563843170612202	0.0809027258559894	0.9355193121543928	0.9552105932704678
WBGene00003837	239.0228142687317	-1.3892000858395581	0.7657478707036072	-1.8141742719612033	0.06965089981659574	0.11240904867215464
WBGene00016181	25.521638393500798	-2.0951278583554607	1.006769622431843	-2.0810400032677765	0.037430244649911605	0.06684889337201226
WBGene00004995	6441.525892085705	-2.496277232178326	0.30059854998123176	-8.30435553443017	1.0036269827040428e-16	1.8190046232146896e-15
WBGene00001956	24.815163806657342	-0.9808639520834893	1.2406468757672005	-0.7906068771397464	0.4291734324589263	0.5114586873432844
WBGene00004993	2043.7697949542123	2.7081458640220752	0.6026810408905003	4.493497688297302	7.006278235861748e-6	3.806541427622974e-5
WBGene00016180	432.85310307581716	-2.19888346838262	0.9192430326281961	-2.3920588901237796	0.016754153887360998	0.03388328078833408
WBGene00005670	13.83019448847403	0.5102182987766145	1.1350482818807004	0.4495124189177365	0.6530620513873084	0.7193307413207642
WBGene00016182	487.3660600661315	-0.9012730581986907	0.2821397930637148	-3.194420214220399	0.0014011200827415912	0.004080070039601725
WBGene00001566	964.6919410051069	0.1667632523849662	0.16975169555489017	0.9823952087185035	0.32590518584469497	0.4077077529147954
WBGene00016178	89.55217765674968	-3.2674065389678573	0.8688415119909677	-3.7606473607373223	1.6947420272840527e-4	6.504145077684743e-4
WBGene00016177	54.64622436987938	-1.2177449853711386	0.5850240825727075	-2.0815296697120083	0.03738545129374424	0.06678416619490908
WBGene00006450	2129.3918028546213	-0.07256481465451643	0.29893752024701636	-0.24274241184095957	0.8082049499713656	0.8517808223482604
WBGene00003224	932.8746141495997	-0.8434698046604344	0.33903457266083664	-2.4878577958603194	0.012851510858039749	0.027211684912915937
WBGene00044001	202.39101294837442	-0.7681519417834798	0.3098612822235589	-2.4790187927682847	0.013174436460932115	0.027759975383752817
WBGene00001051	2628.7265174862746	-0.7480101081808492	0.30654721732428747	-2.440113841873668	0.014682634117265536	0.030368477874958645
WBGene00015650	3625.018478172497	4.988502793151937	0.4075742650174096	12.239494053774106	1.912208934405139e-34	9.482128112828023e-33
WBGene00002043	2250.468521922338	3.520646199251242	0.34997962231602814	10.059574828822843	8.335755923954511e-24	2.3716668038646536e-22
WBGene00022004	151.42264150442344	1.7569349347961387	0.6825343711930589	2.574134005478794	0.010049134327159173	0.0220305232547686
WBGene00022010	2579.3383451868676	0.24558856593618222	0.36025353859537956	0.6817103501431978	0.49542212150789183	0.5754810394848866
WBGene00044511	10.056396807325834	-1.667938684519733	1.0127242601102804	-1.6469820564366684	0.0995617340775645	0.15142690226792185
WBGene00022012	112.73381522865105	-3.869212583434595	1.4727836834694195	-2.6271424832192163	0.008610527107754933	0.019307555759852435
WBGene00018335	317.58004417912457	-1.5126440050267704	0.5260102888927186	-2.875692808615914	0.004031418458094842	0.010114159382499427
WBGene00018334	307.2943700297884	2.5807264299120645	0.30431655709445227	8.480400982951025	2.244191530796132e-17	4.311718537642753e-16
WBGene00018333	21.493870928462574	4.805641975272918	1.0608129633860186	4.530150121783717	5.894178980809516e-6	3.250956062155531e-5
WBGene00018337	110.48041463273142	-0.8444896337387597	0.35043183488044644	-2.409854213236267	0.015958896128796037	0.03255981681449766
WBGene00003034	2794.552793980755	-0.4182748823778004	0.22815631866878353	-1.8332820446012439	0.06676063817873686	0.10856569489101056
WBGene00006483	2926.3236455029923	-0.5619704195287664	0.2559678620698362	-2.195472568253287	0.028129716561433392	0.05254558391408629
WBGene00018338	39.59898736931517	-2.5392658192870856	0.7734704666562104	-3.282951229236436	0.001027264362788345	0.003128747661903339
WBGene00016767	39.639867142371024	-0.6010685208675786	0.7284536496132517	-0.8251293973016622	0.4092981314836507	0.49277299319983225
WBGene00016768	296.83367438348387	3.102780072154517	0.3504525880371521	8.853637205343125	8.471243378833945e-19	1.845478683087674e-17
WBGene00016769	1735.1651130911885	4.489978801681429	0.5627257099050306	7.978982873270866	1.4754404383207886e-15	2.486125096717445e-14
WBGene00016766	137.2997193865727	-0.08468474055072864	0.46185613179467366	-0.18335740227516725	0.8545175972396077	0.8901343693819722
WBGene00235271	22.369433750104655	1.1991800533601058	1.1402942779223761	1.05164085848525	0.2929643544799263	0.3732029941991729
WBGene00016765	12.141012384176205	0.011724669508528088	0.9644944100468671	0.012156285600409399	0.9903009262838666	0.9963905117257295
WBGene00000397	848.3911716808785	-0.8104854497470909	0.7387982191483156	-1.0970322190021196	0.27262730805134	0.35103771756342683
WBGene00017236	25.373244618699474	-1.5599747639338852	0.7837001221353403	-1.9905250999367419	0.04653312185818917	0.08021712431573941
WBGene00017237	899.5729692027617	-0.5172761485016212	0.17937023315977604	-2.8838461063985554	0.0039285068399117305	0.009889327451961518
WBGene00017238	1298.0752988814156	-0.4378314860611706	0.26480809503111075	-1.6533916231289394	0.09825118661040766	0.14978367507852505
WBGene00002028	879.0613848117277	-0.9570962893617875	0.2441961682360571	-3.919374723507501	8.877899261079801e-5	3.686145307231964e-4
WBGene00000994	833.5628798464553	-0.6760821933959654	0.1872730151148742	-3.610142085773827	3.0602931995198974e-4	0.0010948644016605773
WBGene00019230	95.00133768423049	-0.8098150463728522	0.7125831727362216	-1.1364498592680394	0.2557683389555791	0.3328513838861115
WBGene00019231	18.51055280246736	-0.27881967739274066	1.1133240234224835	-0.2504389302007672	0.8022479266399357	0.8470401929238743
WBGene00004052	50.955722412588486	-0.866981578062645	1.1045207061428306	-0.7849391806245881	0.4324892285530276	0.5148602812284346
WBGene00019228	16.720668126789423	-0.5019640749888834	1.0868225096836746	-0.4618638926930053	0.6441789286657515	0.711704262679236
WBGene00009014	103.23919677080997	-2.3429195953291826	0.42876304869847714	-5.464369195156122	4.645557841486491e-8	3.71943599449919e-7
WBGene00009006	741.7667740386445	-0.8668685846677188	0.21593616643277358	-4.014466863000446	5.958031309877578e-5	2.587279651384147e-4
WBGene00009007	1041.8592773847788	-0.4409791310720248	0.20387837234081718	-2.162951989507026	0.030544872455687794	0.05627545531290306
WBGene00009008	1139.0525502053063	5.286398199336273	0.47970330606289263	11.020141267575895	3.0557912747473532e-28	1.1178327801300622e-26
WBGene00009010	870.91966662131	-0.21588793055411015	0.16714263004505045	-1.2916389463054472	0.19648220996124607	0.2668508929305855
WBGene00009009	164.3231717848694	-0.8162872711333636	0.4056936041555428	-2.0120782353285493	0.044211690568943966	0.07685139179689571
WBGene00009013	935.0471095818913	0.7127035761116075	0.21286285493187926	3.3481819847792993	8.134357748232413e-4	0.002560118235490435
WBGene00009011	1160.1429440013812	-0.5791231776536051	0.18500514117987873	-3.1303085631038177	0.0017462277419333415	0.004937740284033091
WBGene00009012	4015.3369238114933	0.24155591778799115	0.16179135145421744	1.4930088389572846	0.1354348732046862	0.19517415992777917
WBGene00004051	1779.5974950964028	-0.8439719062041923	0.19563600757645894	-4.313990643436889	1.6033373497075933e-5	7.986772726171762e-5
WBGene00008968	261.2803636008998	-1.5143512104972978	0.6341722123139257	-2.3879179520840768	0.01694412410455604	0.034185897508804616
WBGene00002222	2580.0485336611814	0.6979666264736735	0.2749128956910264	2.53886462735497	0.0111212846325478	0.024013611551063952
WBGene00008969	452.6287770153137	4.04677532767803	0.47191662308574894	8.575191314976664	9.892222259504479e-18	1.9509660567356055e-16
WBGene00008970	296.76442369634395	-0.0983484677630827	0.46710170802305506	-0.21055043489206948	0.8332380923936623	0.8732807197051116
WBGene00008971	3443.010616182135	-0.07376057242461213	0.2861304927414247	-0.2577864795810817	0.7965716996495068	0.8419576362515425
WBGene00007900	2868.523289668129	0.15799710964758265	0.26069650019686336	0.6060576552745132	0.5444764683397246	0.6213722828572001
WBGene00194651	949.0684287268557	-0.3461078892608162	0.3228624321827662	-1.0719980238050464	0.28372091976193625	0.3632558005476594
WBGene00007901	95.5338020677199	-0.7676838518718051	0.47010737756438004	-1.6329968184059667	0.10246966581602394	0.155004472210565
WBGene00044239	40.26227746660343	-2.880005238401494	0.7848649598265335	-3.669427717907061	2.430940590850717e-4	8.940732759380315e-4
WBGene00007898	668.6654129020224	2.1154675205106384	0.4012136492989848	5.272670868019722	1.3445255968211958e-7	9.995949463278e-7
WBGene00001366	1750.7345120276366	0.497306456983466	0.3711263482002355	1.3399923217393122	0.18024784122192725	0.24816846891903954
WBGene00012118	821.4663439289199	-1.4959731587153438	0.5534974767228369	-2.7027641888681098	0.006876551265051262	0.015967255947688528
WBGene00045183	100.68849698982261	0.47032559699854176	0.6918946680344958	0.67976473692827	0.49665343806196094	0.5765254683804868
WBGene00012119	193.283298511477	-0.037637585856679534	0.589305177460457	-0.06386773321570734	0.9490755449682445	0.9646382100731377
WBGene00012120	89.75011938083465	0.09801516667450352	0.6657405852811416	0.14722726665839642	0.8829526394219885	0.9128753129316561
WBGene00000691	4310.560851204357	-2.3440200186023854	0.8192031764556761	-2.861341466892141	0.004218524235177596	0.010516014770742746
WBGene00000594	4064.514290195586	-2.761395683712164	0.8231046602838563	-3.3548536619387717	7.940697870376041e-4	0.0025082199599846056
WBGene00012121	6153.856409155264	-0.24463880782065867	0.26548037977862915	-0.9214948691298799	0.3567921187904635	0.43993470914959265
WBGene00012122	415.6712180990593	3.1669361553727464	0.3593694599276598	8.812479936414862	1.2240729758139393e-18	2.629988979671765e-17
WBGene00011706	788.2072969521344	-1.2981157247678574	0.5413980271929256	-2.397710482061431	0.016497899368968647	0.03347586232051055
WBGene00011707	101.07694806820943	-1.219737433233341	0.6381308997899354	-1.911421988239189	0.05595037322713396	0.09347003527356497
WBGene00000692	3400.3903599105565	1.2588353740350906	0.6913630937394422	1.8208021015792244	0.06863694473961483	0.11100735937386454
WBGene00001132	6181.499437976371	-1.941199102756777	0.5612202813463857	-3.4588897929700213	5.424067930902962e-4	0.0018018702909550035
WBGene00011708	490.64060391002283	-3.2088178131732596	1.3862143147213064	-2.314806432956495	0.020623527725748027	0.040408868925763196
WBGene00007492	2313.3908774761467	0.8780218381179296	0.26786114508455355	3.2778992184206914	0.0010458272787987875	0.003175704139742819
WBGene00007493	945.9160907533384	-0.9470384331456813	0.23542681915923708	-4.022644644003481	5.754829017956135e-5	2.5116074115807437e-4
WBGene00007494	13.667721442088737	-2.150327623216086	1.411518389022975	-1.5234145300115434	0.12765502909517012	0.1857103059017004
WBGene00007495	139.742362278754	1.0842424150401013	0.5588764960304737	1.9400393874874657	0.05237490328912371	0.0883950285657604
WBGene00003864	434.95353200717506	-1.164815691589254	0.5603532425277016	-2.078716786459338	0.03764338915988459	0.0671834710554613
WBGene00005007	1271.1043592624717	-0.7495627307158169	0.16880496235894965	-4.44040696577352	8.978891579371278e-6	4.7704179071353526e-5
WBGene00007760	373.5081343201432	0.27898218284573095	0.24821562915564843	1.123950912336748	0.261033850982438	0.33870317417789636
WBGene00007761	3824.0032781008526	-0.5980975467755446	0.21786619268098575	-2.74525175023974	0.006046449427818145	0.0143229511772095
WBGene00007762	759.53406029905	-1.2128863606830855	0.5380258953321256	-2.254327108055581	0.02417559717589326	0.04625771771495986
WBGene00007763	36.61332904437533	-1.24086663344422	0.7584640979347937	-1.6360255374287989	0.10183424280558645	0.15426819241052095
WBGene00007764	1279.071645363036	-2.114816897477966	0.49974729014825386	-4.231772616216867	2.3185674523633762e-5	1.1143391878743364e-4
WBGene00007765	233.97472635433698	-4.10727123166273	1.3601347190690065	-3.0197532450859725	NA	NA
WBGene00004307	2829.477664670088	-0.8924560750062798	0.22729144626319214	-3.926483330889893	8.619686296116967e-5	3.5971012542171263e-4
WBGene00008363	572.0114264926373	-1.1113337714580824	0.23513308818710313	-4.72640316182875	2.285317000116642e-6	1.3640294819190658e-5
WBGene00008362	2534.195501040085	-0.9241909701756068	0.14816876953994604	-6.237420834668176	4.4484409819779456e-10	4.657147998558681e-9
WBGene00008364	631.5592476382035	0.09408036268077496	0.18454536977054162	0.5097953028989661	0.6101948767439724	0.6805600838801035
WBGene00008365	47.12508118843807	-1.6296217205938537	0.6789875847487851	-2.400075873547509	0.016391673853669932	0.03329059232795792
WBGene00008366	1309.0562543629148	0.4024354847389564	0.40006942976268023	1.0059141109023995	0.31445688775307507	0.3958912940920997
WBGene00008272	32.982304198227126	-0.20761549356528083	1.1120299580491926	-0.18669955072927685	0.8518962083725699	0.888420379451485
WBGene00008271	13.892285195038927	0.6560531587721308	1.0229183047546941	0.6413544031059829	0.5212924504942025	0.6003087641344325
WBGene00008273	707.402501981914	2.242171734952494	0.32562906191884955	6.885662237086407	5.751931920235302e-12	7.29262797029833e-11
WBGene00008274	5099.6134915117145	-0.3179878552158994	0.22618721905176717	-1.4058612884891695	0.1597653184362507	0.2240961093726864
WBGene00000693	36.06343113509029	0.3329029810794783	0.890597475329144	0.37379735548480547	0.7085550871351389	0.766615672303863
WBGene00008275	412.83039174033627	-0.269547443327812	0.2636176223687791	-1.0224940233727529	0.30654713992973964	0.38765109502125433
WBGene00000266	2005.4142432236538	2.0933441638608676	0.34870905475009306	6.003125342876715	1.9355507881670157e-9	1.889581456948049e-8
WBGene00008277	93.102821782055	-0.19706796122499282	0.8209144027093459	-0.24005908603209997	0.8102844514736814	0.8535061792446493
WBGene00008285	17.107956367003954	0.8247182897697011	0.7282553711402342	1.13245754504829	0.25744212357990637	0.3345710905238278
WBGene00006852	2236.843801725669	1.7915778252402137	0.31334760315132776	5.71754118181332	1.0807648804280086e-8	9.462750802850613e-8
WBGene00044241	108.19281853278616	6.302575902005218	0.4869632225474395	12.942611700807092	2.586834917641027e-38	1.6835983922313682e-36
WBGene00008280	38.58371044043576	1.4764112187552094	0.7477851120700181	1.9743789959500655	0.04833866452819255	0.08277241174417535
WBGene00008281	471.96626133294905	-0.739319291474957	0.20262846627541858	-3.648644758876339	2.63627342410455e-4	9.59650218702239e-4
WBGene00008283	499.9280445173344	0.9783445059019846	0.3186114418270941	3.0706508852651884	0.0021359273478729515	0.005853190381364124
WBGene00008284	319.02707849435546	-0.13870046712171513	1.0286754712767265	-0.13483403755080203	0.8927430934907031	0.9209250508733842
WBGene00013516	305.2847104277092	-4.351031074858845	1.4606271438876333	-2.9788786912983536	0.002893052900530955	0.0075979670168311395
WBGene00013515	1257.0241714531396	0.24616811886395704	0.9704038232261075	0.25367595734069875	0.7997459098560495	0.8448553437002227
WBGene00013514	774.0754871101284	-1.8348707279243808	0.9078788644148735	-2.021052367054444	0.04327434445851639	0.07545716236236057
WBGene00003610	723.9643991714851	3.65655441074384	0.659580525438065	5.543757387796303	2.9604896316706687e-8	2.446711536862214e-7
WBGene00013880	1098.0253950953984	0.765773431692589	0.14092187836947234	5.434027991628567	5.509593219790632e-8	4.3596679885070757e-7
WBGene00013881	251.58426438281572	-1.4822037062255762	0.5527673513594307	-2.681424115553073	0.007330953907845136	0.016883232261114864
WBGene00006663	2939.199632797641	-1.9528679853698645	0.5606498859564468	-3.4832219434743092	4.954174622564567e-4	0.0016652508630182598
WBGene00013882	2190.054244440726	-1.5517463867403618	0.6553869112920649	-2.367679854455997	0.01790001748838581	0.0358183798576206
WBGene00003066	1829.099419134283	0.5150553487233753	0.18669483224714747	2.758808813955507	0.005801246376255774	0.013821761500475167
WBGene00002046	1254.0133848270825	-0.8491331880007482	0.1750245530415865	-4.851508963996559	1.2252567108122788e-6	7.692327099231429e-6
WBGene00007223	1410.7135789288204	-0.3682858191078995	0.29995566306890975	-1.2278008534324356	0.2195217352308265	0.2930208087767484
WBGene00007221	702.1981372113597	-0.707964960646257	0.2486211421166665	-2.8475653945553896	0.0044055041963750674	0.010903814854599675
WBGene00007222	21.05849966704815	-0.5767909547726732	0.6377794751587423	-0.9043736545913629	0.3657973030530259	0.449194486925178
WBGene00219207	144.45562703673048	-0.7661645861273912	0.45601019443323565	-1.680147934147918	0.0929285365646846	0.1430233265484652
WBGene00001413	260.4860433609761	-1.3923558186041756	0.46241894474001943	-3.011026763592015	0.0026036590254495022	0.006938944544876511
WBGene00000120	2347.3201681649007	-0.837724406484223	0.3191167089015484	-2.625134889889679	0.008661464606800296	0.019407843517174096
WBGene00006438	5138.656121023666	3.101754068889677	0.25527984251412267	12.150407326885126	5.7080500901243976e-34	2.751843901473552e-32
WBGene00009073	12.702761836120304	-1.243637108781713	1.0982195885479717	-1.1324120619866263	0.2574612361137266	0.3345710905238278
WBGene00000906	174.2081546016532	-1.7517066757059	0.47309914701019695	-3.7026206594875655	2.1338381990892088e-4	7.97763347768632e-4
WBGene00001444	1889.9682036267402	-1.7059473064224713	0.9240004525520622	-1.8462624143859396	0.0648541123258444	0.10599782719783295
WBGene00009078	820.927150877346	-0.2474830177311092	0.38327454237530906	-0.6457069029353104	0.5184691892462359	0.5977626761164899
WBGene00000121	1800.212707847658	-0.5499862433258642	0.2789347127146657	-1.9717382536338128	0.04863949432825505	0.08319633173536398
WBGene00009075	9.672202474193167	-1.5163423790249424	0.8867193573743669	-1.7100589565507285	0.08725497145442845	0.1357627905287551
WBGene00009077	21.366334152556465	0.9962248114324155	0.7078788940368453	1.4073379215351511	0.15932720962019709	0.22364225505638735
WBGene00003958	3958.0111203719293	10.00704407918287	0.7044420566590704	14.205631229121787	8.453746386858117e-46	8.51919474598218e-44
WBGene00003957	1325.1569751154564	7.848630174522557	0.7577757296329994	10.357457843528124	3.8711392626498755e-25	1.1741202967493408e-23
WBGene00007411	24.58639576185442	-2.367049505143331	1.2343213841508585	-1.917693021879973	0.05514994707984031	0.09236004861017537
WBGene00045078	178.77190449894206	0.3958627251114239	0.36916339981288604	1.0723238688127552	0.2835745895296588	0.36312797905011235
WBGene00006941	10671.367226330218	0.04552904265314889	0.2548109824611037	0.1786777093098756	0.8581907728949516	0.8927104337119834
WBGene00008114	26.9785596491227	-1.7202882892819138	0.8413698214891366	-2.044627992762069	0.0408915475766969	0.07196912373498654
WBGene00008110	6043.672783482642	-1.636370061469611	0.3272272780317643	-5.000714094840121	5.711836125877064e-7	3.835721422450547e-6
WBGene00008111	19.57241162269802	-2.2109301517103805	0.7991332902480472	-2.7666600536990744	0.00566337769675656	0.013559297997183166
WBGene00012428	346.610520685558	-0.22447432008461218	0.5285280817035911	-0.42471597603871836	0.6710437360838695	0.7350422971690072
WBGene00004281	136.45468864088832	-1.480952333898378	0.7607437898642931	-1.946716297431177	0.05156875664853891	0.08732697082070445
WBGene00012429	163.41316348512544	-1.6708607295478723	1.103263217643055	-1.5144715266746573	0.12990629012788163	0.18838884521376947
WBGene00012431	99.10278207431627	-2.054742401767754	0.6202805010752752	-3.3126019570271756	9.243242821365988e-4	0.002858333630498058
WBGene00012432	26.79436057643406	-1.4521178013493583	0.9517509579416812	-1.5257329548580683	0.12707638379366862	0.18503950546104056
WBGene00012433	808.1063563685971	-2.460885139360454	0.6909786116821	-3.5614490778082706	3.6881364526992675e-4	0.0012833301713335388
WBGene00012434	1251.0946152948868	0.3448111050372095	0.3760586724467655	0.9169077335559138	0.3591909911254486	0.44234609218701465
WBGene00000694	32.72018196807074	-0.547961419387488	0.6629503347190991	-0.8265497288264686	0.408492320889384	0.4919996407707399
WBGene00012435	3753.568164613418	-0.48154376131749893	0.5197166572628644	-0.9265505628655303	0.35415993304645627	0.4372413969479645
WBGene00077756	181.26961633809063	-0.09367810276781754	0.5186272577581948	-0.18062703293449742	0.8566603356736303	0.8914919474113083
WBGene00012436	1438.3721715619074	0.3321048283466207	0.8004098313712276	0.4149184771727167	0.6782015830745327	0.7408566142824113
WBGene00012437	2132.9596519127545	-1.4755221093231161	0.6030549688093672	-2.4467456295672214	0.014415253546349392	0.029898587225332292
WBGene00009872	9.046581704244112	-1.8827918353301483	1.6890981438125536	-1.1146728461144348	0.2649906412443137	0.3430143213919102
WBGene00009874	12.740542187279505	-6.243395290669056	1.6276052130893885	-3.835939600376647	1.250851487205824e-4	4.984260262794636e-4
WBGene00009876	107.15090121276099	-1.1714138515497179	0.7954125812459842	-1.4727122491760711	0.1408286422629006	0.20179280727882828
WBGene00009877	613.6012422266997	2.9551816187830537	0.666786479142415	4.431975919163583	9.337344808921027e-6	4.937350234101098e-5
WBGene00009878	1144.1031208874417	-1.1702736582948288	0.23579721448174695	-4.9630512424285635	6.939426401919357e-7	4.573579763627863e-6
WBGene00004463	3353.995932503062	-0.7161894564520173	0.1963054352161657	-3.6483424703109764	2.6393765905834165e-4	9.605559726214577e-4
WBGene00009879	25.220095629400557	-1.3980668108537744	0.5192467285136371	-2.6924903597482306	0.007092058585180059	0.01639697381594324
WBGene00009880	3368.494011866653	-0.19784936929071062	0.237530508454099	-0.8329429788971446	0.404876888825246	0.48850432592695364
WBGene00009881	2714.475615599379	-0.25878132798734327	0.2644025981636058	-0.9787397316996703	0.32770859516472844	0.40963574395591057
WBGene00009882	3477.565250168868	0.9903595204338506	0.2295753409813579	4.313875855309174	1.604170498412385e-5	7.987613383870404e-5
WBGene00009883	76.01396540759416	1.8015350581585996	0.6175902445785938	2.9170393703156017	0.003533711658789506	0.009020522325591123
WBGene00009884	54.67600915065316	-0.09623045113052459	0.8127477880811966	-0.11840136945523227	0.9057496407442744	0.9315736740913654
WBGene00011855	9.867213134159917	-0.8883243508714692	1.1331806145015804	-0.7839212385946004	0.43308632670250236	0.5154139750928066
WBGene00011856	4282.578040623201	6.854859631148399	0.5444382908866168	12.590700811997026	2.3755486221243024e-36	1.3252167670564857e-34
WBGene00011857	1966.2765003338402	0.6314649877608292	0.2090235740986091	3.021022822348874	0.0025192237095040854	0.006752213678098162
WBGene00011858	680.7918398496932	-0.12592431499040987	0.3157258483150257	-0.39884068935896816	0.6900105935856773	0.7511300767864156
WBGene00011859	747.7458597430541	0.29025663126886314	0.2140460303775661	1.356047719067088	0.17508398561343758	0.24219021035085858
WBGene00006931	872.2635935017211	0.06904969423060851	0.1718583336945031	0.4017826354196583	0.6878440026848447	0.7492172205561668
WBGene00011860	527.1275520532514	0.3060821509059151	0.23631624874236126	1.2952226202592385	0.19524344370441235	0.26556100580485203
WBGene00007505	8613.718848038485	1.4470212878230402	0.24355614357119948	5.941222695538485	2.8290398020668434e-9	2.706038071542198e-8
WBGene00007506	261.4986063050399	3.024832519729312	0.893892158847548	3.383889756488168	7.146669260362291e-4	0.002293409372346213
WBGene00007507	171.91155200483908	5.170468968035946	0.8266855841447588	6.254456430838836	3.98902801432813e-10	4.215738672787916e-9
WBGene00007508	150.59335682763543	3.875313949383098	0.8983757323159668	4.3136894842347715	1.6055240854150604e-5	7.99180567692264e-5
WBGene00007509	151.2883168213439	4.069462412253085	1.0663172576599829	3.816371143784598	1.3542874880781007e-4	5.351371253169727e-4
WBGene00007511	67.02298211268983	5.564478895437397	1.4686324248472298	3.788884680260431	1.5132513365546103e-4	5.890103632440322e-4
WBGene00000911	5818.994335617665	-0.23091398054960352	0.19803556070620748	-1.1660228078540515	0.24360522411887203	0.31973057732432414
WBGene00000695	817.7919973361239	-3.2149905902480436	0.8959850024008662	-3.588219201921025	3.3294431744015695e-4	0.0011763379865223369
WBGene00010147	13.166794572826474	-2.188196797693427	0.8242511306375545	-2.654769543356121	0.007936260685041675	0.018039055864428253
WBGene00010148	215.863319642017	0.4739930529255129	0.8193738099251612	0.5784820642104802	0.5629387031500533	0.6382914157377928
WBGene00010150	1475.6962463439477	6.556830784629546	0.46986725426956877	13.954645115294221	2.947652857604402e-44	2.7083728021047504e-42
WBGene00010149	121.46501469523983	-0.4967789049184443	0.8360058711633761	-0.5942289666305005	0.5523589811861981	0.628714369024879
WBGene00010316	113.54410208926225	-0.1540576498560968	0.7778507238846403	-0.1980555460393766	0.8430016049304678	0.8814891597947455
WBGene00010317	11354.566572256159	0.978763771840622	0.27891736590878347	3.50915321694496	4.4953585779732567e-4	0.0015274635846844087
WBGene00009544	220.26160675368428	-0.09148179634153576	0.4871817387433314	-0.18777755623088402	0.8510510303205034	0.8878258928475431
WBGene00002012	322.07692875565016	-0.4768881286043731	0.7031913396064449	-0.6781769082526998	0.4976595319263163	0.5775645953405945
WBGene00002013	79.17535488744753	0.7376118963399557	1.0182141479229772	0.7244172533298491	0.46880961070945326	0.5502146005922053
WBGene00009541	152.02548127532512	-1.6855362200194224	0.6839283291517437	-2.4644924741016996	0.013720744493551684	0.028717409753353514
WBGene00000775	264.8975310461787	0.45260918717128534	0.38348367218296103	1.1802567358209304	0.23789811980465433	0.31353093413336997
WBGene00009542	7076.595731642523	0.1282953816263298	0.21896305571802857	0.5859225027967422	0.5579275945405116	0.6337067785161433
WBGene00009543	54.95077114234299	0.9343893281039742	0.46064881939035995	2.028420108273761	0.0425173895414161	0.0743697228036864
WBGene00006949	131.31703882504718	-0.018363388143038673	0.686731227983123	-0.02674028410936042	0.978666882536605	0.9875816722799774
WBGene00000563	20.72631005752229	-0.3543982872532239	0.8939726253246371	-0.39643080471790487	0.6917872447599529	0.7526444774779177
WBGene00007887	97.80105688670308	-2.1643128460105014	1.3835079000324686	-1.5643660914113382	0.11773161913413252	0.1741281972232885
WBGene00005664	11.123534273312455	-3.4678199384142054	1.576733803739775	-2.1993693102723233	0.027851673004560595	0.05208849764502353
WBGene00007885	366.79508234536	8.034396660644108	0.6370028278683469	12.612811606394661	1.7947404590940602e-36	1.0157190569220732e-34
WBGene00007888	10.460354390055366	1.0991041377479274	1.1490327712564365	0.9565472502112246	0.33879582452250556	0.4216389753040823
WBGene00007886	285.9513623422898	1.2122089322545864	0.554064555857366	2.1878478228566705	0.028680689042554424	0.053395990803897515
WBGene00007883	404.8296862113012	-1.8828457353289818	0.6194946788501734	-3.0393251138551807	0.002371088230800669	0.006416723342859818
WBGene00007882	2001.248375421497	1.3851416304235844	0.3761591036015798	3.6823291451978224	2.311127540037435e-4	8.556485464656254e-4
WBGene00007890	171.66747961445154	3.4289368596978185	0.7887030237831104	4.3475639832728215	1.3765791952117857e-5	6.985759268748568e-5
WBGene00007881	326.20907610354567	1.6549454147723008	0.6790755952501546	2.4370562369608644	0.014807376323460492	0.030585984947428313
WBGene00007880	2692.003254606169	0.1825604023191486	0.25437212175842794	0.717690291912266	0.4729482705036763	0.5539481092732021
WBGene00001239	7218.9303770715	1.6644321805134568	0.3776678578431151	4.40713220875913	1.0474825642927469e-5	5.4648221958091876e-5
WBGene00001245	10.402766520532024	-1.411275721257029	1.0881179283192717	-1.296987839761921	0.19463537086420804	0.26491848143071883
WBGene00010175	236.5203033643026	-3.2193893755121845	0.6356898695421931	-5.064402517269471	4.096832085583528e-7	2.8202960412875582e-6
WBGene00001403	1593.6328812494703	2.294258695441567	0.463097758939868	4.954156333413547	7.26447847249611e-7	4.777732789069021e-6
WBGene00011456	70.23496813480014	-4.52654072555873	1.3843352972040825	-3.269829740454429	0.0010761223420578828	0.003251892238913548
WBGene00011454	145.64888933430183	-1.9207472288270975	0.7338736567249046	-2.6172723482116993	0.008863558976432708	0.019784051330648596
WBGene00000696	30.733645618337263	-3.9330529044243216	1.624564217954131	-2.420989494264098	0.015478324602782175	0.0317118874994042
WBGene00003808	187.88521435761152	-0.6523355778710399	0.8018881233474346	-0.8134994881179978	0.41593173965102154	0.49906696676516793
WBGene00009186	409.677362378324	-2.143797516192771	0.6773016556377776	-3.1652034191088387	0.0015497456360972308	0.0044563746015903434
WBGene00005003	707.2437981336967	6.964835300042026	0.6271985827773107	11.104673210836827	1.1905203148701483e-28	4.438168811043369e-27
WBGene00009184	10.318111608878933	-0.2838680803674696	1.2465034137378619	-0.22773149053498434	0.8198549896966665	0.8615076285262907
WBGene00009183	67.42032816106857	-2.1247910136797916	0.7190409514827234	-2.955034771383038	0.0031263381347139034	0.008109166666262234
WBGene00000002	828.8770962755189	1.8720714484522456	0.3459667841229532	5.411130589308048	6.262807828291562e-8	4.913363047609955e-7
WBGene00001249	1193.1980907824195	-2.1204566893375185	0.36547773260676353	-5.801876558151432	6.557683291058145e-9	5.9518310869452775e-8
WBGene00003151	4175.305562380031	-2.155153528162919	0.558159168566934	-3.861180913136742	1.1284030951217439e-4	4.5591454593382405e-4
WBGene00000953	188.37325331320378	-0.6895438231375535	0.4778783758233261	-1.4429274435143746	0.14904091139593997	0.21140746785366712
WBGene00010278	10.13753812087504	-0.2528562818537276	1.1276893706230315	-0.22422511769710862	0.8225821399150346	0.863780371460359
WBGene00010272	2301.7306442401477	0.8299826326941516	0.15594884500952705	5.3221467119134305	1.0254981123855003e-7	7.787204917579734e-7
WBGene00010273	10.130534863033093	-0.0024733177018903775	0.7082684564599301	-0.003492062479038701	0.9972137429254527	1
WBGene00044107	355.2196217127238	7.140389973479199	0.8341601417757678	8.559975016642094	1.1289198254687394e-17	2.2180789526819758e-16
WBGene00010274	119.56050102532336	7.099058441587355	1.250820248752192	5.675522481083368	1.3826598290506976e-8	1.1925536460393096e-7
WBGene00010277	161.12508932869946	4.323859213281929	0.6675955529559642	6.4767645532341325	9.371024426085204e-11	1.061460489742211e-9
WBGene00010275	131.75195718170713	-0.2778258734943146	0.7796540807733561	-0.3563450514088671	0.72158217452079	0.7774790346978506
WBGene00003627	1696.11138256904	1.640549206001859	0.3097034406948802	5.297161705149178	1.1761653184563683e-7	8.819828264180736e-7
WBGene00002090	12.29184581883312	2.1133355253661668	1.8034972507711626	1.1717985843685204	0.24127793119335278	0.3171290209727508
WBGene00014242	12.215774335650563	-0.9741078352489554	2.103650495733381	-0.46305592931175527	0.643324278191123	0.7109611734360649
WBGene00006664	103.89726593177687	-1.0565115471391542	0.8667350220220184	-1.2189556442226177	0.22286102812671874	0.2968048674909751
WBGene00014243	2698.845001873591	-0.408237304134639	0.26504209110710136	-1.5402734804475777	0.12349370521346165	0.18093263265320117
WBGene00010484	577.713418655894	-0.15921395490885468	0.4391118494976871	-0.3625817774924183	0.7169173246977398	0.7736802965164223
WBGene00010485	27.437604904899022	-2.2030619334505417	0.8872636919833863	-2.482984431072373	0.013028678181104238	0.02750850948754369
WBGene00003629	11.209871613123324	-2.0163423567207026	1.1504663178372572	-1.7526304990059958	0.07966545259181082	0.12566899308059837
WBGene00003728	1037.3055041288287	1.1996008507241862	0.35216061417046907	3.406402653942158	6.582501982070144e-4	0.0021331676547704493
WBGene00003690	1078.9314996583512	1.057688432610546	0.38051132036179725	2.779650370466971	0.005441745271493293	0.013110028891569626
WBGene00000509	1824.8782429785854	2.714155309901493	0.1992258213667192	13.62351170787992	2.9026746669798927e-42	2.3251168358064575e-40
WBGene00007796	19.29259754171649	0.8899006732196961	0.7283740640104223	1.221763263123222	0.2217971647601792	0.29567907429836976
WBGene00001607	743.1157509153879	-1.7266459970465957	0.497449710214818	-3.4709960858173248	5.185315579355964e-4	0.001734731834430074
WBGene00003687	5206.644600410964	1.2397096275942703	0.27515435875581484	4.50550604831395	6.6214952971736835e-6	3.6176200259479864e-5
WBGene00000301	20862.7910999274	-1.9177496952786495	0.7103809162654355	-2.6996075645732547	0.006942131028585297	0.016100384063326256
WBGene00011747	1739.7196912822928	-0.5657350253074572	0.22185688278417398	-2.549999883744033	0.010772295500291486	0.02340239996029945
WBGene00011746	530.9647764732207	-1.9351994747881154	0.4912135370845726	-3.9396297713491775	8.16074494787411e-5	3.4229925558976816e-4
WBGene00011745	46.534260096200434	-3.930022695740522	1.2538966244082332	-3.1342477675105522	0.0017229530835301883	0.004879877999046517
WBGene00011744	32.81124009754815	-3.4242418011079825	1.3471892593584605	-2.541767444567237	0.0110293530366538	0.023871206101223827
WBGene00004031	3818.2249445089924	-1.1547796715744263	0.26800745653330427	-4.3087594894246015	1.6417277943269476e-5	8.151235901903027e-5
WBGene00011743	871.5600327773726	-0.9320602174761555	0.3079734755699071	-3.026430168219427	0.002474599734832772	0.006651737714350008
WBGene00001396	4928.917529560004	0.3501177090340249	0.2914477778895601	1.2013051242637949	0.22963286343594275	0.3042810762529204
WBGene00001395	4504.593702330089	2.8669311020190875	0.33287667414627753	8.61259236433989	7.14267084259128e-18	1.428534168518256e-16
WBGene00012340	97.45355477185812	-3.8346239617660047	1.353963517714726	-2.832147182398413	0.004623656061704845	0.011373465776981052
WBGene00001188	1814.32063794497	-0.38214185468574735	0.6594541313532798	-0.5794820845257971	0.5622639316652464	0.6378041113007369
WBGene00012341	2512.4977813762907	-1.030870224049299	0.19997783474005307	-5.1549224212238585	2.537359544317183e-7	1.8130629497819944e-6
WBGene00012342	3345.9730121334214	-0.2829912419845809	0.18850868045818678	-1.5012106673111607	0.13330108175723254	0.19265015701776206
WBGene00010636	9.132815843475392	-1.6880294463005758	1.5232979974392757	-1.1081413151846982	0.2678007904426272	0.34584938790523667
WBGene00006050	8.709481697905822	-2.430851130595613	1.5003495625961327	-1.6201898485506172	0.10519150140404299	0.15833971783089057
WBGene00010637	145.6598655309662	2.692818654656611	0.33815645678988615	7.963232996404964	1.6760143925955271e-15	2.8149833131550682e-14
WBGene00003787	2413.5671549087024	-0.7238628370817578	0.17662565245471593	-4.098288255537201	4.162167480846826e-5	1.8881779433648743e-4
WBGene00010638	1492.4715832953204	0.021161839352231055	0.19862044419839026	0.10654411451770665	0.9151506562483038	0.9385852429808605
WBGene00010640	295.18567411176235	-0.6889259121166686	0.2766461122007327	-2.490278669149662	0.012764297003517026	0.027063705605393774
WBGene00010639	3208.8115708262567	0.13989049605363046	0.24723035593423995	0.5658305814632225	0.5715089552957311	0.6461795064581484
WBGene00003603	958.0458005218381	0.48548925008625926	0.22587452477518982	2.149375856216901	0.031604617743862536	0.05790102382818822
WBGene00009320	606.7787334813033	-0.6168672310442552	0.2098307138495082	-2.939832876357062	0.0032838931918489343	0.008470015134854748
WBGene00009319	3344.1709859010125	-0.7544084268619646	0.16083772586025571	-4.690494240868802	2.72545900792224e-6	1.605266580080897e-5
WBGene00009322	1926.8993674657868	-0.24836056945023835	0.21871354655023345	-1.1355518364894497	0.25614417580113297	0.33324771164531874
WBGene00009323	607.5289662977359	-0.3318679839720878	0.33652366142161877	-0.9861653785951827	0.3240519655211838	0.4056492788460403
WBGene00009133	720.1740472004258	-1.5172500631107044	0.6927594398435307	-2.190154295773142	0.028513048605584457	0.05316626706687707
WBGene00001113	7763.852515884666	-0.9819042658035272	0.46287422675875034	-2.1213198079298006	0.033894898569263816	0.06140551097795184
WBGene00009131	500.75056315856233	-0.37509206890505936	0.24782620993808147	-1.5135286497694285	0.13014542944537524	0.18868308965442374
WBGene00009132	988.7829455851568	-0.49833208779343346	0.1778426340659357	-2.802095742737792	0.005077180338672059	0.012325007182317646
WBGene00004974	36.68142062951015	-0.4356533635714916	0.8151972383354881	-0.5344146705661457	0.5930546712001346	0.6655779540268789
WBGene00001650	2521.4890773935463	0.10128035708228933	0.4068494781261896	0.24893815164456454	0.8034086232915015	0.8480364032851233
WBGene00011762	96.07162361730671	-2.8515461680728533	0.7482692529074534	-3.8108557273908663	1.3848657578818813e-4	5.44602294514476e-4
WBGene00008155	25.240716563183007	-2.5202092373225415	1.6410742198947819	-1.535707042844245	0.12461024697356159	0.18219714103969223
WBGene00008152	99.47145348156745	0	1.808374986368832	0	1	1
WBGene00000964	1917.1981524914406	-2.359409582292766	0.41502750146554224	-5.684947561212775	1.3085280432809491e-8	1.1336221872461689e-7
WBGene00008151	2342.565382842864	0.05474348610628071	0.1867758688965481	0.29309721020011514	0.7694478491215242	0.8185503918326097
WBGene00008150	306.75353820100725	-1.1197080989552863	0.7525088936573289	-1.4879665986581276	0.13675970248826877	0.1967928653032481
WBGene00006699	8774.585492382384	0.07532614673663633	0.246832994150244	0.3051704939040131	0.7602363036510554	0.8111264387315222
WBGene00008149	8312.818456084015	0.886276383549824	0.23673258340466646	3.743787064727118	1.8126728769041385e-4	6.899110705955809e-4
WBGene00008148	829.4165920232118	0.005820705638579136	0.1456818551378423	0.0399549115644612	0.9681290729245448	0.9799867875757494
WBGene00008147	578.8218423751399	-0.4495010816188406	0.25931212333452414	-1.7334364311188193	0.08301812704057518	0.1300253829714012
WBGene00005663	7253.047109935045	0.30708461854953684	0.19836255350764323	1.5480977287263262	0.1215987688561929	0.1787784193026777
WBGene00008156	18.971369270144333	-2.5592454360158485	0.800826207295087	-3.195756348509237	0.0013946483063170421	0.004064254952364216
WBGene00009678	1124.5353984770788	-1.7137829632676582	0.3243330315057095	-5.284022275842382	1.2637787417667322e-7	9.427041044124335e-7
WBGene00009679	229.93496926396887	1.5175735401538155	0.6919102244655866	2.193309892661219	0.028285059377137267	0.05281049814378247
WBGene00009686	209.62586015148042	3.8196637083609954	0.6152299613013557	6.208513805604511	5.348802459598123e-10	5.547695512544666e-9
WBGene00009681	13.715561946030684	-0.40966593969851817	1.152934386942884	-0.35532459118058457	0.72234643479802	0.778141469761729
WBGene00009683	14.399674731482905	-5.400289043669761	1.4597771541916615	-3.6993927656445087	2.1611592923866273e-4	8.068190283718719e-4
WBGene00011424	98.35816614011804	3.5530275336137422	1.0698042025455043	3.3211942196147928	8.963313983368374e-4	0.002783438656465487
WBGene00001487	23.393890299171378	5.195564235866636	0.9013102800406657	5.764456870093859	8.192122344224913e-9	7.30370724981696e-8
WBGene00011422	277.14196200651577	-0.6122587142410505	0.509550885784277	-1.2015654006737528	0.2295319533900579	0.30417316636571684
WBGene00011425	20.849854292346365	3.439451664341831	1.045218447890331	3.2906534239651246	9.995497805716765e-4	0.0030523517739389347
WBGene00011423	2253.2161048010894	5.503493843387113	0.4374678069973818	12.580340210999916	2.708608680801486e-36	1.5003002692950076e-34
WBGene00000858	1521.4853598979214	2.68929388797996	0.3861398603040669	6.9645591259660895	3.294337642500864e-12	4.291705919588281e-11
WBGene00012170	19.901722984365303	0.09974693968016109	0.5773330227498821	0.17277192841846922	0.8628307030637674	0.8968203075496439
WBGene00012169	11.665812428501841	1.1619014576087017	1.0139410477789295	1.1459260478248556	0.2518257524151754	0.32872457402014377
WBGene00012172	17.256093752170035	1.9875633686429346	1.227876907992194	1.6186991999816729	0.10551199910383477	0.15869980028906105
WBGene00003576	2247.752627166102	-1.3245008546269361	0.3305965961431255	-4.006395922036411	6.165227298422106e-5	2.6683527404087917e-4
WBGene00007304	134.072447384062	-1.6807028079250288	0.6371318327025005	-2.637920005968072	0.008341625648893649	0.01879904669394298
WBGene00007305	45.02859318457651	-2.2642446475543854	0.72795566618675	-3.1104155826070805	0.0018682428866195794	0.00522269520729643
WBGene00001001	2973.8122261208578	0.2793563530465573	0.15813501236753041	1.7665686356497043	0.07730049752386965	0.12256966514291381
WBGene00001204	279.05121741907266	-1.1122498347168766	0.5355635932580303	-2.076783875376315	0.03782151110908745	0.06747824140764659
WBGene00007309	26.426107960262158	-1.624092005372586	0.746835243955727	-2.174632247897588	0.029657685749277393	0.054887802299018115
WBGene00007310	11.05637248167208	-1.1971907112412878	0.5441458011632866	-2.20012854768319	0.02779777596309611	0.05199392414603775
WBGene00010676	2623.486649774189	-0.3470203781945824	0.19889359269192014	-1.7447539334869675	0.08102771069728797	0.12749600494526422
WBGene00010677	8984.047604384808	-1.0642076223207202	0.20985707621571567	-5.071106686089551	3.955089630458292e-7	2.7323529424041805e-6
WBGene00010678	243.38906498067908	-1.6764701007183724	0.5514368088354964	-3.040185337389209	0.0023643260511992392	0.006403810112663796
WBGene00001621	240.08350562793905	-1.209049891474576	0.7150703319449991	-1.6908125501248905	0.09087260946202788	0.14041251951695277
WBGene00010680	9.93790988205656	-2.108644430005374	1.3594974667904864	-1.55104697251366	0.12089042758893749	0.1778570668681552
WBGene00001751	234.4283044548362	0.36357926408011354	0.4306746312884217	0.8442086848543104	0.3985528022761025	0.48237239792817976
WBGene00001750	49.453091460220676	-4.610891221914207	1.4238381210961322	-3.238353541457749	0.0012022172920238517	0.0035714404909495175
WBGene00001752	573.9850062286529	4.2984878157064745	0.7618508111020686	5.642164782220841	1.6792526416481324e-8	1.4302031768017352e-7
WBGene00000975	695.9435546804677	1.4655026635115145	0.2661134361226231	5.507060014948744	3.6487589725143894e-8	2.974614569450666e-7
WBGene00011777	74.53255550231903	-1.5108484246281824	0.4074856915290834	-3.707733684976148	2.0912240964445397e-4	7.825807471601272e-4
WBGene00011776	1054.8461920638827	-0.059192438155492334	0.1593871452838578	-0.37137523261411437	0.710358070176736	0.7679766561235188
WBGene00006638	1279.6219349627202	-0.7879353920404736	0.28650711104384413	-2.75014253283192	0.0059569347156587784	0.014147380303875644
WBGene00011775	5346.957101974737	0.23959325411029625	0.18838054415861927	1.2718577450787865	0.20342366749213067	0.27479699785756995
WBGene00011774	216.9765605206681	-0.0810306363947567	0.33496584786363615	-0.24190715833138934	0.8088521033012326	0.8522273088408264
WBGene00011773	601.8933401580496	-1.1067356841442284	0.2685285200680361	-4.1214828274621205	3.764415361126458e-5	1.733495517122502e-4
WBGene00004091	1889.9133428562104	-0.7385556704518229	0.2701662039692929	-2.7337085823501712	0.006262544397559553	0.014743217687734535
WBGene00004254	3076.62174373862	0.1920541761964089	0.26086111397710043	0.7362315266861441	0.46158980903784197	0.5434561556622516
WBGene00010556	67525.92819734954	1.7488852216953925	0.25341334888263123	6.901314510094696	5.152351709424061e-12	6.575141642255216e-11
WBGene00010557	766.8154288486327	0.2318099924035081	0.213961337659371	1.083419999797124	0.27862204242098115	0.3576363137986462
WBGene00001794	11362.060084733339	0.10720926889208242	0.29917635269822673	0.3583480710463179	0.7200828479120904	0.7763437156125458
WBGene00010558	492.7537700968944	-1.6014029664126825	0.5310467261665158	-3.0155594366860745	0.002565056602627828	0.006855952110377596
WBGene00001653	1676.3603926905416	-1.157793917706121	0.25768732249234205	-4.493018540873419	7.0220668363587265e-6	3.813792906256026e-5
WBGene00010559	50.700958007010016	-1.2617401799450871	1.1684964464685226	-1.0797980462485526	0.28023212140380455	0.3595847972009716
WBGene00000019	10.225392498109063	-2.5718063709142043	1.1287114357236434	-2.2785331037825083	0.022694834492275218	0.04391545040814066
WBGene00007698	1366.0768710148	-0.04773815650503372	0.17770374857873644	-0.2686389954451751	0.7882075009536906	0.8347549776185943
WBGene00000698	29.725012488205845	-2.5276979821479317	0.7162076391447738	-3.5292809570786834	4.166904936996404e-4	0.0014273476999097333
WBGene00007696	3812.1977245916155	-0.27695478565523995	0.2839890915228344	-0.9752303659627403	0.32944600264905194	0.41154403082039276
WBGene00007697	232.05839204963644	-1.4301663650966994	0.4647403853843167	-3.077344707011043	0.0020885362951723395	0.005749548278215006
WBGene00003531	129.56208827326515	-1.3904300658953552	0.8419447296792852	-1.6514505250540612	0.09864661524439622	0.15028383206061338
WBGene00008509	279.2559254954931	3.8051263039240055	0.844860094736911	4.503853747653829	6.673214004733666e-6	3.64332760412233e-5
WBGene00001158	263.138500809871	2.37683004407292	0.7769118670356135	3.0593303370972533	0.0022183239765271676	0.006049270341018568
WBGene00001157	894.0089998209755	3.5105175007458826	0.255172320929166	13.757438455561868	4.595217359828933e-43	3.8383580299747555e-41
WBGene00008510	962.9942066566149	-1.4284198198143196	0.3526777954914955	-4.050211944371656	5.117126499266789e-5	2.2623695419911476e-4
WBGene00008506	12782.04038601346	4.6464207027122155	0.24785432997322257	18.746578698924488	2.0645301240150412e-78	1.0749320179038314e-75
WBGene00008512	458.99965863619315	0.39445020797471986	0.7017848107482888	0.5620671777636955	0.5740702499696557	0.6483166339432693
WBGene00000910	1150.9418489501143	0.9602303819331691	0.2792156696804208	3.439027555409805	5.838078066498909e-4	0.001918594138411802
WBGene00008511	174.32310199250261	-2.2704253536901695	0.600979854698625	-3.7778726457124354	1.5817372417336733e-4	6.129182762560153e-4
WBGene00012781	26.105390899148826	0.4798979908721884	0.8365991767255236	0.5736295280023161	0.5662185257956773	0.6413584751942334
WBGene00012782	3178.134986894992	8.235418253913977	0.6071346007079295	13.564402760625628	6.510781284750698e-42	5.136283013525551e-40
WBGene00012783	639.0935665123998	-0.2550822635743494	0.9841231499285421	-0.25919750347593296	0.7954828572397432	0.8410344003035596
WBGene00044922	74.74996502411761	-0.7971013307903363	0.941580534758514	-0.8465567217728942	0.39724224526056756	0.4811137373784652
WBGene00006568	865.8314926965205	-0.985180823420234	0.43143136659379544	-2.2835169153285255	0.02239993762342656	0.04340491572731955
WBGene00004297	910.1082745383939	-0.7375137546897788	0.46636955166391925	-1.5813934508770304	0.11378810398089545	0.16925723113813798
WBGene00004140	4744.388934151357	-0.11796854239300039	0.33285230960719703	-0.35441707624686897	0.7230263390517642	0.7786590882507278
WBGene00194658	132.7095490400225	1.8167060661669674	0.8601796364714143	2.1120077587739323	0.034685783816830365	0.06265663735618021
WBGene00011175	2488.3299334839467	-1.5808272087002133	0.7460049935636804	-2.119057140822303	0.034085638206452454	0.06171534716781742
WBGene00011171	92.38922663397322	1.9643091177759757	0.5898467745958984	3.3302023548771897	8.678289075645054e-4	0.0027094718241370327
WBGene00006779	8315.118917148733	1.5636506256732385	0.33352416613907165	4.688267851095484	2.7552723967209825e-6	1.6216034226368405e-5
WBGene00012786	34.39965324937995	3.1360452756534363	0.70589963312135	4.442622050653941	8.886919210455744e-6	4.726376508931519e-5
WBGene00011236	266.33071096312983	-1.930542436430129	0.6853433169160101	-2.8168983176452564	0.004848987461498774	0.011850372668830399
WBGene00011237	1242.55176567666	-0.9433174376708939	0.30340581994666466	-3.1090947360097396	0.0018766153560445694	0.00524038114978863
WBGene00011238	102.94274885699606	-1.1659935180149907	0.5655962354865152	-2.0615298420648527	0.039252519487200856	0.0695546630051137
WBGene00004800	1918.27870014876	-0.5722551087360879	0.15817155051257842	-3.6179395528564404	2.969577267249178e-4	0.001066562357195497
WBGene00011239	1612.087775969314	0.4211356195102309	0.1857461929866928	2.267263800881248	0.023374115403738658	0.044969045769971405
WBGene00002152	7255.179199941606	0.5640339871838422	0.2173175343738399	2.595437081545221	0.009447069773001804	0.020859942020679697
WBGene00011241	18.49161849214476	-0.8119884653151372	0.670798903800007	-1.2104797141368389	0.22609487025150346	0.300408461494427
WBGene00011240	6411.478201822084	-0.4316042807225095	0.30409677893104514	-1.4192990870856184	0.15581183817517305	0.21939790068477444
WBGene00003064	827.458607295922	0.48191473261553036	0.16220245220857746	2.9710693399125203	0.0029676476848396467	0.007755505577579937
WBGene00011222	1033.9019262851716	5.768857746790005	0.6156532907322819	9.370302788324743	7.232474551268338e-21	1.7596768300749444e-19
WBGene00004972	39.250107924306675	-1.0176708818186047	0.7802945463621859	-1.304213756924346	0.19216071064257165	0.26209834965394424
WBGene00011223	34.641841761048056	-1.5990358152430855	1.1692039128338425	-1.3676278343676114	0.1714285992848515	0.23812491959354204
WBGene00001669	588.9782818017402	-1.4305393102287156	0.5716546567511124	-2.5024536988098838	0.012333575687585504	0.026299011815404144
WBGene00011224	187.11809226500796	-0.915377220136196	0.25131964395112716	-3.6422828146064252	2.702309465033472e-4	9.798067280367417e-4
WBGene00011225	502.76787350399894	-0.2203002824047998	0.3477673436048138	-0.6334702968980851	0.5264265718417539	0.6049551750765746
WBGene00008733	1686.3315509836564	-0.7050011555708736	0.23671660423574165	-2.9782497000876886	0.0028989970278460744	0.007606640949933762
WBGene00008729	3752.1760507666168	-0.9361307577634206	0.1895631813544353	-4.93835749682367	7.878331724178546e-7	5.146781327129606e-6
WBGene00008730	254.70844768543753	6.299319720627914	0.7159104156103727	8.799033486972283	1.37999504716697e-18	2.9528113201024753e-17
WBGene00002084	252.35076195085986	-0.8524333758527849	0.6916864386722509	-1.2323985670285815	0.21780023594940076	0.2912954607012278
WBGene00008731	278.13587819701047	5.268605895867025	0.5695210731580856	9.250941087485597	2.2252469362542007e-20	5.306619411342078e-19
WBGene00008732	253.04728156367554	-0.7845592796900728	0.6403310360588982	-1.225240126605246	0.22048475981767332	0.29410520481230207
WBGene00008490	97.80478436342787	5.154179347766568	0.884794599382054	5.82528346281304	5.701574163416051e-9	5.2387404960328654e-8
WBGene00008489	16.537909299676098	1.560558835891413	0.9090190476683232	1.7167504244210505	0.08602478259138883	0.13410250539695545
WBGene00003167	95.81709781246364	1.9591960617362654	0.7060448319892197	2.774889033910781	0.005522054551919851	0.013261760778134698
WBGene00008485	34.23656870291441	5.349298712675652	0.9894807713719781	5.406167423808053	6.438761387930284e-8	5.043804056141978e-7
WBGene00008486	1111.6882314444758	9.144454439559022	0.9646299259682954	9.479754041820566	2.5488313777682585e-21	6.349720274440223e-20
WBGene00008491	17.686710376903445	1.520884718655151	1.0675110397879581	1.4247016302119437	0.15424346769069522	0.21765639913149773
WBGene00001189	6235.787247381392	0.5513175654257715	0.6705397398923609	0.8221996887377209	0.4109632558988517	0.4944728129055664
WBGene00008488	350.3953467990709	-0.913153827756672	0.38806752014953133	-2.3530797614930847	0.01861863985876816	0.037071147813124115
WBGene00000419	2121.2527069224734	-0.5480187121604446	0.2306204606899981	-2.3762796697258177	0.017488202204309636	0.03512481913736872
WBGene00006527	6975.450340682911	1.1849438293091104	0.314098681882189	3.7725208593952484	1.6160645078995654e-4	6.24979638855935e-4
WBGene00007264	271.5918265142128	-3.2098779523815013	1.6499073660582253	-1.9454898004669097	0.051716056110689454	0.08750999853200837
WBGene00000288	548.5240777216638	-1.2433439000799524	0.8605109498978257	-1.4448902715620098	0.14848870934103875	0.21073901870861578
WBGene00011593	46.08542693148508	-0.3174021597774425	0.9128414176525872	-0.34770788621057147	0.7280595734745154	0.7832695459516448
WBGene00011594	171.47446527147616	-3.510600567383727	1.248741406897859	-2.8113110913049724	0.004934005484039991	0.012042057134485102
WBGene00011596	72.78992980301058	-1.4291354182495826	0.6339593172703072	-2.254301465909726	0.02417720918213395	0.04625771771495986
WBGene00011597	316.12207495355784	-2.4148727859067685	0.6432494147325915	-3.754177976066512	1.7391126639469792e-4	6.65487594998078e-4
WBGene00011600	264.3521476524811	-2.2280800539467354	0.6756094529387289	-3.297881704074973	9.741716676088256e-4	0.0029853956146850807
WBGene00011601	376.94180383243236	-1.4982382520988726	0.671140936848607	-2.232375004770181	0.025590188383513155	0.04850955613476644
WBGene00001867	321.12167646632616	-0.8317601443730637	0.3691189917240107	-2.2533658874831577	0.024236088544860004	0.046359013356687885
WBGene00001163	841.9137830703049	-1.7197514752313987	0.4018629400251822	-4.279447801590345	1.873575704257884e-5	9.188462323550437e-5
WBGene00008076	268.19659870949107	-2.0702489025224637	0.6401592780679892	-3.233959068390772	0.0012208695155648468	0.003619279148438585
WBGene00008077	15.105398983605618	-4.866504931702202	1.4703696479282133	-3.3097153076841774	9.339090779546939e-4	0.0028835065818644634
WBGene00008073	74.58281676473729	-2.9341888739729916	1.5070891322423234	-1.9469245787787992	0.05154377744695922	0.08730323117983266
WBGene00008075	14.584746837244964	-3.309570799657288	1.714977017403804	-1.9298047531082598	0.05363103434931786	0.09020316103546301
WBGene00045024	108.92750111723075	-3.6580762499573996	1.6066082282905632	-2.2768937601232166	0.02279257060409759	0.04405642282341348
WBGene00011179	33.12220325422896	0.2039240584252798	1.7576200964642001	0.11602283043731311	0.9076344479129045	0.9330309738109006
WBGene00011180	90.93302256242026	3.6345954125960533	0.5468235882950107	6.64674218595558	2.9965121851990314e-11	3.540508345900822e-10
WBGene00011181	545.9125849261981	7.77764517715461	0.5294875672738071	14.689004346598107	7.581965942139365e-49	8.971993031531582e-47
WBGene00004228	1072.035449244975	-3.370748061352569	0.49364550598705814	-6.828276608358184	8.594076271360804e-12	1.0704902022221353e-10
WBGene00011184	31.333786039478717	1.884297592485941	1.223770081196018	1.5397480469896558	0.12362178016392272	0.18107391280574578
WBGene00011182	4467.169779919145	9.14771120366477	0.5720032915290596	15.992410077241725	1.443372245110025e-57	3.0466857390025125e-55
WBGene00044977	123.61068694460756	3.190701582573354	0.9530615060613041	3.3478443545154755	8.144273743128979e-4	0.002562722720944292
WBGene00010144	29.85630355978706	-0.6065997305172753	0.672225042695756	-0.9023759782656859	0.3668571772884279	0.4502128464209023
WBGene00010146	144.495059912488	-2.77740481918834	0.8068116500831342	-3.442445109589277	5.76480843768663e-4	0.0018985095466300898
WBGene00010646	107.7070704383459	1.1473860739475665	0.492820551859974	2.32820256707471	0.019901349945476283	0.03922017236289926
WBGene00001476	1528.1047183242583	8.283580955785528	0.56580131657437	14.640441287655996	1.550585629599045e-48	1.8074736965923194e-46
WBGene00010649	117.91818861590234	-0.32526811090227575	0.4373543249832919	-0.743717604518263	0.4570473367598093	0.5388797856422268
WBGene00001328	28486.654537703045	0.3488458322456441	0.3051667790036697	1.1431317438437463	0.25298389627675233	0.32987799147198194
WBGene00010647	325.39113946649337	2.3630176420042632	0.6122963349104112	3.8592712503334035	1.1372565265361302e-4	4.58898138581616e-4
WBGene00001477	1713.859487237468	5.412223191756845	0.7786384651825736	6.950880843637487	3.630123951631448e-12	4.7134277742712564e-11
WBGene00010648	359.32619459223537	-1.367691747683135	0.69840634386748	-1.9583037291864138	0.05019438348520907	0.08542986668149927
WBGene00011288	106.7466543505612	-0.08111229917792243	0.9327725759825023	-0.08695828036377004	0.9307046738840836	0.9513518098337402
WBGene00011289	887.1243768901489	-0.8007788514201515	1.0088196417237967	-0.7937780137308187	0.4273246743416645	0.5096921820724281
WBGene00011291	854.4568024988524	3.115981881537545	0.25258858844068266	12.33619420724264	5.782517225579929e-35	2.990825134554917e-33
WBGene00011292	5160.055105344529	0.12103793417695242	0.3368353850771704	0.3593385360900314	0.7193418491701972	0.7757608177325656
WBGene00077714	19.925416652891034	2.224496179602838	0.9409766662791714	2.364029055469553	0.018077394747614016	0.036136281796484634
WBGene00011293	45.78424621606278	-1.3215398000235292	1.0081022849728862	-1.3109183658472445	0.18988534522397166	0.2594479611965043
WBGene00011296	20.832332542186286	-2.027316901173053	1.0225025093553646	-1.9827011499963676	0.04740082106815439	0.08143431864106594
WBGene00003568	2197.4371049273404	-0.6360518554183975	0.26971842721373773	-2.3582068974262542	0.018363454962248723	0.036614394499658545
WBGene00013856	101.6306453029166	-1.3028276829992327	0.8241084437585494	-1.5808935011724505	0.11390239052272692	0.1693788404384039
WBGene00013857	670.9415569720173	-1.3069199683454233	0.3805808733146235	-3.4340137930815087	5.947139329058853e-4	0.0019511513614765656
WBGene00000865	4824.193420906818	-1.2299158164399258	0.4574143556972297	-2.688843935746581	0.0071699931447765635	0.016555106122898733
WBGene00001730	1301.4246890763175	-2.512677529535616	0.9589695771558221	-2.620184820657072	0.008788212387437126	0.019638322960195697
WBGene00012009	99.22116965453263	-1.861680197148008	0.49983524544377556	-3.72458767987665	1.956347099116861e-4	7.372289912715409e-4
WBGene00012007	352.9567988603234	-4.1682230427560905	0.7658687941150002	-5.442476668046883	5.254484459282859e-8	4.1768471884986387e-7
WBGene00012013	636.079065436523	6.875226735612933	0.6716373470125521	10.236516426899119	1.3604691908329044e-24	4.0477197639638035e-23
WBGene00044990	75.66340459519373	7.583586409963352	0.9955624791217332	7.617388731497245	2.5885887876358706e-14	4.0337872466540717e-13
WBGene00044991	19.180876714319016	2.4755088252418593	0.5736747911290127	4.315177978049147	1.5947436681282878e-5	7.953351243985906e-5
WBGene00012014	593.9086148044939	-0.7439321227751807	0.3027344539297689	-2.4573751455054564	0.013995645057888806	0.029206676794151388
WBGene00012015	4504.286764331656	1.3573623452416521	0.25977280846358297	5.225190247084456	1.739761368736346e-7	1.2753328960320579e-6
WBGene00012016	259.8506094831022	0.49538780395189247	0.3654985083832379	1.3553757199809449	0.17529788131289792	0.2424216827009708
WBGene00007384	595.2460776385071	5.197038568336792	0.6275061033226085	8.282052621988493	1.2107006843131945e-16	2.1862595016152714e-15
WBGene00003876	588.0926355861103	-0.6469013981886215	0.5457558280213377	-1.1853311773765047	0.23588653115243507	0.31140530904336
WBGene00014669	824.78030506166	6.752557132271048	0.48125290431182915	14.031202870197557	1.0043350560069354e-44	9.6243641563364e-43
WBGene00011259	5659.169695608391	-0.010063926299313549	0.32630880851556954	-0.030841724270625558	0.9753957650781566	0.9853835383687823
WBGene00011257	17.953523887801005	-1.2241997541315628	0.8006507765358426	-1.5290058912179914	0.12626298346674342	0.18407950361681277
WBGene00011258	158.54265662332625	0.03345273285591824	0.5176303718349168	0.06462668088298926	0.9484712408386039	0.9642122214057267
WBGene00011720	2378.168320772027	-0.6660222131129017	0.21766491339879074	-3.059851046790722	0.0022144709697794946	0.006040872607047801
WBGene00011719	405.6218063462457	0.735340149983927	0.2990679970171203	2.458772444120232	0.013941295213094295	0.029097144739248116
WBGene00011718	197.84877018302413	0.18930683671718943	0.5265307310239342	0.35953615916975645	0.7191940325251016	0.7757085200968159
WBGene00011717	961.4714456056466	0.4236411730342692	0.19610105355105406	2.1603207395516417	0.03074784852787331	0.05657691059080941
WBGene00002001	3274.7464885386653	-0.5172263650193465	0.17139156823377574	-3.0178051951415537	0.002546125185247799	0.006808847011397127
WBGene00011722	2971.264606592101	-0.3256261441217551	0.1494440903117503	-2.1789161648511985	0.029337896692998876	0.05439263458096646
WBGene00008750	720.4742543895663	-0.7423970479446648	0.19433349544404388	-3.8202217597554076	1.3333174084991474e-4	5.277855529842038e-4
WBGene00008760	2641.8103203817896	-1.7056800044907898	0.5419091011909508	-3.147538952090352	0.001646511668435512	0.004688181167237244
WBGene00008761	47.354228553142484	-5.026342920555485	1.6124426042146407	-3.1172228440364393	0.0018256351618632526	0.0051261294051005235
WBGene00008755	33.65232858135051	1.1972069187494112	0.9160172531831489	1.3069698355452712	0.19122295626223398	0.2609560175446527
WBGene00044797	135.29296019120147	2.5594876665994986	0.49589912915940243	5.161307040280714	2.452315794576532e-7	1.7595393987728723e-6
WBGene00008754	10.305928568092625	-0.14010601558624092	1.3513746503430668	-0.10367666401813361	0.9174259462530205	0.9403013963564424
WBGene00045208	228.50435841758318	-1.1318824130545937	1.472520957750807	-0.7686698155953451	0.44208934811542483	0.5244103597784733
WBGene00045207	25.200177680747036	-3.7356056601834653	1.512118708647693	-2.470444707032469	0.013494517872066345	0.028342660906504818
WBGene00008757	15.808420101220952	-2.026851705632547	1.8237659024153157	-1.111355192543228	0.266415491081365	0.3445384068447175
WBGene00014006	772.7153774489676	-2.6971199743069314	1.3767760708602585	-1.9590113682188528	0.050111455454439874	0.08532166276415422
WBGene00014008	212.74489313947856	0.6383316046301526	0.5693100461016921	1.1212372045796142	0.2621869070792435	0.3399767133137792
WBGene00014007	37.94696918019554	-0.041764996599567214	0.7689935263424739	-0.054311246023372936	0.9566871897480147	0.9705895096100043
WBGene00014001	1923.6597240237566	2.1176909368235286	0.36487042193783875	5.80395342975844	6.476927322816738e-9	5.892230913360364e-8
WBGene00014002	82.0158712147391	-3.872542426266003	1.480292397539406	-2.616065875027852	0.008894939487718356	0.019839919291469475
WBGene00014003	672.5170712243875	0.964443568600339	0.7802182839995261	1.236120183772731	0.21641389338729192	0.28969418317242096
WBGene00004319	4913.776044671678	-0.25015364777732596	0.2161747053985668	-1.15718278563679	0.2471976892969362	0.3235106519040024
WBGene00001017	6273.157732331122	-0.6885558730682455	0.22991616011298843	-2.9948128601741884	0.002746132687842507	0.007256740413483329
WBGene00003081	701.4197598288938	-0.1590159902314177	0.25633739119711885	-0.6203386462224594	0.5350348565367347	0.612674444720964
WBGene00002981	8123.838435202886	0.15242425233718937	0.24869345461051076	0.6129001367402587	0.5399423728526451	0.6172350603013991
WBGene00014004	1223.838701419324	-0.12094070571324718	0.14393098097140078	-0.8402687517100867	0.4007577177730453	0.48431996530870153
WBGene00013477	1180.142612470286	-2.4968108377780123	0.6396479312187856	-3.903414231357846	9.48451705282611e-5	3.8955602515157467e-4
WBGene00005531	35.43545159338376	-2.557159888838096	1.0635139574273966	-2.4044441269240857	0.016197081980077174	0.03295108368439769
WBGene00012794	2192.768776515635	3.06223483730351	0.34228794852577854	8.946370593801044	3.6736219531709343e-19	8.1892572558728935e-18
WBGene00000866	123.00721738339804	-2.566171302735266	0.8606940159948974	-2.9815140515052443	0.0028682688363172457	0.007542484717723128
WBGene00012795	94.88138214842273	-2.788302590477184	0.9526780204844785	-2.926804786636318	0.003424637636248928	0.008782275468430184
WBGene00008776	346.47465812170543	-2.1977405983813614	0.6761973061691995	-3.2501469294990626	0.0011534539730936268	0.00344954069686434
WBGene00045056	59.02645985513262	-1.3554646884258805	0.5512050124941932	-2.4590935454168426	0.013928831897565469	0.029075017271144275
WBGene00008773	109.4998594725657	4.9040220616317445	1.1644367798529927	4.211497048599638	2.53683869144758e-5	1.2110458545357947e-4
WBGene00008777	895.9166288415388	-0.7554984037541996	0.35754308776930044	-2.113027575131516	0.03459840776843353	0.06253496058122329
WBGene00003586	678.0575592214457	0.41370644670782397	0.22229802763892967	1.8610441626580323	0.06273794039630459	0.10299176342514743
WBGene00008774	965.5104004838961	0.5127927290461435	0.18553932436723217	2.763795388363002	0.005713335342263559	0.013651198106071773
WBGene00008775	1155.7139167162075	0.0940738232125648	0.15156662612248	0.6206763693251597	0.5348125804600807	0.6125813966991612
WBGene00044784	1105.1367474268097	2.333588263771738	0.20481170043779137	11.393823003195719	4.4885456031106294e-30	1.7839970056129272e-28
WBGene00000109	3395.9916418582625	2.129107827960767	0.296415267652548	7.182854799694272	6.827059694799497e-13	9.362482215343997e-12
WBGene00009493	69.99541202396242	-0.47495054433122186	0.8563035004226434	-0.554652111192821	0.5791326378128562	0.6530030897738262
WBGene00009495	65.47996621114066	0.22522969552931507	0.5246030413174816	0.42933356803208	0.6676804913633487	0.7320584446488952
WBGene00001426	4770.754742326507	0.5785137172046275	0.16410732513144086	3.5252156888260178	4.2313811434577253e-4	0.0014472120311103496
WBGene00006490	2711.9051054947827	1.933806352233474	0.20731933332513744	9.327670127130398	1.0822363866499979e-20	2.6127561606604275e-19
WBGene00009496	132.57496313244593	-0.9440602482618243	0.8104415850072102	-1.1648714302504917	0.24407103960074134	0.32023432495284165
WBGene00009492	15.29249476771584	-0.7498853899171711	1.2137114574489758	-0.6178448636328344	0.5366776068494058	0.6142671809912595
WBGene00002992	474.8221929776565	-1.8519360793407342	0.42722885303698854	-4.334763596082303	1.4591684708897905e-5	7.361825424838027e-5
WBGene00012382	10249.008388463913	-2.0182952813577106	0.5769424167088435	-3.4982612179410135	4.683022198511519e-4	0.0015833075052110374
WBGene00012383	2217.6928002267678	-1.915095557209566	0.7277215920594279	-2.631632176516722	0.008497580589212315	0.019087174116119696
WBGene00012385	519.520857314602	-1.1639903809028898	0.2358619138147436	-4.935050182867333	8.013015403805762e-7	5.226637030297705e-6
WBGene00010882	1948.3580115355037	-0.9017371050546799	0.19716275835109384	-4.573567100582599	4.794900218409615e-6	2.695082454536099e-5
WBGene00002344	15029.200557884851	0.20677366478933565	0.23001599607440873	0.8989534133202008	0.36867747553993474	0.452020578330752
WBGene00002214	692.7615837196261	-1.8639619291718768	0.3041826489462792	-6.127772033115096	8.911814717082736e-10	9.08632806010655e-9
WBGene00000246	158.184967386788	-0.7975375064719255	1.056000177264605	-0.7552437240472964	0.45010275806308886	0.5322989915918722
WBGene00010884	161.97047375443486	-0.9814802852234721	0.5732943437766908	-1.7120006430863683	0.08689654994842452	0.13528596732725914
WBGene00010887	436.1002176003064	0.017028200975476016	0.5729112295088641	0.02972223286681546	0.9762885804896744	0.9860895338297376
WBGene00011484	182.60656880950722	-0.3586233352152252	0.29985853668047463	-1.1959750727302774	0.23170628677482719	0.3066123516962725
WBGene00011482	737.4390426608434	-0.41767833585608855	0.21685729177687524	-1.9260516094881346	0.05409792999332504	0.09088079871969641
WBGene00004474	67000.53786873678	1.6017893173972342	0.22732645167657145	7.046207362072315	1.8386020032346023e-12	2.4420887151806538e-11
WBGene00011479	394.47593089715974	-0.3527693760391756	0.2541160625008814	-1.3882214786715892	0.16506961381818339	0.2305837388517282
WBGene00011481	5189.130710251118	-0.9028053137475288	0.19888846803134747	-4.539254199520681	5.645354602370861e-6	3.124749783452617e-5
WBGene00011480	35559.68951396705	0.8602919156905069	0.30738756176558163	2.7987206468249304	0.0051305502905020384	0.01243818027900696
WBGene00004985	219.41616346061764	-0.37020173733190426	0.5362661116956702	-0.6903321490170777	0.48998533495442426	0.5703958065276574
WBGene00004204	11172.045339529359	-0.9365716586104637	0.21162419589455578	-4.425635994275066	9.615855431263302e-6	5.0725991839355885e-5
WBGene00000181	3896.135404440714	0.1981492846729671	0.2018251567520317	0.9817868488833587	0.32620486840838075	0.4079846300375456
WBGene00008502	1127.881200905509	-0.6029832324322271	0.23729596999139138	-2.541059725768213	0.011051703880897596	0.023902150810486765
WBGene00008503	1301.632369024188	-1.2060002124418912	0.6057955351704171	-1.9907710480279948	0.0465060636804198	0.08017932833202618
WBGene00008504	511.252578427133	0.18542720488054076	0.2351272222445792	0.7886249967588164	0.4303312166556526	0.512721098715583
WBGene00008505	39565.61857038757	0.7016061037873251	0.34584716057428877	2.0286594304324743	0.04249299077814165	0.07435202374309091
WBGene00007444	900.971036342478	-0.0016835643201741429	0.20694757208254497	-0.00813522141493219	0.9935091040309513	0.998945104922012
WBGene00007443	2080.2956868284186	-0.14382998690094762	0.3278520939459327	-0.43870388372345476	0.6608761126168781	0.7263055695543336
WBGene00007445	425.3668781748998	-1.8500536703156596	0.639900567034436	-2.891158041771355	0.0038382504719445963	0.009705920733653003
WBGene00007446	24.02591206695702	-2.5352853931936603	1.2437324350700962	-2.0384492047526064	0.04150502973242151	0.07285184452415149
WBGene00219217	78.49900504609732	-1.8921093166324323	0.9842171763932319	-1.9224510220053945	0.05454903080557675	0.09151067137612595
WBGene00007447	14.38340554320413	-2.5848183973661785	2.1466533688850298	-1.2041154081195378	0.22854497533297224	0.3030452049831092
WBGene00007448	34.965069217011724	-3.466324314143755	0.6967293250578249	-4.975137674671679	6.520128289740386e-7	4.31910109778392e-6
WBGene00003657	301.1337603635917	-2.325851454818621	0.6464983972384761	-3.5976136441382023	3.211501895809942e-4	0.0011403423417265582
WBGene00004309	108.94121825029825	-3.4745042006444464	0.7622643505928296	-4.558135505015089	5.160973717485239e-6	2.8894053572444242e-5
WBGene00007449	88.29681590983368	0.5045088787490901	0.6265900513541851	0.8051657980504903	0.4207240102535613	0.5034634980587319
WBGene00011122	6227.342283896103	2.468276104925707	0.24290989320234246	10.161282738985227	2.9516716698594184e-24	8.617777847327872e-23
WBGene00004199	1024.0112188245473	2.451904279230447	0.3594505909747521	6.821255384728715	9.024833835478229e-12	1.1205715779822729e-10
WBGene00011123	759.2553243951285	1.5637578622183808	0.1858848279376031	8.412509399332446	4.0133065705968684e-17	7.543664095393873e-16
WBGene00011124	181.78831269592706	0.9948055444642646	0.6967695785483822	1.4277396360168262	0.1533668131611494	0.21663859844249894
WBGene00011131	144.86764624581838	-0.09102171198032181	0.3450772709752795	-0.2637719711966842	0.7919556336326741	0.838099390063846
WBGene00011129	19.886860759666842	-1.418780905121561	0.6119743420169472	-2.3183666498917876	0.020429402953083358	0.04011405080165456
WBGene00011128	12637.078161288979	2.043554204720061	0.29203194830720985	6.997707670567251	2.6018424382598477e-12	3.4238229895213835e-11
WBGene00011130	43.8890781353508	4.378764586041353	0.8092913887820684	5.410615566577462	6.280847471358558e-8	4.925042043304251e-7
WBGene00007809	27.68413801162162	-2.6961182414460083	1.4750784720152144	-1.8277795334933205	0.06758264604146605	0.10962003438916924
WBGene00000699	14006.507251897967	-1.7514784551366216	0.6473946228339451	-2.7054263247809995	0.006821677850081015	0.015865784398193188
WBGene00007808	207.25746167723145	6.114554700518519	0.7977515344236891	7.66473574373729	1.791997734327129e-14	2.8245211513814083e-13
WBGene00007338	51.91311466555317	-0.1648618205022306	0.863035436101884	-0.19102555191345372	0.8485055742353453	0.8857620176138539
WBGene00007336	1275.473910269844	8.61314390210962	0.7663199731073552	11.239618180880937	2.6050661364798725e-29	9.924666598003806e-28
WBGene00001795	2082.707367522411	6.215099121358316	0.46640587886869667	13.325516257285429	1.6449096524718767e-40	1.217700889649797e-38
WBGene00007335	8.785732438590129	-1.4740995715123477	0.7692013573719938	-1.9164027174219582	0.055313855203480096	0.09257499392246428
WBGene00010046	12.304142825911196	0	1.9050175558738252	0	1	1
WBGene00003606	735.6016475735959	-0.004148945972092734	0.571496866110761	-0.007259787792587182	0.9942075782867674	0.9994543939271018
WBGene00001796	133.74971003634448	-1.808554377798296	0.9070820493177837	-1.9938156412184649	0.04617220560436517	0.07974456562806102
WBGene00010047	9374.99877492461	5.9706561146790005	0.46221619241188555	12.91745337506153	3.588219715831338e-38	2.3065017268018722e-36
WBGene00007114	134.87849980439785	-0.020026671010436817	0.24800350831545093	-0.080751563340643	0.9356395290592221	0.9552373666643835
WBGene00007113	639.6874118410356	-0.6143898466254527	0.19431706667511472	-3.161790454837772	0.0015680235431284849	0.004504787151676831
WBGene00001019	1859.8864826348097	-0.12249451187408887	0.19424553440828252	-0.630616874911621	0.5282910624200396	0.6066686071901941
WBGene00007112	579.2335831338218	1.2179827124343146	0.6994620635167754	1.7413134692545098	0.08162864649501204	0.1282606838599827
WBGene00007105	2442.1380785712986	-0.6755315558733491	0.13308355871612443	-5.0759955804480725	3.8547225206790784e-7	2.6689169225623763e-6
WBGene00001020	761.1942403576812	-0.4393092043141903	0.29553315080586023	-1.4864972106049061	0.13714765412725807	0.19731476075046248
WBGene00007106	386.77170381808446	-0.19168631050017512	0.31515456841453793	-0.6082295156452909	0.5430352613200822	0.6201806523228547
WBGene00007107	1234.7081896631066	0.38160145233329745	0.3072606969198254	1.2419468424003155	0.21425617560031254	0.28717019588783954
WBGene00007108	1744.987419067195	1.570099126926926	0.2689293799844283	5.838332453738743	5.2725868063252145e-9	4.858867605592912e-8
WBGene00044290	73.59075312328899	-1.277545206450696	0.5450383632774407	-2.343954650767193	0.01908049121187386	0.03787967370735507
WBGene00007109	830.9212094640042	-0.9027090072249673	0.36351757385490513	-2.4832609814492095	0.013018566892576586	0.02749459368064444
WBGene00001921	10.623480349832855	0.039755580104677106	0.6753550560089029	0.058866191569835566	0.9530586865537468	0.9678050113099419
WBGene00001922	3217.8972836689272	6.9497104957793745	0.5042408832994688	13.782520866424747	3.2473165136983175e-43	2.7566893447808547e-41
WBGene00007110	1965.2943436572773	-0.5870727069657493	0.16043674198905197	-3.6592160853391706	2.5298795447341224e-4	9.261007379598545e-4
WBGene00007111	1816.9677937494755	-0.6359828354455598	0.2092946112002464	-3.0386966573022356	0.002376039688901467	0.0064277346623901836
WBGene00010061	1116.7218612196868	-1.81685429371424	0.4003225351945093	-4.538476188534988	5.6662192544787776e-6	3.135187557738523e-5
WBGene00001932	3706.990631919705	11.466784028371485	0.8947942900599942	12.814994637038486	1.3514771235106364e-37	8.246122136420368e-36
WBGene00001931	12.620983436111919	-1.175017543174238	0.7684326335802871	-1.5291093738426846	0.12623733192318795	0.1840764679462468
WBGene00002223	4863.029390065827	-0.23220150867010889	0.19863621535152273	-1.168978719510872	0.24241220534520108	0.3183519965942526
WBGene00011337	868.6224002861723	-0.7170553199654391	0.3257192350311482	-2.201452179810222	0.027704028494432452	0.051862047589050206
WBGene00044025	1127.5133913238196	0.5362925452468658	0.2707145524932434	1.9810259193962274	0.047588366957968344	0.0817205685887715
WBGene00011338	3056.5740580244683	-0.9809041472359857	0.18047747874751152	-5.435050146108663	5.478102407719016e-8	4.3391460247754073e-7
WBGene00010351	747.7515413949494	-2.725230162802403	0.7350087645651022	-3.7077519264887897	2.0910735049895613e-4	7.825807471601272e-4
WBGene00006459	144.85497023585222	-1.200866949522278	0.7761646288270457	-1.5471807203286887	0.12181967363455651	0.17903869986561655
WBGene00001108	233.45353255450746	-2.9032308245196115	0.8066706766690386	-3.5990285856278263	0.00031940808191886837	0.0011359640800484344
WBGene00001940	3825.6574761810707	10.031451071945627	0.4526207520465055	22.16303831980493	7.8099492814493145e-109	1.5248925972029786e-105
WBGene00010353	83.25844517777011	-1.430051088791462	0.5637085931851167	-2.5368623187226214	0.011185093371960175	0.02413470900262715
WBGene00010354	123.66510752855773	-1.2606556694337825	0.41134139362413424	-3.0647430309085655	0.0021785709202818827	0.005956121915235377
WBGene00001937	19.850289051920885	0.9363897477342525	0.8130569680239762	1.1516902069113555	0.2494483979241571	0.3259754016209599
WBGene00001938	40.07388508749605	0.5362360862147406	0.5380806875175186	0.9965718871805487	0.31897235737232404	0.40041374444713507
WBGene00009035	146.9470448902407	-2.4932255111426103	0.7178294083343684	-3.4732841566463852	5.141307116632357e-4	0.0017218528550985725
WBGene00002192	2767.5641548974345	0.14725246556064708	0.19494990386871605	0.7553348970092872	0.45004806504508693	0.5322989915918722
WBGene00007006	111.85142613123696	-1.351916965427864	0.7503671431860526	-1.8016739907982058	0.07159671250018373	0.11491375351961261
WBGene00007515	34.74843459564969	0.9468719454219338	0.5670990101747867	1.6696765969139966	0.09498336649170452	0.14562624505304522
WBGene00007513	1310.9162400486043	3.950660781825859	0.3227461412834946	12.240768444558	1.8824189087106197e-34	9.364134826133719e-33
WBGene00007514	4942.740950480504	0.3313451890566193	0.32032113253629957	1.0344156391838133	0.30094189627680884	0.3819233360289043
WBGene00003148	2986.4236751899657	0.5536069738068772	0.30165409995755715	1.8352376907350834	0.0664704788115261	0.10819809077074173
WBGene00010409	781.0746143090189	-1.4408112311832197	0.30205619009273593	-4.770010608757491	1.8421621716940362e-6	1.1240067625726893e-5
WBGene00004892	2452.808755215131	-0.37393956763538927	0.24998936637947444	-1.495821894551159	0.13470007421287025	0.1942945017273094
WBGene00006678	208.49376896831237	3.763575626603122	0.7954118343985873	4.731606274690105	2.2275014620329715e-6	1.333087081875671e-5
WBGene00010848	159.75962743309256	-1.7876523858052196	0.6995658162941377	-2.5553741251610664	0.010607371869063345	0.023069778417539606
WBGene00010847	943.6298308496794	-0.22598740479784502	0.11261353712119045	-2.0067516799036857	0.04477611022680939	0.07772006242279839
WBGene00001585	670.8231585207751	-1.3025084986642037	0.21187372935278576	-6.147569604985943	7.867917697325467e-10	8.0482563478863e-9
WBGene00003218	9302.618977029642	-0.6833108576786281	0.19269388846567692	-3.5460951207092433	3.9098504856309934e-4	0.00135054985815029
WBGene00010846	366.85881996812634	-0.3071889813995477	0.32346958819582894	-0.9496688177485639	0.34228055878964536	0.42532540729338275
WBGene00010849	64.53699905564557	1.3676622572652055	0.9421550870506679	1.451631770674348	0.14660401990230743	0.20840505923498742
WBGene00000702	180.38686546702166	-3.48661220736545	1.48509168578506	-2.347742055752155	0.01888759631717557	0.037530117602631016
WBGene00008722	817.2190622855421	-0.9834391956835266	0.2417156800287255	-4.068578404043356	4.7300844956741224e-5	2.1109691377837081e-4
WBGene00004755	6073.9400305250565	-0.24449796207767624	0.23238297846794437	-1.0521336962354282	0.2927382142622617	0.3730274846448465
WBGene00006406	5625.8302879077655	-1.1845228258566518	0.22068423613702887	-5.367500853668357	7.983513057065782e-8	6.170335178197303e-7
WBGene00004360	610.1532254361825	0.18243590875311716	0.17730517348983543	1.0289373127827872	0.30350913323066775	0.38446295199602876
WBGene00008720	5330.047320406684	-0.09434349632586343	0.2121320458533645	-0.4447394826478882	0.6565080328740438	0.7225659155504908
WBGene00009589	119.7477826201804	-0.8695427177134508	0.7138768171824504	-1.2180570888201512	0.22320227908219445	0.29714647568941255
WBGene00009588	419.20459899433763	-0.8438669021191748	0.2801071347147348	-3.012657649647451	0.0025897088575855495	0.006908592127131641
WBGene00009587	6965.704857066447	-0.4302165448326411	0.22144383911897256	-1.9427794719613023	0.05204280922466086	0.08793906102219846
WBGene00004480	40036.40876519956	1.6609378874866494	0.22917132375138563	7.247581679497136	4.242785970369805e-13	5.933063281752583e-12
WBGene00012497	1483.085136742744	0.04808600533838337	0.25772711277099636	0.18657720882129397	0.8519921376622065	0.8884516449885617
WBGene00012496	788.9105326665322	-0.8612631739992243	0.22385665801398397	-3.847386902137271	1.1938435835445326e-4	4.786405743060985e-4
WBGene00001107	39.819618797901114	-2.905141257780248	0.9935518938397926	-2.9239954911189505	0.0034556975230058723	0.008853205725660443
WBGene00003093	2906.8569569244455	5.156095557217353	0.6717044511880388	7.676137247710364	1.6395745977284675e-14	2.592120973331848e-13
WBGene00003094	29.473133950101282	1.6514475171804366	0.9352830444327688	1.7657195081324368	0.07744291826490864	0.12275514746754519
WBGene00003095	28.790737446089363	-0.2487487746979774	0.8407896470656014	-0.29585137681716617	0.7673435852474861	0.8169790667030615
WBGene00010231	3067.651699895831	0.2251626020016797	0.22331732362554343	1.0082630328278088	0.31332820480240375	0.3946606369658533
WBGene00003415	5341.094229006498	0.44436171399689817	0.16874917810998308	2.6332674266850846	0.008456773149573797	0.019009180687342454
WBGene00010232	3522.9308511744607	-0.16292131875192706	0.2800275186510751	-0.5818046724005479	0.5606982564801082	0.6363978176296534
WBGene00010233	678.6088162685944	-0.29920077502803016	0.21578404178892477	-1.386575080101159	0.16557137147900786	0.2311099951190683
WBGene00010234	33642.22223077936	4.470191947124298	0.8521346467275362	5.2458751258281	1.5554223105735974e-7	1.1471055944834557e-6
WBGene00014085	233.5211265179408	2.41866584153674	0.6793840804189004	3.5600861298448714	3.707331781025184e-4	0.0012885741526393719
WBGene00004192	267.43329006808347	4.032238000923263	0.4239842905465537	9.510347649261597	1.9002640686824848e-21	4.772045780196208e-20
WBGene00014088	2745.82414647905	-0.5418365818478386	0.5068649734653268	-1.0689959066285808	0.28507151389087804	0.36469616400816923
WBGene00006491	263.7567956152296	-0.4450236603577141	0.2410954103668945	-1.8458404483124977	0.06491537560556829	0.10607034501816633
WBGene00014086	3756.561152998394	0.3260048046830797	0.2193774796444881	1.4860449906316109	0.13726722108059228	0.1974358174154208
WBGene00001320	2886.7921401323133	0.2627102800536215	0.23988436717323386	1.0951538157711787	0.27344925518217383	0.3518640222378742
WBGene00014087	1334.9758303903204	-1.0227617185390376	0.23552010874787638	-4.342566432974524	1.4082788166617924e-5	7.128099519201945e-5
WBGene00014076	956.2515469592186	-0.2865579176508458	0.20694128633317593	-1.38473053264725	0.16613487927697268	0.23174020488536465
WBGene00194934	199.68598045814736	-0.6666809482652356	0.340800145671338	-1.9562226035788484	0.050438936909862855	0.0857670579721378
WBGene00014080	560.3434141408593	-0.8657172216122286	0.1933149145900038	-4.478274340333772	7.524885814971161e-6	4.057256348976511e-5
WBGene00002130	52.25229115507581	0.030769346816832157	1.035921082311361	0.02970240430687942	0.9763043944095321	0.9860895338297376
WBGene00002131	186.5334682223218	-1.8497630919527714	0.901199802452375	-2.052556033544542	0.040115655354837604	0.07077136130551887
WBGene00014077	352.4420555154932	-1.0574911684573807	0.6745708385687014	-1.5676502866639719	0.11696276951195518	0.17308938510438085
WBGene00014078	2698.2718962274857	0.5642911024152819	0.16684005055316786	3.3822280714033712	7.19004232475147e-4	0.0023061285649408204
WBGene00002335	4487.835856038412	0.24341789464633926	0.19553986866358175	1.244850455868566	0.2131867253585165	0.2860313219464033
WBGene00235132	12.88187151786549	-1.4694239719432374	0.8634364470236718	-1.7018322275002966	0.08878682327861978	0.1378564955519965
WBGene00014079	344.5643618818464	0.31683484765702	0.3196964014011957	0.9910491524720523	0.3216615798573986	0.40314160935349164
WBGene00001079	206.66719735767364	-2.6819430718281043	0.9728696708869979	-2.756734177336299	0.0058381791492869975	0.01389915535922312
WBGene00011910	20.22073046264526	-1.988055221646825	1.2040636441314676	-1.6511213766286228	0.0987137931763203	0.15037150862240328
WBGene00010444	4829.980478585084	0.9730282201533472	0.33128119477432144	2.9371670819293043	0.003312255957978661	0.00852908639360809
WBGene00010448	73.49574263883112	-1.6493490924339473	0.7533807908819762	-2.1892635336548323	0.02857769120429529	0.05325097812328373
WBGene00194869	63.239562227289646	0	1.8638736259425748	0	1	1
WBGene00045096	107.14352023410895	-4.6313722394596075	1.3608802084028857	-3.4032181604690512	6.659708183401699e-4	0.0021545865386192412
WBGene00010446	36.57514254903595	-3.632448600194117	1.1765536960971765	-3.0873632136327913	0.002019406864521135	0.005586811056291202
WBGene00001577	1408.6029149621704	0.5277871101667165	0.5759182856700679	0.9164270753317864	0.35944293983806297	0.4425395066028647
WBGene00011727	533.8312082623985	-0.6403045058324333	0.5363082786331935	-1.1939112845027844	0.2325126728599443	0.3075751990237407
WBGene00011723	1056.649003329592	1.0099603598478197	0.5093447434425563	1.9828620455012562	0.047382841206499195	0.08142133989499642
WBGene00011725	180.74138456165963	2.2752660527989503	0.6933811999324276	3.2814071870144197	0.001032905121146223	0.003140739340530271
WBGene00011726	632.6299012155091	-1.9640322239458494	0.6016403864638643	-3.2644620742457637	0.0010967214457805589	0.0033039130150612018
WBGene00010350	207.2945495258645	-1.3182254494552843	0.647948150970446	-2.034461318364671	0.04190510486415077	0.07344284226951829
WBGene00010349	64.34998614512071	-2.4845204210795315	0.7446124060716107	-3.336662672849142	8.479079188239678e-4	0.0026541726837736226
WBGene00010348	946.6675255433425	0.1015025462408495	0.5714303685494306	0.17762889728544273	0.8590144286754899	0.8934482205294415
WBGene00010918	881.4426991815855	-0.12085903289055278	0.39367315473623304	-0.3070034911868201	0.7588407148812293	0.8098587022714404
WBGene00003920	19257.7933327782	0.20529930313193173	0.16840682809812701	1.2190675725589242	0.22281854645161123	0.2967873877013872
WBGene00010919	13.689074389229598	-1.5375490668705085	0.8513491016441184	-1.8060147874722678	0.07091602977476646	0.1140908832095841
WBGene00044253	59.62635251015615	-1.3757793069655	0.6654935710611152	-2.0673066830260276	0.03870526492811347	0.06877218043193407
WBGene00010920	80.93856134746879	-1.497240371360282	0.6793121532439724	-2.20405356243134	0.027520577423608687	0.051568068540879045
WBGene00009546	149.82211595202327	-1.2610476767392005	1.0932550229854183	-1.153479883673967	0.24871346969219624	0.32517823692911235
WBGene00009547	313.1154434894487	-0.8054759314108676	0.5203107682181471	-1.54806700266707	0.1216061656029207	0.1787784193026777
WBGene00009548	7.884540284713612	-2.4629944108747526	0.8899764085381688	-2.7674828088087695	0.005649102475134787	0.013527361744842155
WBGene00006415	1744.262690164048	-0.7752595448457906	0.13007585383901984	-5.9600573201329246	2.521494716482467e-9	2.4267250444520107e-8
WBGene00009549	82.38002383748176	-0.9755734252990477	0.3654293471672529	-2.669663596702152	0.007592727509751052	0.017379601949342238
WBGene00001151	552.0048004243567	0.034354006908928085	0.22115239111248444	0.15534087936428712	0.876552589671352	0.9079410776304057
WBGene00002363	8284.459440784969	-0.04390046707711098	0.14708775924457393	-0.2984644494047554	0.7653487055612568	0.8154670382583105
WBGene00009551	269.58339308633015	-0.0369885657374381	0.2313514695616956	-0.15988040105176068	0.8729752876019092	0.9048356995581833
WBGene00007801	773.6298501078711	1.749090284708784	0.38204779936504146	4.578197512499089	4.689997502339243e-6	2.641823331645834e-5
WBGene00007802	56.455276991949006	-2.1765081871850978	0.9384144895399692	-2.3193463138576096	0.020376266098286328	0.040029842341244175
WBGene00002827	1501.291072271966	-2.638441644602919	0.5554377048810506	-4.7502026265356845	2.032129242431095e-6	1.2279249039370872e-5
WBGene00003633	406.90267420344765	-1.6934291879840102	0.6452864487449955	-2.6243061376502266	0.008682570476189195	0.019446766681685577
WBGene00012163	38.763247278669816	1.5468730568636504	0.7259241448602788	2.1309017861107	0.03309723421967254	0.06011381378038198
WBGene00001398	7618.3937326496025	4.771588787173503	0.6002327361486713	7.949564393621527	1.8716847402297297e-15	3.116814034369763e-14
WBGene00219327	9.306272261993138	-5.586449291231337	1.6400282299710114	-3.406312884827648	6.584666933868404e-4	0.002133426623252945
WBGene00219456	8.991187259421354	-1.6474777321363727	1.3979856103651482	-1.1784654433646553	0.23861110103181007	0.31433797740717495
WBGene00014089	578.863743846143	-1.8709350518818284	0.5981474738754767	-3.127882560064648	0.0017607051827000751	0.004972376596234889
WBGene00014090	950.0712603449226	-1.8382287144851812	0.4176949337229631	-4.40088822265771	1.0780865355896439e-5	5.611366773045731e-5
WBGene00044009	41.94629311558009	-2.867901076210415	1.5354718641891354	-1.8677653059601453	0.061794791322840624	0.10173310345982826
WBGene00014091	2704.9391223537827	-0.6243579318554263	0.6251650864535823	-0.9987088936736139	0.31793573108369694	0.39949771695980585
WBGene00003736	382.1346364282732	-2.397206610964812	0.7024440584649011	-3.4126655099106267	6.43308493618923e-4	0.0020929970152733968
WBGene00014092	1936.9183475549048	0.02748485347030386	0.5804599626303115	0.047350127898155576	0.9622341765722517	0.9752204670424716
WBGene00014093	59.443613100767536	-3.5533841612533443	1.4430543084497032	-2.4624050116802625	0.01380087239836062	0.028854186435871086
WBGene00014094	120.38136507254329	-3.874403645844055	1.0964386795633478	-3.53362547131867	4.0990147777636914e-4	0.0014084164282593238
WBGene00001839	49.97598497776005	-4.7020501774891645	1.5809725704083988	-2.974150384073093	0.002938010468427305	0.00769220977486331
WBGene00006555	33.458592046861796	-4.013957837496798	1.595666468343124	-2.5155368726051694	0.011885124437554441	0.025479775420614928
WBGene00014095	46832.90959272104	1.6352245408259305	0.30759891274759593	5.316093370485136	1.0601876240598168e-7	8.031101206505498e-7
WBGene00006566	934.4860554565238	0.29126806561749047	0.2176595096454918	1.3381821271760053	0.18083707385610223	0.24887005230240677
WBGene00014096	3897.8983513125254	-0.007576821728292341	0.20046453785531282	-0.03779631953538328	0.9698500788625173	0.9813472975210547
WBGene00005591	9.553882886373712	-2.5763939239931317	1.3850691404478792	-1.860119360655182	0.06286864059656001	0.1031737934564265
WBGene00014097	1859.01273611275	1.113795366273425	0.6172809323609251	1.8043573159039152	0.07117530992386419	0.114354900330257
WBGene00006759	31105.356762956737	-1.0670147841206261	0.5262537149472933	-2.0275672243520266	0.04260443696268856	0.07448861712079644
WBGene00014009	252.50068983067038	-0.5768253484041996	1.1883763571418218	-0.4853894516982223	0.6274001133930782	0.6965992161841554
WBGene00011742	990.6536483097019	-0.2476418195991342	0.1773347168986326	-1.3964655310031047	0.16257435340325013	0.22758661051790346
WBGene00011741	132.23589967520357	-2.109461233172077	0.5718777854493375	-3.688657413951872	2.2544053008959994e-4	8.37228026628519e-4
WBGene00011740	924.4064123837072	0.42103525119959717	0.18067398033309337	2.3303590833797427	0.01978718043243633	0.0390444363762829
WBGene00011737	12191.115800392025	0.7137097586309519	0.26619362716198347	2.6811677132925764	0.007336573630512574	0.0168921866716934
WBGene00011738	5668.2516639653195	1.788614699976049	0.20816395607756408	8.592336222268914	8.521858783169576e-18	1.6850042196230402e-16
WBGene00011739	1306.607920173267	1.696710777885835	0.3547088547370272	4.783389969623782	1.7236326115729624e-6	1.056223671744593e-5
WBGene00000270	234.68891323826398	-1.1487404760593989	0.2547234798959065	-4.509754956743034	6.4902550655176535e-6	3.554902110259244e-5
WBGene00005015	7374.3358674995325	-0.5788664401003728	0.1766982866055509	-3.2760161471887637	0.0010528254133135445	0.003193229700185935
WBGene00010666	136.20459434950538	-0.06667694466749699	0.36354217317056686	-0.18340910515549314	0.8544770321663964	0.8901343693819722
WBGene00010667	290.60689192882984	-1.3607119585109386	0.3380058300563351	-4.025705587043129	5.680472568395646e-5	2.482787990819425e-4
WBGene00010669	19.24606752074937	-4.89379700767997	1.4387236580383163	-3.4014850456776444	6.702079531210226e-4	0.002166973344597469
WBGene00010670	739.8872324320571	-1.5887076458772778	0.2829871125686715	-5.614063592707783	1.976295290763969e-8	1.6641365197699838e-7
WBGene00008682	4764.371962065927	-0.9664777531633075	0.2120564264124282	-4.557644253061242	5.173056012884239e-6	2.895132028708413e-5
WBGene00008683	1567.6535307034405	-0.5235878487453535	0.24452528050833153	-2.141242196540548	0.032254511835622404	0.05887070283622598
WBGene00008688	2664.326965634734	0.4481261230381885	0.19178936600475177	2.336553545033804	0.01946241036110865	0.03848137339753381
WBGene00008687	746.0763502153612	0.07834889875763998	0.24145301534048166	0.32448921230972144	0.745567688149877	0.7986399183171772
WBGene00008684	1188.2125323361743	-1.3007067220747583	0.2108353828714102	-6.1692999740374095	6.85929880294005e-10	7.039569467931904e-9
WBGene00044329	663.0369617897435	-0.8826449551255597	0.22000819885053638	-4.011873010810787	6.023890302319618e-5	2.6136990700620117e-4
WBGene00008686	1242.8668256163219	-0.9431498903517793	0.2786324524638271	-3.3849247710089396	7.119776458047732e-4	0.0022864084760424665
WBGene00008685	2014.5937574871518	0.550005358496615	0.23940925641997876	2.2973437481956815	0.021599167985942615	0.042046236782206335
WBGene00010889	435.40091060761335	-0.4365690302140656	0.1698956848248904	-2.5696298918011515	0.010180721747368051	0.022281473125107042
WBGene00000703	139.57751671144817	0.6600266198762302	0.7842390893805965	0.8416140292082723	0.40000403390775036	0.48379122998717355
WBGene00010888	878.5527615116614	0.1683857692449864	0.643176372947298	0.2618034124502642	0.7934730080522977	0.839341929682879
WBGene00010890	2880.8325149124516	-0.3611289512165301	0.29031932685278744	-1.2439025507924526	0.2135354304634335	0.286425369157478
WBGene00010891	546.7882728047736	-0.4485364149173693	0.293984711940425	-1.525713401750849	0.12708125541717216	0.18503950546104056
WBGene00000122	5858.837552806181	-0.6788703953452242	0.16657125119293226	-4.075555598480305	4.5904612379228035e-5	2.0586564609920813e-4
WBGene00010892	900.8004738087518	-0.2250361135173138	0.1905701215815479	-1.1808572700155275	0.23765942856841207	0.3132692214547339
WBGene00003010	1112.7222568099703	0.7544046900013393	0.358841551435492	2.1023337096371812	0.035524053648224224	0.06394902823386682
WBGene00007089	1003.0521926790196	-0.6583124042476955	0.16811980662624468	-3.915733770210799	9.012966394658554e-5	3.7323047477350643e-4
WBGene00007093	709.1721349548667	-0.6163913101047129	0.148853898462152	-4.140914792778761	3.459234532298007e-5	1.605742745750219e-4
WBGene00007090	1344.6353463507128	-0.6450903349550445	0.22206123175694265	-2.9050110631698596	0.003672401194120581	0.009325785506773447
WBGene00007088	1709.9032159289047	-0.33735943156044684	0.15205235533175765	-2.218705726881864	0.026506751165193528	0.04995601510621657
WBGene00007087	980.0851793001317	-1.9632623334886075	0.538684213235825	-3.644551455657994	2.6785854355249365e-4	9.734645068147862e-4
WBGene00007092	535.1118008830156	-2.1054102934947756	0.5526823504326278	-3.8094400732115035	1.392818592165621e-4	5.4745411196847e-4
WBGene00007091	5978.133095697072	-0.009202820578273417	0.32995573668461414	-0.027891076150828885	0.977749025876247	0.9870380523613377
WBGene00008967	647.0667362155805	-0.5877534330733647	0.9053547237196212	-0.6491968481244548	0.5162111487096085	0.5955109411258557
WBGene00003772	1018.0307467786836	-2.0403841174923705	0.4555500633296838	-4.4789459638725475	7.501251780525901e-6	4.047307523724165e-5
WBGene00009435	2616.7077535368585	1.8662506213396213	0.3897602009605324	4.788202122075056	1.6828211516531077e-6	1.0332416033341802e-5
WBGene00009436	742.8309933379442	-0.3064317282670387	0.24135413068261954	-1.2696353172011632	0.20421456304649493	0.27574615100157773
WBGene00009437	46.75469713063012	-1.3893900675061721	0.9382297207401411	-1.4808634141435257	0.1386429739965673	0.19911762171996886
WBGene00004025	2275.457384359025	-2.404111666303101	0.554929379013446	-4.33228399364462	1.4757041872067446e-5	7.434134087882895e-5
WBGene00009438	61.688632392843715	-1.5930984150748726	0.9404518546720264	-1.6939712619636977	0.09027074407058518	0.13970365821683747
WBGene00012704	370.24389028770184	-2.568138981088387	0.6472990694907772	-3.9674689832455847	7.263996223139268e-5	3.083928212849211e-4
WBGene00012708	8.58995001996743	0.7789793352885936	1.5247393565841274	0.510893440196717	0.6094256747706356	0.6799235129424022
WBGene00001044	105.56960562425604	-2.1092470426945114	0.8534129597901787	-2.471543252885559	0.013453127598629164	0.028267131166342153
WBGene00012710	141.37178177223734	-1.3063696619374574	0.33573259403535777	-3.891101683740235	9.979009963285967e-5	4.080422398600178e-4
WBGene00016579	32.609448349337534	-1.6671928548994848	0.8973731205808055	-1.8578591409339629	0.06318902001054111	0.10366689345285707
WBGene00016580	115.16189341460687	-2.0181849545285018	0.7211539838414481	-2.7985492692947767	0.005133273738552467	0.012442851613313089
WBGene00004448	18761.263636819916	1.4139042495368617	0.24930016785916234	5.67149337153925	1.4155807972874133e-8	1.220274395895662e-7
WBGene00016582	1177.497356134112	-0.1546554497189129	0.2131369394832645	-0.7256154193349316	0.46807456578974194	0.5494734482674077
WBGene00016583	1365.8383301459553	1.6045435619723236	0.2688550585811537	5.968061640499107	2.4008867344773356e-9	2.3177905310590842e-8
WBGene00016591	259.73448870925256	-1.3665547203520827	0.295016955271947	-4.632122648992804	3.6193562059727617e-6	2.086908229505151e-5
WBGene00016589	1274.9141404436684	1.2201531555954968	0.13030925582004674	9.363518714898445	7.712448167943635e-21	1.8706279562621054e-19
WBGene00016590	116.11252193550413	-0.6474277801000488	0.36623790082423696	-1.7677793004027702	0.07709780671056361	0.12234763190277392
WBGene00016588	1393.0448657305976	-0.26402949375045964	0.16062129208218365	-1.6438013312417263	0.10021724630227971	0.15232007271009138
WBGene00016592	308.89734656632027	-0.9837702001735025	0.1894015452986236	-5.194098066213885	2.0571468971964888e-7	1.489690984432506e-6
WBGene00016587	8.786358798546248	-1.966608710101594	0.9835102967295556	-1.9995812109350692	0.04554550449141949	0.07887148338758009
WBGene00016586	369.4471096456922	-2.1171789794774867	0.6733903221374101	-3.1440591138247176	0.001666217772806573	0.00473722635807038
WBGene00016585	262.8403404755787	5.765353175995866	0.5463255616426996	10.552962520480495	4.922020691021425e-26	1.572228286170852e-24
WBGene00019579	105.8517139243098	5.893914970317957	0.835396746258879	7.055228544655483	1.7231726664069493e-12	2.2965833659792274e-11
WBGene00019580	30.74444127704254	2.016503304160433	1.1874857050588485	1.6981284874166132	0.08948351397020417	0.13876012195500484
WBGene00006733	1950.4981394095537	-0.5018115666406707	0.2205526226232474	-2.275246427234174	0.02289115119669127	0.044214143896663484
WBGene00008948	3860.3757990750055	0.091876304211714	0.2527666256143845	0.36348273427473204	0.7162443082971743	0.7730073996822955
WBGene00013921	548.3163622121888	-0.6696774839807819	0.6588766006430429	-1.0163928774025328	0.30944233604502847	0.39058499305239147
WBGene00004756	2273.4169895262426	-0.00569396214581369	0.22400427516831145	-0.025418988729279307	0.9797207651852576	0.9883259075299486
WBGene00000376	6836.161179550515	-0.044868421892905345	0.21828077685974767	-0.20555370261365127	0.8371395451089945	0.8765330268536328
WBGene00009211	2609.69964283533	-0.08408209627328075	0.18523002021386886	-0.45393341843940055	0.6498767496925513	0.7170754616236871
WBGene00009212	4020.5676513317408	-0.31931145053842763	0.6062547289886596	-0.5266951914273654	0.5984052753975602	0.670266792164827
WBGene00009213	20.35839163263047	-2.9883777622937155	0.8440232786640547	-3.5406342903525236	3.9916644151961374e-4	0.0013745546332752131
WBGene00009215	68.64215721246889	-1.8437361423512197	1.2559652835750743	-1.467983364240029	0.14210874178359256	0.20321693185569129
WBGene00009216	113.07465453900387	-1.0097216885369718	0.7115831920870636	-1.4189791155345761	0.1559051048486045	0.21950944093520844
WBGene00009217	38.654321483280455	-2.054588491304274	0.6736139601612237	-3.0500978495346596	0.002287668206392466	0.006206944134766427
WBGene00004492	52199.58340407145	1.7324160532289519	0.22314142079809238	7.7637582795375035	8.244896746764222e-15	1.3263160369151098e-13
WBGene00009219	414.3411658536229	-0.2380142094306899	0.3920117063071297	-0.6071609740251296	0.543744088601408	0.6208086151563477
WBGene00009218	1615.659200442039	-0.9375912649201305	0.5485091025975705	-1.7093449506671567	0.0873870714932912	0.13595478652641518
WBGene00001580	1733.8762576000338	-0.8652929681892678	0.25630637898163083	-3.3760102718757627	7.35451734144376e-4	0.0023494779160659197
WBGene00008580	230.47544366974992	-1.5946515497677027	0.5483917056001943	-2.9078695638228442	0.0036390008549723268	0.009257523347665756
WBGene00008582	589.9604719132095	-0.35326660751142225	0.6642451234317052	-0.5318316914188737	0.5948425711635886	0.667153081178664
WBGene00008583	236.5208741138022	3.4619358733401167	0.5543427412291752	6.245118075621902	4.234800842147077e-10	4.4573847139041335e-9
WBGene00000704	1669.938731744855	0.08195657577447771	0.5231723209787807	0.15665311884456856	0.8755182365269767	0.9070501329542598
WBGene00023502	79.97906308337726	4.466645300993744	1.1335437091886373	3.940426173941593	8.133698009040928e-5	3.41344338799622e-4
WBGene00008584	1841.7039433813943	3.286408763919257	0.9701294276722876	3.387598262846857	7.050745571993443e-4	0.0022675035172851055
WBGene00007729	24.7623079460764	-1.9604276589203786	0.9275559693194413	-2.113541094839557	0.034554481533263785	0.06247002332749772
WBGene00007730	1725.1348313030412	0.0737846884942812	0.3705830936789409	0.19910430279424848	0.8421811554731449	0.8808671252504702
WBGene00007731	452.9583626258738	-0.9812968651136067	0.2744479514771823	-3.5755299313837	3.4951918229828157e-4	0.0012257774232053414
WBGene00001085	4532.453031303536	-1.30786070881754	0.2032635013516839	-6.434311620730651	1.2403416006354177e-10	1.3908209477333256e-9
WBGene00007732	89.80790117463711	-3.1726563203380573	0.8215143929799765	-3.86196072454617	1.1248065215520056e-4	4.549321042631364e-4
WBGene00007733	9.452085564594604	-0.9945542215776818	1.2733689329056952	-0.7810416886080397	0.43477797591797984	0.5170726346763244
WBGene00007734	9.739259784087908	1.8652363847507711	0.8506689598341611	2.1926700900364358	0.028331157207780282	0.05288416373104331
WBGene00007736	1296.575811094889	-0.7226759726829227	0.377597961333135	-1.9138767861231734	0.055635901182414106	0.0929944116072026
WBGene00011416	28.90176788265699	-3.6768524611806197	1.6790054035203408	-2.1898991232972977	0.02853155358504313	0.05318807339758607
WBGene00011417	19.38714876553244	-3.6223705814004328	1.4923291909561862	-2.427326760980569	0.01521054926664766	0.03125756868109939
WBGene00011418	129.9799687392567	-0.6991966418611646	0.3733686914132828	-1.872670788797398	0.061113859502438285	0.10077045132778274
WBGene00001865	720.3925102659864	-0.8175673799600134	0.34983874935746934	-2.3369834858534024	0.019440042778521845	0.03845174980378767
WBGene00005683	22.364990902538764	-1.8955983015249582	0.9597102104624903	-1.9751777993603483	0.04824797437965503	0.08266257063258363
WBGene00006630	9.652112629115408	0	1.9648882285859803	0	1	1
WBGene00009955	101.07386539646622	1.6356136755841617	0.9632034261843161	1.6980978587914355	0.08948929365708361	0.13876012195500484
WBGene00009957	4120.132755922246	3.9471075972422978	0.633866817851298	6.227029852457539	4.75360572702425e-10	4.953390357312794e-9
WBGene00009956	25.977880119649672	-2.1911509721093667	0.9381794546450287	-2.3355350207902545	0.01951548862134776	0.038561914265079315
WBGene00001820	1859.4211200148054	-2.190063960259053	0.3406992950481873	-6.428143503934454	1.291717704049348e-10	1.4442827872047827e-9
WBGene00014081	439.22962524036944	0.24389199446903398	0.42187405072717643	0.5781156580942627	0.5631860362924757	0.6384328243623245
WBGene00014082	28.102156039093426	-0.7358371550326149	0.7818827288532221	-0.9411093606222232	0.3466488190775236	0.4299050856681952
WBGene00014083	1086.9984876067663	0.07746724320058751	0.20093378205907994	0.3855361821528351	0.6998402048478327	0.7598181691612669
WBGene00010671	1732.969449902574	-0.847187285692913	0.19722630948327596	-4.2955084842002345	1.7429337087515597e-5	8.615387509714988e-5
WBGene00002002	1104.3850693358568	-0.4331058373506376	0.2679069048647263	-1.6166281252412098	0.10595857707987989	0.15923349759358515
WBGene00002368	425.5323967466399	-2.3532560896841823	0.5916843866519803	-3.9772151213926343	6.972708058284571e-5	2.9725354768123634e-4
WBGene00010673	497.23831109550235	-2.2046125358081134	0.9989851025692076	-2.2068522645014945	0.027324382303657913	0.051246511580133984
WBGene00010674	198.53714976689372	-1.6642090610992932	0.6405269352521367	-2.598187475822847	0.009371731143868982	0.02071408525077593
WBGene00010675	176.9453037727555	-0.8795452386502043	0.45401016127582816	-1.9372809546345102	0.05271100905270514	0.08891425069149615
WBGene00000841	299.3107644959516	4.158341047126327	0.6029438095436379	6.896730642733911	5.321294028030771e-12	6.785192874925767e-11
WBGene00003995	1338.5881434333544	4.541538542306389	0.7549867694278076	6.01538825077471	1.794560651506965e-9	1.7618502436542296e-8
WBGene00013224	832.1021035093163	-1.2084088034269793	0.19309368163308513	-6.25814782341344	3.8957646973327003e-10	4.125548784565205e-9
WBGene00013223	2773.153074127531	0.14369799336833222	0.18693703846670193	0.7686972819670959	0.4420730388421401	0.5244103597784733
WBGene00000186	2399.080395611501	-1.0810737757113624	0.3398323784902248	-3.1811970963869154	0.0014666780870299435	0.004245647094034047
WBGene00006916	802.6697968370636	-0.15557681130650375	0.4513693817123528	-0.3446773698213523	0.730336933009564	0.7852328533596771
WBGene00007752	3462.235860388127	-0.5506692306639768	0.24553188116934196	-2.242760606245603	0.024912256060534328	0.04746638688284291
[truncated: 13,628 more rows]

## Sheet: L1GFPplus_vs_L1GFPminus
WBGeneID	baseMean	log2FoldChange	lfcSE	stat	pvalue	padj
WBGene00021406	92.10707195964221	1.6923465179519213	1.0986607194311149	1.5403722805601134	0.12346963415792578	0.2193081289000228
WBGene00021407	11.413559643888833	-5.095775252170659	2.0341636698800456	-2.505095989877332	0.012241816502404725	0.03245920450985602
WBGene00021408	8.461642392294273	5.348746691750489	1.9353548301700185	2.76370338315719	0.005714946412137723	0.016935583941868948
WBGene00021404	7.757732764978818	4.153981392600129	1.7037365195807475	2.438159506977249	0.014762258533692769	0.038000408420613224
WBGene00001492	580.0155711032625	1.1358035033387104	0.4041901234746156	2.8100723827064082	0.00495303592268825	0.014976078418968345
WBGene00021403	7.0930877046047875	-4.685262853461901	2.0243930342963465	-2.3144037615652233	0.020645584750228634	0.050082937381359105
WBGene00015246	12.684867814901475	2.4601692233985735	1.1524259729506796	2.13477419039727	0.03277945947600176	0.073915859248613755
WBGene00006599	3426.1153532411895	0.5033863021699726	0.3024860148820604	1.6641638866056119	0.09607968279475287	0.179818433411699
WBGene00015247	41.51510834248299	-1.352717075157502	0.7020452126297463	-1.926823302576832	0.05400165438521147	0.11203424644667329
WBGene00017928	1142.554130450473	0.38535426236201265	0.29524445811710626	1.3052040496189943	0.19182337562110818	0.3107208469565187
WBGene00017929	2304.2396073930818	-0.0020196670242920273	0.2164338506294011	-0.009331567212886194	0.9925545946482506	1
WBGene00017926	5497.452510393908	-0.03223240783214089	0.25500815355252027	-0.12639755781574433	0.8994172352301365	0.9464360828816176
WBGene00000897	1630.2785729310135	0.6190621753013188	0.19540286651385777	3.168132516916867	0.001534215714260971	0.005490137332590233
WBGene00000674	2167.4979659991136	-3.6605771617621246	0.5494010251728214	-6.662850985053479	2.6856593830757548e-11	3.810172530757792e-10
WBGene00021400	214.174816570658	-3.7645722853428096	0.6925340965423985	-5.4359378175574555	5.4508963591987105e-8	4.80219972536288e-7
WBGene00021397	148.58932554825495	7.608770153663525	0.92022481854548	8.268381813142197	1.3578942308318338e-16	3.535051314265541e-15
WBGene00021396	535.0388397282131	3.641770179233415	0.6616592902179993	5.5039961398162305	3.7127768031610064e-8	3.3658487327553644e-7
WBGene00006561	1228.4960204351312	-1.4995044019886505	0.3877702465567509	-3.86699189869173	1.1018608682611848e-4	5.24407884285183e-4
WBGene00021395	852.3471668629154	-0.7763721514720296	0.4541119963669051	-1.7096490682548513	0.08733078621183607	0.16631393326370147
WBGene00021402	402.0370752600559	0.6369735472304512	0.2665905058968883	2.389333202574061	0.01687898632025489	0.042531541784008184
WBGene00000815	1411.7067951267245	0.1777398277078586	0.22567529217083424	0.787590994114283	0.43093598418603185	0.5761057919364787
WBGene00044736	168.21272467661132	-1.6351112015260767	0.4324241473212343	-3.781267100034088	1.5603215437531604e-4	7.242859587941863e-4
WBGene00195063	539.3494232816845	-0.1060303886012443	0.34115150591926957	-0.3108014672704843	0.7559515541713898	0.8451766714019833
WBGene00021394	1153.5719732587327	0.5931763618065106	0.23137966276397703	2.563649521831963	0.010357807659575058	0.028132317100080406
WBGene00021401	665.5287253768973	0.5936575695051024	0.2351532778984157	2.524555791059641	0.011584461531149294	0.030910367119329003
WBGene00019821	1575.915085989357	-0.26718385743542766	0.23734358793495422	-1.1257260402950149	0.2602814979500451	0.392583719387766
WBGene00019822	1392.8097785562352	-0.18804614083662882	0.22557775664576601	-0.833620050277942	0.40449512341734495	0.5496966963440864
WBGene00019823	1429.0560411985477	0.3762282990662444	0.21520992816990211	1.7481921130015101	0.08043076685282552	0.1556043934110829
WBGene00019820	1391.0597256009376	0.9306523513772984	0.23035867888084055	4.040014276426304	5.3447947895338513e-5	2.731861734702839e-4
WBGene00019819	3021.070990222395	-3.058669633876222	0.6493842791314794	-4.710107300360038	2.4758641014448752e-6	1.6555221431750407e-5
WBGene00019824	885.6950172980464	0.35998121663907595	0.37454668217419834	0.9611117486061507	0.33649598303920203	0.4774770398866584
WBGene00019825	282.8560475408069	0.9358514078030786	0.4797739241193434	1.9506091530941276	0.05110355755313699	0.10716036635521542
WBGene00001071	1125.1497059182168	-3.5493693439343303	1.2188774360119596	-2.9119985644721575	0.003591242859067433	0.011376042527664523
WBGene00020647	1243.763561912482	0.21542220027383607	0.23628721172168216	0.9116963999201846	0.3619285596489693	0.5044007942288455
WBGene00003932	3073.69091219956	-2.6019556482691786	0.395491261960934	-6.579047120707804	4.734727180812418e-11	6.504524060183815e-10
WBGene00020651	286.2495766506054	-1.3042367328304227	0.6298172114167105	-2.070817864593877	0.03837582010775949	0.08433178251029871
WBGene00020650	15.968890529882746	-1.863367998076221	1.1256805362815583	-1.6553257678519107	0.09785843472583165	0.18225214622838803
WBGene00020649	725.4669574581351	2.2797233372922125	0.6043874464829426	3.7719567978428423	1.6197230487994003e-4	7.491878597052601e-4
WBGene00206487	671.5806642773406	-0.3636407186716808	0.44816293808621427	-0.811402924624986	0.41713432016487584	0.5628574707131445
WBGene00045177	71.35943557991862	3.0473801807002223	1.4752476504051906	2.065673637821576	0.03885930611186532	0.08523835998698727
WBGene00020648	429.78261574437283	3.669185354030186	0.7856053426535605	4.670519858783901	3.0043843540534683e-6	1.970797198027859e-5
WBGene00019298	9065.31483534809	2.8881888056429683	0.6163061620706187	4.686289028718211	2.7820331115900285e-6	1.8397695682911198e-5
WBGene00019300	492.8080147141189	-1.6608148008359713	0.7040614789259386	-2.3589059344214953	0.01832890113827527	0.04548107774930244
WBGene00019299	56.85846098345479	-4.722923266289247	0.9022603267014904	-5.234546091099282	1.653907981009787e-7	1.3611192130333442e-6
WBGene00001099	3906.3988444342076	6.82910657827963	0.531589417307862	12.84658113185247	8.989622893990656e-38	3.191316127366683e-35
WBGene00017578	344.5979404422696	6.556903434135506	0.6175016996770814	10.618437872421076	2.4462034174219477e-26	2.09943392198521e-24
WBGene00000675	153.6113824681116	-2.7820977212617652	1.25875301818358	-2.210201430361946	0.02709118575868324	0.0630741275228249
WBGene00017577	97.41667228113882	3.575486373219248	1.7337130012879576	2.062328869059098	0.039176436313671646	0.08581348130971127
WBGene00017574	542.1948884590552	4.68711007186059	0.5284058371128096	8.87028443415915	7.295930680361502e-19	2.4720702218491687e-17
WBGene00017576	696.1171887824537	0.12404902825853667	0.7472033414238031	0.16601776435067872	0.8681429702405317	0.9254800485585566
WBGene00022048	25246.710495151132	-3.3327018677326765	0.36989972985089914	-9.009743989475302	2.065380672475518e-19	7.467881042608237e-18
WBGene00004981	2023.7162077403736	3.470044110448767	0.2791968268919153	12.428666002683892	1.826570044292599e-35	4.322882438159151e-33
WBGene00004493	35425.59140367	0.11612632984217615	0.25019720538903223	0.4641391963655671	0.6425480208716146	0.7579941157023351
WBGene00044789	1527.9788078277836	0.569677630566135	0.3182769802563752	1.789880091570726	0.07347318997151485	0.14428818746004332
WBGene00020300	311.0385057445349	-0.5040229427996684	0.3366203179265509	-1.4973039830282735	0.13431417896611564	0.23451682041702732
WBGene00001338	836.4040167395094	0.14067453707924307	0.2662203699358647	0.5284138742393494	0.5972121099010929	0.7225198014603881
WBGene00020298	1559.0154578504075	-0.3569042215144581	0.19940194546950085	-1.7898733168029584	0.07347427932504383	0.14428818746004332
WBGene00045249	181.25272361135103	-0.4276848030068389	0.5080404405731	-0.8418322024214939	0.39988188399929153	0.5449446019951958
WBGene00020297	30439.695073551848	-0.28252059313987654	0.4633704359364371	-0.6097078519239655	0.5420553522717232	0.6759206013272712
WBGene00020296	1269.5646342510768	-0.13873127334936855	0.29806632693669305	-0.4654375916097157	0.6416181192289001	0.7572974929995028
WBGene00001666	136.88946554097046	-3.3084833718783226	0.5354929354917257	-6.178388457805237	6.475921661849332e-10	7.622750290737496e-9
WBGene00002187	2494.4074104959122	1.4948011887509705	0.27009275076958295	5.534399514580791	3.1229640702081695e-8	2.8643980491281034e-7
WBGene00020299	275.4892150084528	-0.20753444316968483	0.26831576785505096	-0.7734709176010808	0.4392437337813604	0.5837882593128129
WBGene00001332	791.1293045730432	-0.2722981003848875	0.2586578654324351	-1.0527346614016477	0.2924626180565265	0.42928046960121025
WBGene00000913	1883.5821433945564	-0.21212810919368444	0.28633411798366093	-0.740841191708035	0.4587897361198796	0.6011488699096149
WBGene00022046	7393.496559256032	-0.13823433943910413	0.44105939213336554	-0.3134143426137618	0.7539658889195123	0.8436631257871607
WBGene00022047	452.69722646611115	7.186617905762763	0.6130743707778908	11.72226119425629	9.802021443948926e-32	1.4864813102376914e-29
WBGene00002041	1825.243978783374	5.0380464723587695	0.6459106424787073	7.799912466258598	6.195013162195536e-15	1.3533721062027173e-13
WBGene00022045	656.9120455856154	0.18392206967904406	0.3661144468089155	0.5023622293032258	0.6154127428325102	0.7367783431473757
WBGene00022044	1015.4044686572352	1.4996408072703482	0.2764755844977549	5.4241346844228335	5.823596024033929e-8	5.110369095247751e-7
WBGene00019772	736.117610903251	-1.0448424216889327	0.6689245501911127	-1.5619735011824871	0.11829423152575924	0.2121418939646796
WBGene00019773	9.098120755446908	-2.011185781100723	1.4189172224686009	-1.4174088165634542	0.15636343647457374	0.2642428732806277
WBGene00019774	243.42497243343786	-2.285321809579404	0.8772435063987511	-2.605116815239908	0.009184294102337835	0.025363980530147982
WBGene00021011	325.8292223598293	1.6786578343313332	0.7565601974173032	2.2188027338232015	0.026500147954379806	0.06191956784553666
WBGene00021012	1842.6263121885502	-1.1111296722264423	0.5581109786313957	-1.9908758558220152	0.046494537191397255	0.09898387228153538
WBGene00000213	56.40112969012695	7.255892393308984	1.167633985438203	6.214183968434175	5.159205556179812e-10	6.189461658028315e-9
WBGene00001625	55.5422385189986	-2.544595905523266	1.1360518438045164	-2.2398589636558186	0.025100080472722785	0.05911689640891584
WBGene00018924	33.80602719214647	-1.6786373407013686	1.307730264914185	-1.2836265900839443	0.19927264137475703	0.3200327635486022
WBGene00001165	851.8011755450722	-1.2644150931080784	0.5196704829268465	-2.433109315708564	0.014969780623834389	0.038464874707072404
WBGene00018925	790.4292877365021	2.730170106590743	0.2716690808034746	10.04961660898668	9.222552144924385e-24	5.395365711749771e-22
WBGene00001579	3006.924979023747	0.29149957433358065	0.24080175373627669	1.2105375887454193	0.2260726762555666	0.3524851231218669
WBGene00018926	34.16413604663482	-0.552365520469536	0.881759587076543	-0.6264355143570294	0.5310293213819736	0.665971738256638
WBGene00015996	54.231167777283645	-2.349482708868378	1.3926083285863518	-1.6871094769721484	0.09158230310555451	0.17295549678972408
WBGene00044457	223.48092296650356	3.25895047517949	0.9643696567733852	3.3793581665389363	7.265528567388852e-4	0.002865847379358936
WBGene00002140	285.53072995276267	-4.830536444509787	0.8028964593456654	-6.016387777381055	1.7835203964397497e-9	1.9674144486150346e-8
WBGene00015993	1131.7862928904888	-2.6452265206291856	1.0854460410367621	-2.4369949501152552	0.014809886183538738	0.038110448465712536
WBGene00015497	80.20718011198339	-0.560155366076385	0.6075048355493033	-0.9220591068545074	0.356497745723602	0.4993052063854634
WBGene00019665	173.29172622700992	-2.680467170357034	0.9438245585786217	-2.8400057468241307	0.00451127211095549	0.01385218603757121
WBGene00019658	261.60355932071644	-0.026736422906905387	0.4191965242175947	-0.06378016362804373	0.9491452732265839	0.9790430672785605
WBGene00004427	57114.56127182789	0.09764971519792684	0.29022629211279116	0.3364606097092577	0.7365235507266126	0.8299305917147374
WBGene00019664	2585.1455874784497	0.16630062260312214	0.29889764992069023	0.5563798264966235	0.5779512268355733	0.7066168974275125
WBGene00019663	1042.9011229400312	-2.4473267347358214	0.6173282025398629	-3.964385110977964	7.358537574020443e-5	3.653539634653507e-4
WBGene00044723	74.92795159673256	4.285917678891487	0.7675696021291591	5.583751189472318	2.353853941604644e-8	2.2055907959126895e-7
WBGene00019659	46.33051048956342	4.696012168571909	1.5764289354657826	2.9788923959229363	0.002892923512261825	0.009495159752370183
WBGene00019660	445.76641581607	5.405077254151636	0.8683098353330998	6.224825556741676	4.820921015885871e-10	5.796981236962071e-9
WBGene00044458	17.22663073714308	4.507287786932473	1.0730544347058935	4.200427901095107	2.66410997279601e-5	1.4509552920179106e-4
WBGene00019661	196.23116401564968	3.2839344985479784	0.7705003297161935	4.262080588281623	2.0253237403123836e-5	1.132672997625472e-4
WBGene00018256	960.9837782816518	-0.5900610681687551	0.7151062305189153	-0.8251376410754785	0.4092934517358882	0.5547694998363913
WBGene00021950	500.6560179361272	0.5734027941248692	0.7051458001307914	0.813169126184278	0.416121097976199	0.5619271678385258
WBGene00044460	19.801542797601954	1.1315649133228871	1.4613468917172157	0.7743301195195312	0.43873559653286576	0.5833872493269229
WBGene00044459	264.25388355862543	-1.5058458365336305	0.6166963358683141	-2.441794687191364	0.01461445539803519	0.037688260412301416
WBGene00021948	1153.0470233035514	-4.083272045976915	0.523527707955728	-7.799533785749914	6.213630300379128e-15	1.3541657194140238e-13
WBGene00001788	139.21132134050657	-1.4617323494598813	0.8969484910586203	-1.6296725665201541	0.10317071840480342	0.18990415054006946
WBGene00000677	8941.039166087334	-3.515515668728142	0.6999925066928948	-5.022219002510682	5.107789369680794e-7	3.871114505308782e-6
WBGene00018928	513.1695353823804	-0.00517776167040659	0.5476200765983353	-0.009455025284261702	0.9924560937049187	1
WBGene00018932	945.1607362499541	0.13663776633369723	0.24906322004384363	0.5486067606033694	0.583275345271782	0.7112780773788145
WBGene00018931	710.678994774088	7.381025628790661	0.7739855953589496	9.536386301049411	1.4789616485640645e-21	6.754789751628856e-20
WBGene00004824	1063.0724428233545	-0.39142258313970696	0.3312726167832392	-1.1815724068609799	0.23737540752693445	0.366166686309571
WBGene00018930	37.729096644376945	0.30105503639242115	0.8049712246986677	0.3739947803787867	0.7084081995246991	0.8088341108329739
WBGene00018935	889.6944314722184	-0.07928754082344228	0.22569365503429856	-0.35130602502490815	0.7253587753431092	0.8213791554921971
WBGene00018934	1758.8594898140702	0.4303525888140913	0.2824707406059257	1.5235297924696392	0.12762621292460985	0.22520576659313216
WBGene00001154	1050.268829431997	0.91358030181345	0.2947952916236936	3.0990328806866962	0.001941534714640588	0.006731139080675424
WBGene00021935	1005.2620770902391	0.004131076672456087	0.17083081472462816	0.024182268750021496	0.9807072214828224	0.998738218774396
WBGene00185088	219.91534735312308	-0.08077067647262227	0.43054606300781656	-0.18760054594008885	0.8511897982446216	0.9142123204524357
WBGene00021936	1244.6221219842578	-1.277822213449673	0.3344554378516807	-3.8206052849896928	1.331245604963261e-4	6.261384025753128e-4
WBGene00021942	144.9628987508523	-0.9081518742712026	0.5006980162815763	-1.813771664237007	0.06971288667473818	0.13844455521718774
WBGene00044742	117.20721150973604	-0.814413280379496	0.4298208581260282	-1.8947737527914503	0.05812238191847847	0.11909636699024449
WBGene00021943	634.3013327879894	-1.7403122561374524	0.3126354251123934	-5.5665868815467885	2.5977728574871612e-8	2.4167487810571446e-7
WBGene00021941	160.83611102001714	-1.7532171931498972	0.8665049001125164	-2.0233205754776926	0.0430401069005673	0.09270359484099025
WBGene00021945	1178.6500358512908	-0.4835710157979485	0.3725971316104563	-1.2978388043617937	0.19434273222538004	0.3141177025414359
WBGene00044757	91.00515912788846	3.8644238807117093	0.7716597946035822	5.007937316077151	5.501644484702021e-7	4.147475234123821e-6
WBGene00021939	768.7597012698037	3.966588125360462	0.9526034584797194	4.163944703382482	3.127959001039485e-5	1.67553908080373e-4
WBGene00021938	1638.267145735321	0.10491134015574348	0.2200304514821582	0.4768037307974643	0.6335018888339665	0.7510663759837993
WBGene00007007	4343.152627536146	0.8964608610853242	0.380043214714184	2.3588392750532807	0.018332193694597192	0.04548107774930244
WBGene00045299	10.586700580636279	5.056033259708014	1.6421452076344247	3.0789197180628323	0.002077526579425861	0.007139926330172046
WBGene00016646	64.42785882329146	3.856477440082147	0.9267096317476043	4.161473354722275	3.162008967758023e-5	1.692037686755064e-4
WBGene00045298	11.128363604134439	2.8961183729035986	1.4599226140200878	1.983747867928943	0.04728395438510704	0.10045910874528997
WBGene00019073	9.562988438141534	2.924090384701947	1.1424229741071033	2.559551454212799	0.010480733941078225	0.028435868700059923
WBGene00019070	43.27280596388546	-1.5098964595595816	0.8501403290452756	-1.7760555616214857	0.07572375973013029	0.14800798085550654
WBGene00019069	176.58008827921978	-3.4800972419023513	0.7535842439666633	-4.6180599843543195	3.873442961571282e-6	2.5011649053221754e-5
WBGene00019067	129.87103707253746	-3.5282510509291756	1.0966570071673758	-3.217278536378951	0.0012941289410908605	0.004737214107354365
WBGene00019068	527.2996760711193	6.229087625303278	0.7162581664578594	8.696707300536954	3.4165321766499835e-18	1.0546686284441253e-16
WBGene00004047	4421.181190745965	-0.45845359035195715	0.3152401824450818	-1.454299343427847	0.14586333242474867	0.25026200049149544
WBGene00043705	114.99811620861826	-0.4341636660182167	0.5732727714512615	-0.7573422071296271	0.44884487048853156	0.5919416478411738
WBGene00002278	935.076271686403	-0.10400725688549217	0.303509122464706	-0.3426824737288969	0.7318373491878428	0.8264097792879466
WBGene00021923	397.80133582504845	0.07729649844223117	0.3007783965462041	0.2569881990522457	0.7971878830066306	0.8762895659791392
WBGene00021925	393.23082023264584	-0.1624158320233493	0.3357928937299736	-0.48367858598566793	0.6286139929225947	0.7467450429272894
WBGene00021926	1057.1627230594993	-0.006877104548912407	0.19834629425700298	-0.03467221091613411	0.9723411200754841	0.994432547343617
WBGene00021922	1588.884702528591	0.22802893991893736	0.24146273292829534	0.9443649425878599	0.3449831898263236	0.4865586839807833
WBGene00021921	3074.060088128151	-0.35164740262680777	0.425135514831806	-0.827141912069915	0.4081566310095161	0.5536129364682738
WBGene00021927	624.3991460468786	1.5526199544661798	0.3966073406370314	3.914753448517516	9.049663354849377e-5	4.4008636862623686e-4
WBGene00021928	197.4062104046022	3.032160066206058	0.6000695323202072	5.053014530636171	4.3489079777702147e-7	3.3397218590349437e-6
WBGene00005903	9.134485886266301	-3.246396879046085	1.943792063337463	-1.6701358855597281	0.09489248157032318	0.17800174878449
WBGene00219399	54.778958196458966	-0.42622382812563575	0.7329651340506574	-0.5815062795281312	0.5608992872701435	0.6926434395730605
WBGene00021929	1968.7009206190369	-0.06564686589461713	0.23769469157218232	-0.2761814555487526	0.7824086998501283	0.8655870735646295
WBGene00021930	3278.814990145932	-0.020650656996573397	0.29909353777532643	-0.06904414301350031	0.9449544822694234	0.9758802653255135
WBGene00021920	1157.1869700725379	0.4236007158247852	0.23218908284899034	1.824378263728635	0.06809490578182223	0.13579058042564435
WBGene00021931	327.46261783522243	-6.538685665713549	1.3231126017258263	-4.941896598358064	7.736624690846217e-7	5.684199326012131e-6
WBGene00000816	1721.0334238667451	-0.7361806041926755	0.24097792597936948	-3.054971119038103	0.00225082195688788	0.0076546568618743064
WBGene00021934	8630.307315597487	-1.0696862923794612	0.2973950003819091	-3.5968536492065777	3.220895798583166e-4	0.0013886390387488007
WBGene00021933	1754.4914955694499	1.2763663287286697	0.24238320915668582	5.265902424386078	1.3950236950668636e-7	1.1621477395703686e-6
WBGene00021932	536.24395435862	0.15288309717239887	0.2531415136111984	0.6039432054878717	0.5458814024419666	0.6793965286765559
WBGene00044462	12.956007554149496	-4.9678376557991495	1.2682312003816119	-3.917138810576749	8.960615725691414e-5	4.362993068432041e-4
WBGene00016637	10.457126441870303	-5.724156356492119	1.320480119398863	-4.334905366919111	1.4582284039691443e-5	8.38951295395876e-5
WBGene00003893	32290.808131617294	-4.819318327637579	0.5907911623040661	-8.157397461469118	3.423204614596185e-16	8.568983346152629e-15
WBGene00016638	11.294545026783759	-0.6697724339106934	1.9612667801099306	-0.34149991255812334	0.7327272706844368	0.8269653156135045
WBGene00016639	17.14511855018042	0.061036685986414055	1.0114655681056237	0.06034479858837885	0.9518810228191933	0.9808332535280978
WBGene00016797	68.50815815912941	1.4733500419930905	0.8541505886165639	1.724930078640373	0.08454007416430674	0.16218569865468818
WBGene00016796	425.1912966017804	-0.17881475997117038	0.5062696298045393	-0.3532006453561262	0.7239380241004951	0.8203381633761212
WBGene00022426	687.5807138864114	0.2028141826351022	0.36093773985607475	0.561909050341965	0.5741779871236203	0.7037549044471239
WBGene00022428	222.4044755917699	-0.6793925342888585	0.31589417908052037	-2.150696591707958	0.03150015556521452	0.07158917938726186
WBGene00007020	418.7396399604463	-0.4777562501753845	0.31044503374148835	-1.5389399032010878	0.12381896839231407	0.21981863201761162
WBGene00022427	2404.1262658572027	-0.6211901006784541	0.27781906169156906	-2.235952050576324	0.025354912220466087	0.059672100178345684
WBGene00001104	627.5473508511993	-1.3064085912908368	2.175466012792987	-0.600518961734362	0.5481604277210683	0.6810583742445981
WBGene00001103	138.7319945472773	1.2215126892559576	2.1958163952398744	0.5562909047878375	0.5780120037751424	0.7066178647085452
WBGene00021123	204.95317309889438	2.9089349706363716	0.6684407115001456	4.351821965044596	1.3501087601980266e-5	7.82221766850637e-5
WBGene00044463	140.4296503846167	0.03741960385295318	1.1609442221703667	0.03223204279616279	0.9742870029919457	0.9953147800349375
WBGene00021121	491.6260992441362	2.20852401080706	0.75765066706619	2.914963461141015	0.003557301882094383	0.011282244750926753
WBGene00009521	2552.471165628936	0.5276665770201591	0.21468624440683806	2.457849959032364	0.013977155592745186	0.03624222615515933
WBGene00044908	16.526779466813856	2.432701219129272	1.4526497855146958	1.6746646324443086	0.09400005037012234	0.1766989966552425
WBGene00009522	49.9069029607518	4.9699309400655345	1.211367668933256	4.102743591004135	4.0827963958768765e-5	2.1364582815275313e-4
WBGene00009523	58.8552076460495	9.292679305104734	1.4900945546177111	6.236301767768558	4.480364319377078e-10	5.4334853003625745e-9
WBGene00009518	189.7995062892061	6.238513621369735	0.88566585566498	7.0438682731939615	1.8697491738305133e-12	3.0264748285215147e-11
WBGene00009517	13.90272022501276	4.506702748261188	1.7406818972105211	2.589044417296045	0.009624267947465164	0.026418047649438097
WBGene00009526	44.333682633485395	3.5041493902765906	1.2454760358855583	2.813502058098669	0.004900507245975106	0.014837356693570683
WBGene00009515	222.0343685433839	6.555330500890767	0.7020429599868353	9.337506213314485	9.862972051478545e-21	4.086462160320819e-19
WBGene00007476	597.9441712283522	-0.2259983578449859	0.2581737895496462	-0.8753729735276902	0.38137100019587766	0.5255416870806889
WBGene00022425	3097.3803620246313	2.4369341947855365	0.20617661679434157	11.819643918283642	3.0899142932463e-32	4.975717655722393e-30
WBGene00018776	4689.3085956936	-0.09177768220118558	0.33509669728257774	-0.273884174166575	0.7841736339200451	0.8667415908456768
WBGene00018778	7320.010883609048	-0.9656964348605611	0.373748349045452	-2.583814583601335	0.009771430990617128	0.0267630636635875
WBGene00018777	789.9653276324414	-0.44482465644904723	0.24968085725457143	-1.781572930100563	0.07481890208554133	0.14657860912782586
WBGene00004338	1031.3108540986993	-0.6806328873094205	0.29898460970792706	-2.276481347900546	0.022817215725281118	0.0545629071691505
WBGene00000678	1482.6662895655681	-2.1551859111497933	1.1937251451072128	-1.8054289297526929	0.07100758752516506	0.14043283326703954
WBGene00000679	41.099189549498746	-1.4329181725391114	1.4152854029122308	-1.0124588083722177	0.31131873227381107	0.4509271697066885
WBGene00022423	1241.8801717542867	1.4360473918074295	0.6049785472021258	2.3737162225814266	0.01761007897626439	0.044032244855010366
WBGene00022314	114.13927655736701	0.07570086487530467	0.7156839120889148	0.10577416034734029	0.9157615388110953	0.9569303743798039
WBGene00022309	434.80074632664764	0.029787699538952522	0.41376053039840227	0.07199260768123654	0.9426077908029301	0.974487636001176
WBGene00022310	2842.1822757667355	-0.4425581174535158	0.25628245772569047	-1.726837339476445	0.08419688045664261	0.16159087290706214
WBGene00002180	334.4950480484006	0.27026345260234	0.2854099933507935	0.9469305872207598	0.3436741504906679	0.4854412272321807
WBGene00022311	34.174122264719685	-0.8646164750589784	1.5996396081554913	-0.5405070433683175	0.5888474049513496	0.7161719586809997
WBGene00022312	38.781537242886316	-1.6714667279491129	1.7871222123806658	-0.9352839533690952	0.3496419827309084	0.4915758569088019
WBGene00235267	197.91465702040196	-1.3436489424211853	1.2644208127652896	-1.0626596215880246	0.28793633842722227	0.4243787135528601
WBGene00000546	46.855832757033205	-1.0116961787015664	1.1495060254041662	-0.880113854423559	0.3787976345205342	0.5231030900195158
WBGene00000547	2125.68672185418	-0.24513539291511077	0.32615760086989665	-0.751585712739206	0.4523002379078532	0.5952757646532321
WBGene00022307	2099.555589034261	1.5936083256961722	0.4894567168536427	3.255871808114736	0.0011304477814538605	0.004216235517265831
WBGene00000680	24.34205979020625	-6.4399513698754065	1.9978242436621891	-3.2234824411132403	0.0012664206247327103	0.004648998862121018
WBGene00022313	278.24114658238426	-1.8843096956058663	0.6191649984385913	-3.043307842590769	0.0023399282808546844	0.007921473720622057
WBGene00044464	30.24179620978634	-3.004277292976313	1.3160654079587002	-2.2827720224302035	0.022443800786560577	0.05381416217127506
WBGene00003806	2128.5536601497456	0.7996815361888362	0.19134201741831924	4.179330535856857	2.9236848858604944e-5	1.5791133442994787e-4
WBGene00022306	3786.28736292116	-0.24427631663908386	0.16066610218125682	-1.5203973540324112	0.12841113909275986	0.22638622941635542
WBGene00019368	299.23125457248386	7.015943175296321	0.9688574803684292	7.241460501113492	4.4387844575393554e-13	7.686675524031566e-12
WBGene00044719	16.98375141668609	6.116526235431331	1.5167781705060424	4.032577969783595	5.516830221536937e-5	2.8096800802219417e-4
WBGene00019367	26.48549085674891	0.07653039338027318	1.126795518799683	0.06791861709016828	0.9458504186780298	0.9766118151606838
WBGene00019370	91.08191018941805	-2.754206708938112	0.7672181096752786	-3.5898614412319034	3.308537808171195e-4	0.0014240661494525782
WBGene00016427	264.1351827748014	-0.5079102701433309	0.37027585760239856	-1.3717077679115766	0.1701544292517448	0.28226552516060466
WBGene00000681	15671.236342137834	-4.132767615508912	0.9179819791020526	-4.502013884359128	6.731258316859113e-6	4.150898338307909e-5
WBGene00044073	475.0012614992857	5.631719604932821	0.8648161257794282	6.512042776558023	7.413559874729998e-11	9.93137266237415e-10
WBGene00016425	507.4539168885507	6.156709862548007	0.8318552307321491	7.401179478223921	1.349801468586364e-13	2.4951359691501782e-12
WBGene00016424	529.1715387214083	3.1636065369678	1.0330951170684113	3.0622606618692467	0.002196720686132486	0.00749650792747415
WBGene00021519	190.50273088470448	5.010153544473775	0.8572401839943381	5.844515502211766	5.080447314192672e-9	5.2277066566330384e-8
WBGene00021518	1284.4440829224718	4.820718609092577	0.76082037885029	6.3362112045124	2.354839380819272e-10	2.9687321330425367e-9
WBGene00021517	44.33631632091713	3.0477275909181336	0.9706149110120438	3.139996672563292	0.0016894975365735756	0.005977338962917158
WBGene00003794	3351.0016056381696	0.060641344654740366	0.28477413248580014	0.212945410895999	0.8313695418140221	0.8999741627532677
WBGene00021516	152.7174005853417	1.68507183954026	0.7906866610758326	2.131149951673017	0.03307679063464047	0.0743930121977083
WBGene00000416	916.6760756076881	0.12428059150828347	0.28527110042679615	0.43565784028717375	0.6630849985727583	0.7746737230894902
WBGene00021515	333.3070983191255	-0.10009869563981501	0.3664002273683082	-0.2731949604911	0.7847033536358662	0.8672043571382645
WBGene00021514	2328.749572296733	-0.3558785983840493	0.2641760799985952	-1.3471265013317697	0.1779394942554549	0.2923238220730128
WBGene00001105	809.5303052797871	-0.7977100025269159	0.7303913911020798	-1.0921678599240603	0.27475932655455015	0.4096345023176552
WBGene00003712	497.901616914775	1.157700317807073	0.2713137819473564	4.2670162551186	1.9810472995550803e-5	1.1098980925053929e-4
WBGene00003682	138.94776596458604	1.3046049887761322	0.4360288359271163	2.992015392748477	0.0027714228879429943	0.009156012163635697
WBGene00003677	418.07717066782294	-1.0409253934618843	0.4964636848745228	-2.0966798281025727	0.036021927350887134	0.07992365130978082
WBGene00045255	314.40358580475396	0.8232625132465529	0.3986315089712981	2.065221877144259	0.03890201145397359	0.08532005320290191
WBGene00021525	399.319025306041	-2.0327429953839378	0.9014449204652926	-2.2549830269548927	0.02413439417314057	0.05724817569999328
WBGene00021513	263.01360148031273	-1.774248154313501	0.8613589073058256	-2.0598244695269097	0.03941532441688379	0.08626416805264464
WBGene00021522	1304.6126473514205	0.07546911114025069	0.31882332784166273	0.23671138386000076	0.8128807028816571	0.887667546071832
WBGene00004497	11462.55298530957	-0.08089354143742886	0.38194847145939276	-0.21179176638236433	0.8322694922927578	0.9006360694673073
WBGene00021512	696.2107835054753	0.24523711193569678	0.35128947897597645	0.6981054845438959	0.48511122840741605	0.6246341923768725
WBGene00021511	30.925839683441012	-2.893481472659135	1.1837424715791058	-2.444350474980632	0.014511321928621144	0.03744702602429577
WBGene00021524	49.422605923693745	-2.31506506322991	0.8050802413265152	-2.875570588362002	0.004032979579786771	0.012566355682479425
WBGene00044618	79.77685164707219	-3.466467730470999	0.9808292830974448	-3.5342212862201094	4.089785168285629e-4	0.0017272542045364957
WBGene00019538	246.38549934013176	-2.629485592696126	0.9395846268266446	-2.7985617448605526	0.005133075438865554	0.015463575381886202
WBGene00003947	3559.1580453503757	0.8459151375804993	0.17519334841698503	4.828466064631068	1.37588774768568e-6	9.624436461643672e-6
WBGene00019537	8360.422208176391	0.0678173056686851	0.6026604160880985	0.11252988226585532	0.9104032775873084	0.9538837668308129
WBGene00019536	222.562967121599	-1.766396535172647	0.6520231255880226	-2.709101051561069	0.006746578798255248	0.019554937990118197
WBGene00019540	7263.62965625039	0.29043343533819377	1.053933324418851	0.2755709764641341	0.7828776042095911	0.8659831582574755
WBGene00195004	145.65100564539586	3.598628235719226	1.8394939639661732	1.9563142397924183	0.050428147747798614	0.10606846564862064
WBGene00021507	3215.3984300596476	1.7998951640032308	0.3173433705221474	5.671759145438383	1.4133859599449267e-8	1.362783252737022e-7
WBGene00021508	706.2560921686065	0.12529939326416395	0.24347132010991251	0.5146371786524955	0.6068065799103178	0.730281129378162
WBGene00021506	4612.730888398949	1.4098785541254946	0.2025453536434858	6.960804228603141	3.3833567054571887e-12	5.311359973793094e-11
WBGene00021509	1136.8456429351465	-3.676453829900177	0.5211217029872907	-7.054885276942381	1.7274318238775332e-12	2.8106755301007362e-11
WBGene00021505	402.49878111362824	-1.5921993507729577	0.6041501111917621	-2.6354366593298213	0.00840291071798911	0.023585528376458203
WBGene00000682	11.293758665265205	-3.9804878994795474	1.793810379026008	-2.2190126370217835	0.026485864819508032	0.06189545309406276
WBGene00021504	38.17703354067339	0.8120259594626957	0.8180039405712555	0.9926919898400672	0.32086007970761016	0.4608583397731375
WBGene00021510	686.5912594202226	-2.2857818784906367	0.43303054641853295	-5.2785696006798135	1.3019621301705944e-7	1.0904369154565513e-6
WBGene00021410	125.35981058355314	0.7237717303620282	0.5413391704249195	1.3370023266446982	0.18122187737838216	0.2968109179669004
WBGene00004913	320.51975948292244	-2.3970755375163364	0.6991092161153478	-3.4287568841330174	6.063524130648255e-4	0.0024448179380672625
WBGene00000683	1762.182313318217	-2.0568334014412786	1.0436884365155794	-1.9707350675534439	0.04875418722312507	0.10306406880839268
WBGene00000553	743.5419103904837	-2.321019677214561	0.7283973313101004	-3.18647471297013	0.001440180767258162	0.00519649424453049
WBGene00019462	194.7187801098811	2.3391275794277115	0.37489642094696995	6.23939693400964	4.3926106159870294e-10	5.33534819764521e-9
WBGene00001173	13777.198369742617	-0.5973765813832099	0.334126617668715	-1.7878748647780767	0.07379619895868103	0.1448050208532876
WBGene00001186	1969.9430306908423	-1.8790785720404217	0.5272393518172688	-3.563995300357768	3.652524960958702e-4	0.0015575331665349421
WBGene00001253	650.557387654386	-2.2244429777802073	0.6356229943953307	-3.4996263467408446	4.6591074615219487e-4	0.001936542271127537
WBGene00018681	2207.560425198724	0.4544367304755879	0.29492007678876736	1.540880958067403	0.12334576105143552	0.21916286971031998
WBGene00018680	228.44323699713706	-0.5630950697574855	0.25785159599346524	-2.183795169418909	0.028977302719639123	0.066758918654979807
WBGene00018679	712.8764541277666	-0.22192486165008485	0.34564580549170076	-0.6420585990748077	0.5208351358283579	0.6565990819950606
WBGene00138717	1074.781976135549	-0.29460552974249005	0.22098809270585928	-1.333128523511072	0.18248963037357596	0.29846632342323903
WBGene00018678	653.9545913871912	-0.0929311186783816	0.2863503710738138	-0.3245364003891105	0.745531968688677	0.8372427457701586
WBGene00006738	534.5234961536166	-0.39958516508589925	0.37414735618728123	-1.0679887442152205	0.28552558912247833	0.42186054692519026
WBGene00021655	766.2967044124861	-0.5995617320816149	0.27879194199590757	-2.150570521476607	0.031510114154720756	0.07160139410775941
WBGene00044466	176.64026063625406	-0.6506431102780186	0.33014301758927017	-1.97079167395108	0.048747709451752295	0.10306406880839268
WBGene00022298	39.16685613028049	-0.5186353091161834	0.6352561541101257	-0.8164191810824625	0.41426042984978095	0.5600924360991586
WBGene00022297	1778.5879179234744	1.2783073936220155	0.3017090891909693	4.236887251391026	2.2663987030690605e-5	1.2535817189071786e-4
WBGene00022302	93.26450557309302	-2.344696510182381	1.1178759694275966	-2.0974567611315345	0.03595316095652917	0.07980508372047544
WBGene00022300	880.4190588876091	-0.5047529260968725	0.3492109327644336	-1.4454098618881515	0.14834279496726646	0.25363565660061427
WBGene00022296	2844.5303482964405	-0.43585217252828484	0.47345309857924284	-0.9205815187105283	0.3572689547744202	0.5000320236604291
WBGene00022301	3042.6659952301006	-0.010395739321754627	0.22745609910574946	-0.04570437707595352	0.9635458750549456	0.9891080916784463
WBGene00022303	30.223776681355638	-1.9981223915278943	0.9260570309347589	-2.1576666714694626	0.03095375698331479	0.07058360351523753
WBGene00022295	71.07230456625159	-3.026476461405579	0.630125760078627	-4.80297212579904	1.5632765467614436e-6	1.0852613182406111e-5
WBGene00044467	457.3069615077168	-2.282325175832022	0.5078285936262792	-4.4942825285486565	6.980489947192772e-6	4.284292847746605e-5
WBGene00019873	232.8169289734506	-2.708234860627358	0.41062703246263554	-6.595364275910866	4.2421296554349175e-11	5.85871487337696e-10
WBGene00019875	2701.23798927832	0.512072269471934	0.581335180733615	0.8808554624643999	0.37839605608037336	0.5226409404877029
WBGene00044649	14.391996555991543	-2.892429991056802	1.6375417659334301	-1.766324408469705	0.07734143888606583	0.1506513624392503
WBGene00219423	16.22502914498077	-3.9199989697803432	1.7277920505510276	-2.2687909511623094	0.023281041515293706	0.05555298937807633
WBGene00000487	15.69233422149851	0.5619743665244541	1.4881786355177362	0.37762561100666764	0.7057087362414737	0.8070261702973731
WBGene00016027	779.6292461934638	5.509416941735592	0.6518158796752663	8.45241288763995	2.853434436329638e-17	7.87467241969416e-16
WBGene00016025	28.887426040297385	2.3068679996861725	1.0507338563582584	2.1954826959526677	0.02812899083212433	0.06509695050707681
WBGene00016024	108.37976741726345	-2.438640548201085	0.904744569860384	-2.6953911959675034	0.0070306034923707005	0.020254154657106296
WBGene00001729	12.662033379005706	-0.5837870327406353	1.5585039318997516	-0.3745816874706393	0.7079715943374496	0.808700415612154
WBGene00016023	198.59214257640767	3.102565369605795	0.9715873082181268	3.1932954901354598	0.001406589314548503	0.005095827951556733
WBGene00016918	4670.553787728188	-3.986522002022969	0.5632268112611963	-7.078004672924244	1.462447955212794e-12	2.4121897635083256e-11
WBGene00235274	47.80578414089176	-2.034713249156823	0.7258711949989091	-2.8031326538035186	0.005060884867521153	0.015278512104886049
WBGene00016920	307.3009201533828	-2.1828299140490426	0.7872310563979174	-2.772794462704352	0.005557721162932766	0.01657026237163768
WBGene00001557	100.95988483651097	-1.0544450184306826	0.7915940047820704	-1.3320528099767208	0.18284283558216435	0.2988882845790976
WBGene00016919	331.0721973577004	0.7721158565755193	0.734011936349651	1.0519118536618963	0.2928399929461526	0.42966003098054706
WBGene00016917	28.263111504673603	-2.903679530621325	0.9383969980907574	-3.0942975484033832	0.0019727952398467144	0.006827783100224602
WBGene00022134	3631.882984340637	-0.27098712540241343	0.22439461875354905	-1.2076364705520706	0.22718712438732572	0.35376960252517475
WBGene00044650	2810.1100442061716	-0.07466438651609941	0.2236872410552151	-0.3337892056957742	0.7385386293495567	0.8314215056173028
WBGene00235277	19.14079566879269	-0.42604678349872405	0.9888682200490183	-0.430842831087852	0.6665826540898522	0.7768000469149676
WBGene00020208	3146.7339864661594	-0.33618916812181154	0.40433642231817857	-0.8314590266054713	0.4057143656902136	0.5511618013638142
WBGene00019785	9.309027244080161	-3.016074369576562	1.201079726155526	-2.5111358587581516	0.01203433721262014	0.031995974001893884
WBGene00019786	958.1651815337859	-0.8025842531955979	0.3480255187495919	-2.306107483379878	0.021104627272621624	0.05107751440941274
WBGene00019787	804.2360896176604	-0.026284404820704793	0.2538416126804698	-0.10354647743981607	0.9175292640460232	0.9579124500796437
WBGene00002990	1583.3484682780804	-0.009666224578239877	0.45563603101424066	-0.02121479409063188	0.9830743129609043	1
WBGene00021416	62.768263843144645	0.01519715499071198	0.8582236503038588	0.017707686085475904	0.9858720490004867	1
WBGene00006920	6642.397154218244	2.829733259074117	0.24209027040074746	11.688752523551974	1.4550813685198442e-31	2.164606759645711e-29
WBGene00006912	4912.6860241231625	2.8074349239508662	0.3061120554316747	9.171265470064101	4.674982430492412e-20	1.803042606525715e-18
WBGene00219413	16.547079513257167	-0.3852273995034798	1.3017715712641056	-0.29592549722790357	0.7672869787029435	0.8538773587446549
WBGene00021415	1462.447635750838	-1.8361867771619778	0.46972763255229205	-3.90904568927519	9.26614395327572e-5	4.4963395014031295e-4
WBGene00021417	35.925382773102456	-1.0506059229856255	1.018241845934602	-1.0317842732355178	0.30217318823463807	0.44086915750280653
WBGene00021425	1293.3297546149035	0.18050427309317807	0.2734122722447306	0.660190823225408	0.5091313805224787	0.6460827170169079
WBGene00021423	2257.080223784564	-0.016595600199833745	0.2624726962604596	-0.06322791069805382	0.9495850197163153	0.9793319591676093
WBGene00021421	1427.919178103565	-0.22634846284075905	0.1871189468789367	-1.2096501536383875	0.22641316445686477	0.3528458175013696
WBGene00021427	2606.7755061358457	2.6028000457743175	0.49146869601352206	5.2959630326133835	1.1839078923639773e-7	9.97445592164257e-7
WBGene00021420	6089.46613201606	2.222329546909803	0.3585856350120246	6.197486262480315	5.737204432647135e-10	6.8252195916182976e-9
WBGene00021419	363.57274670919946	-0.620888568066366	0.49705312652213673	-1.2491392467656357	0.21161414809254092	0.33557492316806997
WBGene00021430	1301.6175665155347	1.7937086059319596	0.5480972124810626	3.2726103418997674	0.001065592703251402	0.004000134108336193
WBGene00016671	301.7654708935972	-1.9211800314228535	0.7190232714151983	-2.6719302528853377	0.007541632193681293	0.021519966179265947
WBGene00000402	690.264786822519	-0.8624151075984231	0.9094841484149454	-0.9482464417894974	0.34300400942279896	0.4845548184122384
WBGene00235340	597.0727412950145	1.5196777238014467	0.6775470390805273	2.24291102484005	0.024902552678960868	0.05875798683464785
WBGene00016670	45.50872919115602	2.4508102456421237	1.6085348101784658	1.5236289759686383	0.12760142062172108	0.22518745792693293
WBGene00016669	33.22052094538816	7.630373560075904	1.5974537244021945	4.776585038750574	1.7829717186995307e-6	1.2257930566059273e-5
WBGene00001705	75.56653275981293	-3.3104587888153945	1.392796567250208	-2.376843012580953	0.017461517908341058	0.0437588496275128
WBGene00044468	408.3585598455164	3.146096121334042	0.8983417987234515	3.502114813988018	4.615806645918158e-4	0.001920588700299457
WBGene00022090	35.2819479800292	0.7654547464343895	1.0971704868249252	0.6976625379794167	0.48538826143643116	0.6249393870455864
WBGene00022092	724.7447443343347	0.24345659011104454	0.29590394805477394	0.8227554641007324	0.4106470675266366	0.556152382564887
WBGene00022089	20798.30439185554	0.021826181058664	0.3091021980295466	0.07061153624206086	0.9437069287396617	0.9751076421851899
WBGene00022087	2093.1975619017057	-0.5255389448917537	0.22948488638486375	-2.290080855304713	0.022016629955599908	0.05293537711388843
WBGene00022093	556.8271572326315	-3.51566791918562	0.6379786299297826	-5.51063586498589	3.5753970426323767e-8	3.2469594073207976e-7
WBGene00022086	33.601013595188846	-3.2558150877847662	1.089314232163271	-2.988866749054621	0.0028001422087408257	0.009231367940171317
WBGene00022083	14.59861268872489	6.696726600196382	1.9698908835524207	3.3995419015898887	6.749883662482933e-4	0.0026903083135489518
WBGene00022078	2725.779750661417	-0.011531583172216434	0.33182132483102666	-0.03475238723155801	0.9722771871606695	0.994432547343617
WBGene00022077	1151.267401772115	-0.920195265289452	0.20034455826767913	-4.593063436542083	4.3678621488018925e-6	2.785872060607822e-5
WBGene00022101	270.38901011543936	-0.606914377181454	0.5015188110267552	-1.210152767627845	0.2262202782643446	0.3525893027559437
WBGene00022099	1800.3532977759428	-0.8869903823522194	0.5389735121402272	-1.6457031048335584	0.09982489948990998	0.18507595608693103
WBGene00022076	165.41033059805443	6.405590000056993	0.6686515223594638	9.579863031573835	9.71737179678625e-22	4.5581185425165533e-20
WBGene00004878	141.97038339851287	8.23222741698874	1.0215857067744327	8.058283668612862	7.737310220074279e-16	1.8737486145358176e-14
WBGene00003595	153.85282309493346	1.1223630276774408	1.45767570008174	0.7699675775719549	0.44131912556957653	0.5856260930589402
WBGene00003161	1327.5096834445626	-1.4198688599732718	0.6100151014036962	-2.3275962459060993	0.019933552980984905	0.04859717458451447
WBGene00022075	908.566663840272	-0.09433843664343343	0.3458470631312775	-0.2727750115594424	0.7850261692647531	0.8674277268264414
WBGene00004367	1812.2020869175867	-0.3394654733256647	0.22746993537659574	-1.492353144443686	0.13560659151402502	0.23621890927278585
WBGene00022100	1778.2384045654717	-4.325593344246014	0.5500094286754865	-7.864580348491038	3.703368239579889e-15	8.299370430737141e-14
WBGene00022074	2084.9497574777492	0.17656406548962125	0.19207487196239872	0.9192460402846765	0.3579668945608166	0.5005415247027559
WBGene00022377	52.06634876074508	0.5074542581096647	0.6028728590983771	0.8417268258992201	0.39994087896624897	0.5449774517537127
WBGene00022376	502.306904373549	6.400052178532366e-4	0.3201834572472267	0.00199887034563145	0.9984051332742178	1
WBGene00044651	828.7897207083822	-0.2707946312240968	0.311732440050845	-0.8686764559374346	0.38502412267928915	0.5292218229717086
WBGene00022378	3918.474077399233	-0.39108136246530756	0.3248150900572839	-1.2040122963386248	0.22858482593126667	0.3555227452637771
WBGene00006705	1569.0562331324327	-0.8851136834871534	0.39924261487801044	-2.216981981639415	0.02662432283702789	0.06219110553527376
WBGene00022382	3471.9538359683156	4.888151557551758	0.4734849841200714	10.323773132184838	5.501763907134693e-25	3.7364153143236486e-23
WBGene00050885	211.7465812025003	-0.12583547343976634	0.3523158765610983	-0.35716662748221073	0.7209670677926225	0.8181260878257003
WBGene00022379	313.4066903989141	-0.4445942412266176	0.27347100800188384	-1.6257454290129174	0.10400382157343034	0.19107735744259963
WBGene00022380	3089.4368794720726	0.06522005416594691	0.30819680036237784	0.2116182065785925	0.8324049042105607	0.900676406467786
WBGene00022381	2225.735647056202	0.5072843889547989	0.1586161756919158	3.1981882474591377	0.0013829397173234362	0.005024777479551541
WBGene00022375	37.75349494977669	4.190638185963985	0.9948277813316796	4.212425773186977	2.5264274908725383e-5	1.3822568609506977e-4
WBGene00022374	90.36463713925009	-0.943383066416909	1.0613613209233952	-0.8888425155687378	0.3740877230021071	0.5177432423615907
WBGene00044485	158.17801084860267	1.847681500079372	0.9653961004851342	1.91391025833942	0.05563162341958607	0.11477874371675542
WBGene00021876	2822.3543944455896	-1.038868488642128	0.4360201827740058	-2.382615598279737	0.017190133926433614	0.04317573435132546
WBGene00021877	130.10241491621898	-0.3068926638843933	0.592719610552282	-0.5177703899461636	0.6046184798282376	0.7284335252539198
WBGene00021868	4460.509398225906	0.37210469653622813	0.20260761393433147	1.8365780501064166	0.0662722101445162	0.13261036635563853
WBGene00045397	389.5371646815898	4.597118984836315	0.6986570413327701	6.579936525175174	4.7064914969823195e-11	6.471425808350689e-10
WBGene00021875	204.22069883625653	1.2639072056631744	0.9986317617293298	1.2656389012447065	0.20564239200454737	0.32796958986226565
WBGene00044487	25.07094068417711	-1.1349172054358427	1.1714813560499882	-0.9687881071044675	0.3326509216167197	0.47356975899135634
WBGene00021894	532.3857159000919	-2.5836715093758125	0.7244226395666175	-3.5665250756402123	0.00036174620986754535	0.0015430026756228996
WBGene00044488	484.6614849266832	6.417115949651604	0.6061979625210748	10.585842161138094	3.4664933577400047e-26	2.880139694037174e-24
WBGene00235268	225.76398847546028	1.5517058142906317	1.293529248152477	1.1995908221688094	0.23029829271728708	0.35739680561697784
WBGene00043062	220.10768683997853	5.515798130674861	1.0158421436071232	5.429778795245667	5.64239444691071e-8	4.959718697847231e-7
WBGene00021873	86.18065227078723	5.095762004575625	1.364512554890793	3.734492574883972	1.880940402248316e-4	8.573180356906535e-4
WBGene00043702	47.90562847764622	9.331444731410537	1.5068741102736714	6.1925841500560415	5.918573249281588e-10	6.987763730444324e-9
WBGene00021879	1136.4754921704996	7.186478869181474	0.665472322843624	10.799064998635846	3.477264057894475e-27	3.352769418784673e-25
WBGene00021895	699.9441104307423	7.660269661777849	0.7532916834281419	10.16906177288041	2.725209584600326e-24	1.6758966028132713e-22
WBGene00044495	106.87947453604907	-0.149266744472545	0.6036913781724759	-0.24725671074583278	0.8047095585985791	0.8813198981205291
WBGene00044492	61.64045500194407	5.971644699745608	1.1430297572456396	5.2244000314877965	1.7472068953329467e-7	1.4296161186537782e-6
WBGene00021872	1068.963903575629	5.767470992279111	0.5637905081844066	10.229812152837214	1.458019151613133e-24	9.372123106253966e-23
WBGene00021881	27.663481572949827	-0.6723832048853525	1.0118109034547942	-0.6645344526230373	0.506348305778756	0.6435967561448587
WBGene00021882	1544.6469852958226	-1.2174605797927054	0.3643939820063732	-3.341055670264643	8.346048655381249e-4	0.0032421109176089306
WBGene00021871	122.89833898920644	-2.6697366865784864	0.5454416552054497	-4.894632929296325	9.848938634953465e-7	7.109076778094876e-6
WBGene00235102	1387.321513450652	0.02303074594951924	0.21809720831675464	0.1055985362090028	0.9159008861946651	0.9570119634999444
WBGene00021883	4856.898794524491	1.9546218818627146	0.6002415150368852	3.256392356904207	0.0011283770657341426	0.004209517498630835
WBGene00021884	95.2751920308847	0.4444158026912063	0.5439152943694718	0.8170680385194733	0.4138895468655796	0.5597848057875446
WBGene00021898	223.09757212891358	-0.6287818097889958	0.47859443404533003	-1.3138092820557976	0.18891039320964242	0.3067658116160323
WBGene00044493	484.5217411311627	0.40736577191557477	0.28356146116656006	1.4366048553977995	0.15083030320087318	0.2569494313444911
WBGene00021887	188.63043501952086	-0.9041040647538985	0.759886938964332	-1.1897876097016793	0.2341298806905502	0.3622693151447642
WBGene00006708	2639.4116771177464	-0.02925804521277725	0.28942072908251604	-0.10109174040687169	0.9194776346576604	0.9591673302327882
WBGene00021888	2706.0081650402167	2.0293824890602776	0.2846445039967243	7.129533367289719	1.0070976324426045e-12	1.673496278590796e-11
WBGene00021870	938.8364093395857	3.4602035909621667	0.5809387426415519	5.956227975480653	2.581261935690455e-9	2.7691834777118756e-8
WBGene00021897	247.7312377507434	-3.5313978388436627	0.8502490826367067	-4.153368596285277	3.276163770684059e-5	1.7473126097225186e-4
WBGene00002243	677.4687522449598	-2.1117337405597065	0.7383034665992811	-2.8602516933675233	0.004233049007742983	0.01312430041701973
WBGene00021890	8041.868833067496	-1.3651685507324285	0.37515140534854863	-3.6389802390959107	2.737197999607571e-4	0.0012006468057812485
WBGene00219425	177.99095766536183	-1.2485875115569218	0.7647468213329444	-1.6326808778108408	0.10253613121580052	0.1889810465593869
WBGene00021892	20.56013644609369	-0.054113803150960045	0.9934418758123944	-0.05447103093646831	0.9565598882763588	0.9842882600303199
WBGene00021869	35.334726130741586	0.3562400630093812	0.8222349803311048	0.43325821879522486	0.6648271879346156	0.7757227665301184
WBGene00003008	70.976981621662	-4.524585966447955	1.0282156165727934	-4.400425254703991	1.0803893843979122e-5	6.372991761440856e-5
WBGene00021893	2146.9596681277626	-4.381817928952184	0.6411135620492593	-6.834698543805741	8.217765044510929e-12	1.2330594620101894e-10
WBGene00022069	13264.016883030983	0.39578148814696046	0.4548535107601945	0.8701295665180043	0.384229601539261	0.5284087318227907
WBGene00022067	827.3359044600254	-0.4899780075368868	0.23106386848451307	-2.120530616710104	0.03396132237474575	0.07602118880675389
WBGene00022070	23.99323095735584	-0.1875815674132286	1.1431503566142145	-0.16409177176728365	0.8696588991935574	0.9261058254087133
WBGene00022071	11.359643817721308	-7.0332645493128325	1.7431300176982023	-4.03484793325987	5.463767160088207e-5	2.784471224814936e-4
WBGene00022072	1152.922153053625	-5.322599040722611	0.7535011790920375	-7.063823107929702	1.6198292639773225e-12	2.6493961364739035e-11
WBGene00235279	72.29242513170546	0.9563784832600357	1.0395409286304151	0.9200007973904932	0.35757234253447107	0.5001759977902743
WBGene00022073	726.8240462997118	-1.7476473233495406	0.44218563744742906	-3.9522932798949544	7.740578976947536e-5	3.8261975829088766e-4
WBGene00003153	17805.507603098544	-1.1871055204091228	0.3590197318644827	-3.306518876397616	9.446298564806847e-4	0.0035996873281845068
WBGene00020728	42.54852497807107	3.474690472748891	1.0639002100469226	3.2659928440052117	0.0010908100592621397	0.004084119248136278
WBGene00022061	76.07975098673339	2.757339101659115	0.9720799076135551	2.836535433006069	0.004560591758079737	0.013976151316697175
WBGene00022063	108.90075517924448	-2.463223785436712	0.7943611156974939	-3.100886658171658	0.0019294212778608252	0.006697235635596909
WBGene00022062	25.33737042596031	-2.1191215768722995	0.9532957079113681	-2.2229425342900244	0.026219675169626793	0.06138359204879654
WBGene00019766	2105.246483877961	0.5069547040900664	0.26533471866808594	1.9106233312958532	0.05605300385555445	0.11546194385121461
WBGene00022059	3268.0583700085053	-1.0481098881793445	0.20491295234957455	-5.114903065723754	3.1390211454162264e-7	2.4676150121490415e-6
WBGene00022060	194.4829737595954	-1.2964296127325925	0.6241300471518899	-2.0771786563531527	0.03778507303564832	0.08326789514910085
WBGene00020831	3731.922659920118	1.9971716388047287	0.3553648760588281	5.620059193678194	1.9089204388035854e-8	1.804923562597579e-7
WBGene00020832	10.850866425012994	2.1486074183062094	1.3584292284395445	1.5816852091546636	0.11372145092005881	0.20561743990870687
WBGene00044469	464.9900336998946	6.783998675510634	0.7863344691747933	8.627370338515107	6.2778642856076024e-18	1.8785486617086352e-16
WBGene00020833	483.3328482378966	-2.142625135336548	0.7316166296386243	-2.9286173229753936	0.003404733130826336	0.010873427009508765
WBGene00001548	107.68622826797642	-1.3388962209358173	1.1018299165207883	-1.215156895688225	0.22430625690632391	0.3504364605797939
WBGene00021089	70.08741844957493	-0.3347591682754334	0.7379749042805293	-0.45361863436507877	0.6501033390153765	0.7641658409385679
WBGene00021088	9823.90821990453	0.607791351978586	0.30524497387397925	1.9911592458505587	0.04646338273321074	0.09893103030162918
WBGene00021087	248.99921674368304	-0.968283341639565	1.714077062227409	-0.5649007054451216	0.5721413038365906	0.7019752702794395
WBGene00021086	32.07706356273762	0	2.4669926667505426	0	1	1
WBGene00021085	121.49279232305649	-4.825625349656903	1.9836772020608455	-2.432666637819678	0.014988093036656956	0.03849293213294667
WBGene00021084	495.3503326194502	-0.1850197483408181	1.7067661266062468	-0.10840369131810314	0.9136754731445885	0.9557276291879447
WBGene00021083	179.01475870167735	1.2577617233012137	2.336707329349233	0.538262412028937	0.5903958974093318	0.7172733855124651
WBGene00021082	202.48804883454622	-0.31221592744772786	0.5849595949074924	-0.5337393046730053	0.59352191170617985	0.7198953456165964
WBGene00018328	384.7298002990805	-0.39650145792622016	0.3205686213922874	-1.236869211353696	0.21613564202175703	0.34071455036753556
WBGene00001999	17431.710359670153	-0.022889370725002828	0.30704200270660564	-0.07454801142264172	0.9405743398248912	0.9729005488421165
WBGene00018330	2607.4739866972413	-0.4810777147026125	0.341104053578963	-1.4103547279928372	0.1584349660786643	0.2670818759061802
WBGene00021953	16.205194633521614	-1.0508945276836195	1.5737117716219824	-0.6677808138910283	0.504273515317222	0.6415338254809422
WBGene00021952	9524.336592455766	2.8517321589854174	0.2312525826614478	12.331677018112847	6.116043439550269e-35	1.3086657332297972e-32
WBGene00015249	1662.0342636437508	-0.5310114112304298	0.15983969146009183	-3.322149876415463	8.932669876307161e-4	0.00343750439684449
WBGene00015250	1348.856862049261	-0.39194438615077665	0.3697373056822264	-1.0600617793424294	0.28911649439945647	0.4256762788688387
WBGene00015251	1320.9193740020532	-0.544742078325477	0.30587748662155645	-1.780915896564343	0.07492619127758979	0.146770392244288
WBGene00015248	5463.643568772177	0.5120867403622008	0.3255360140441037	1.5730571066487997	0.11570559571465441	0.20833676139053625
WBGene00219410	13.038224396325111	-0.9138067827748257	1.2693349744841989	-0.7199098749691003	0.47158048756757137	0.6123624960342978
WBGene00001119	159.87177467312233	-1.2346465742465413	0.660623731882774	-1.868910417020299	0.06163527878789287	0.12498287091612184
WBGene00015413	3551.5435583638064	-0.3079512180632236	0.30355523248407484	-1.0144816662957026	0.3103529732985254	0.44982030647888716
WBGene00015412	20.991077472786863	-1.9317460866428764	1.1887738266950691	-1.6249904256500645	0.10416459891563039	0.19130523633887675
WBGene00015416	27.761011128612683	0.6635448836056034	1.1143751602221004	0.5954412008549756	0.5515485919896448	0.6839788650309153
WBGene00195067	21.093565814104064	1.255117464649117	1.3277425737210204	0.94530181489295	0.34450481213054895	0.4860640855685583
WBGene00001702	1545.8153047041103	-3.903670364967226	0.8805800221772547	-4.433067145124767	9.290191774522644e-6	5.5534938965956264e-5
WBGene00001692	860.3577722093553	-4.184253792123538	0.7318551450289856	-5.717325102575891	1.0821396119930098e-8	1.0624148799076565e-7
WBGene00001699	1747.8984580177703	-3.6905137114653073	0.6779971139900931	-5.443258732690171	5.231457450056906e-8	4.624525487826196e-7
WBGene00017281	9.22049298789554	-6.101306141252167	1.9963880454756848	-3.056172448577447	0.0022418227733288273	0.007632360880426391
WBGene00019048	115.06842648127967	-0.614797505828407	0.4261300791763772	-1.442746090622576	0.1490920103736937	0.25465469677825
WBGene00019047	79.23417453828571	-2.0619927699481035	0.7168389521450539	-2.8765077061979394	0.004021023769721429	0.012535902239757236
WBGene00015651	63.053276199404564	0.15168620892230006	0.6536763293747054	0.2320509434193529	0.8164984463709581	0.8898762023663388
WBGene00000424	1971.8432058839007	0.5349095108266959	0.21518967355237273	2.485758270814561	0.01292757438952154	0.033966141625622615
WBGene00015658	1792.1812960537302	0.48090901661077384	0.2910927936616601	1.6520814911335076	0.09851793954156947	0.18324008283392654
WBGene00006769	3847.2125142033024	-0.20533494265320054	0.402449360753305	-0.5102131166734977	0.6099021638300403	0.7328209076173252
WBGene00019778	1578.9518637717879	0.9657585282859925	0.21771100351370473	4.435965627365264	9.166047401901113e-6	5.485580858915532e-5
WBGene00019777	480.0834284493153	0.06721954485253603	0.36428801567986724	0.18452307503743937	0.8536031266889659	0.9158223115743102
WBGene00015037	296.7972788550504	0.5764300813558311	0.4344770745848566	1.3267215120765825	0.18460082215426918	0.30130249133225545
WBGene00015038	205.38020161632525	3.5749059578017097	0.3736412606713743	9.567749427293357	1.0925806544829295e-21	5.0791993520902856e-20
WBGene00003889	137.09820420392626	-2.4345747752292377	0.9268842389493903	-2.6266222608216885	0.008623700639205631	0.024105619896992118
WBGene00015035	227.50459114497048	2.0750139536577055	0.7619592220975756	2.7232611581830577	0.006464093663700575	0.01885863709880519
WBGene00021375	201.57754852573893	-0.6685754402851501	0.4797201119440521	-1.3936781544883894	0.16341481591169132	0.27349613463416034
WBGene00021374	180.09476916997588	-0.13498828974604793	0.33405751644783716	-0.40408697035597535	0.6861487660506672	0.7913204168422491
WBGene00021376	254.82742589896608	-0.2590902417538794	0.30767252697368663	-0.8420974218996089	0.39973342423462155	0.5447898164684398
WBGene00006383	1153.1077794957062	0.03814524030002284	0.2959259044299001	0.1289013220167713	0.8974357305797668	0.9451787547472158
WBGene00021377	1931.9622691974535	-0.6536368324091455	0.29536911171290653	-2.2129491760955315	0.02690114979595547	0.06272517686413262
WBGene00021378	190.20455978386323	-0.5478437139346863	0.3961088351542617	-1.3830636060448704	0.16664536366532967	0.2778903215895101
WBGene00021379	60.4566659330155	-4.932351493518255	1.457943400161724	-3.3830884607530916	7.167554127410978e-4	0.002833642001269539
WBGene00021381	13.642475735653594	6.222882198337993	1.9833043678345557	3.137633486448862	0.001703177013725003	0.006020281727627189
WBGene00002188	131.16702986419386	5.834953887580305	1.0695832760514004	5.455352582850125	4.887576592424158e-8	4.3451306985580726e-7
WBGene00022610	1970.0228333679627	6.513985417269753	0.7696589909281263	8.463469528777393	2.5953824635630636e-17	7.226359016195197e-16
WBGene00000481	606.7733276358699	-2.154943781427795	0.8210405601034693	-2.6246496045898446	0.008673817817628977	0.02420672401489452
WBGene00006756	638.9424658860936	-1.9226468453922585	0.9259337536048716	-2.0764410390127317	0.037853178968697436	0.08335917883703002
WBGene00022609	105.74046154984428	-0.9471195065107204	0.7120563519749867	-1.3301187523764848	0.18347914792491685	0.29975361265424133
WBGene00022608	843.1262378221815	-0.423559689023744	0.8521614267469079	-0.4970416117526772	0.619159707668558	0.7397899972296241
WBGene00016987	2596.957272217514	-3.4752436975056837	0.6972172760933737	-4.984448631247438	6.213875101639983e-7	4.635182859962585e-6
WBGene00021362	527.650031947302	-1.9077206250278769	0.7172343987915747	-2.659828681170453	0.007818040698602733	0.022183069157524923
WBGene00003129	1341.0282286645322	-0.1972906948879617	0.207533200958216	-0.950646421763058	0.3417838948661052	0.4833120077682929
WBGene00021363	1340.6114638507077	0.20144311147729088	0.34429449074542645	0.5850895581894141	0.5584874995338792	0.6904839910336547
WBGene00021359	1572.0075835982145	-0.9446390577601582	0.47427737036174367	-1.991743896698376	0.046399164714477484	0.09880776453171619
WBGene00021358	12.659049223265768	0.5390551778718398	1.0008253582758242	0.5386106311299897	0.5901555504406242	0.71718840803466
WBGene00021364	8.320846926738497	-3.0786116987198326	3.057296106211391	-1.0069720405770104	0.3139482103877558	0.4534742968611749
WBGene00021357	49.842970193072006	-2.338628570631757	1.0854412892139567	-2.154541746173411	0.031197711819107497	0.07105690560140844
WBGene00021367	976.2603336486047	1.9657164675985186	0.2113602478605064	9.300313031880304	1.400327972950405e-20	5.696125764970137e-19
WBGene00021366	597.7194328564827	-0.23132116130908498	0.3046926239108731	-0.7591951467021718	0.4477358288767936	0.5910279427918124
WBGene00021365	1856.2537119434087	-0.10422162677992931	0.41242395681779875	-0.25270507461323954	0.8004961261657553	0.8783807158910499
WBGene00021370	524.0222212774689	-0.624660846775485	0.381620678783764	-1.636863203446671	0.10165905596200073	0.1875194206573514
WBGene00021371	328.5904083310325	1.6366451312803736	0.33736676333966775	4.851234054827641	1.2269564961725008e-6	8.671973063445458e-6
WBGene00021369	3625.623601698693	1.1271036655879556	0.3053832947446016	3.690783631536152	2.235642481000546e-4	0.0010014549914892034
WBGene00021372	522.1252469911277	-1.782131342167794	0.45486859641966904	-3.9179036675540715	8.932238647527122e-5	4.351889197578716e-4
WBGene00021368	8.819017980126201	1.4797215501134384	1.2045456638054528	1.2284478659270068	0.21927888873467205	0.3444425022159672
WBGene00006869	705.6744788456782	-0.1912813996257566	0.5461601560273694	-0.35022950230769123	0.7261664675165161	0.8219958129290516
WBGene00019546	466.2223781037795	2.70103942026009	0.5922973555856876	4.560276007967641	5.108642910380977e-6	3.21243970451493e-5
WBGene00019545	150.81463458811047	-0.11036885482126352	0.9264699727597786	-0.11912836688327372	0.9051736572419742	0.9501890138521262
WBGene00003884	466.8640899865885	-1.561945337230188	0.5787794008643737	-2.698688541605856	0.006961329292926918	0.020073096465851665
WBGene00019725	342.5920742391144	0.5128675547911685	0.2539961204674488	2.0191944422115524	0.043467013763484386	0.09342985482119527
WBGene00019724	243.68492484196514	-0.06413270788888384	0.37988539385522857	-0.16882119956768943	0.865937282819213	0.9243449981299875
WBGene00044690	121.57502676631367	-0.061202328776852985	0.27741145609084644	-0.22061932711535354	0.825388850979233	0.8956528885319969
WBGene00019726	2514.935715138577	0.5873914963152913	0.36066000902103373	1.628657133097988	0.10338562220385868	0.19021006111004388
WBGene00017907	86.52140251187102	-0.3831589035167844	1.1022103894487565	-0.3476277371223219	0.728119772772865	0.8236100261215259
WBGene00000287	250.793977869833	2.577372716435746	1.0189150534977975	2.5295265857423286	0.01142165206290474	0.03056804100489905
WBGene00017906	12.300612638066568	-0.8010528758889353	1.0294702693984426	-0.7781214277873415	0.4364974315358382	0.581252334236129
WBGene00006970	1442.1610447678543	-1.6214648628618242	0.7060286958892866	-2.296599093354824	0.021641650421197527	0.052167064749861936
WBGene00000009	56.053081573560206	6.830824345728248	1.0276766314244055	6.646861606904909	2.994082998930505e-11	4.2170943591789436e-10
WBGene00018144	362.06697460708637	-1.055451610199715	0.5386088346047736	-1.9595883735813504	0.050043921381493814	0.10544800377430641
WBGene00018145	13277.395531196338	0.9000507688621328	0.5765612265093143	1.5610671121804833	0.11850791683996759	0.21240317395757816
WBGene00018146	833.743435884776	5.00176032424681	0.8031739617140772	6.227493124369229	4.739575333007644e-10	5.707954256097101e-9
WBGene00018143	6.721114909524697	-0.15825186984978606	1.9037122833693685	-0.08312803947963034	0.933749730719706	0.9677530506991148
WBGene00018142	19.854905714487828	1.2196361451002442	0.9263063860160059	1.3166660227247637	0.1879505974781636	0.3054930627064428
WBGene00044471	18.060967395234353	-3.8062238189955084	1.6356177489514823	-2.3270863998849975	0.01996066720981794	0.04863291558529967
WBGene00044472	14.527399566395923	-4.194676144041615	1.4885366177383725	-2.817986533925414	0.004832583657272397	0.014665816344782366
WBGene00018971	1086.4167524741065	6.400663618878529	0.6963126392930016	9.192226677627765	3.8479217501726303e-20	1.5063793919222177e-18
WBGene00021581	21.993122102959415	7.219343969034363	2.0164703285724994	3.5801885436841934	3.433463742340198e-4	0.00147094634271404
WBGene00021582	70.96465861689073	4.55266651099326	0.6826098001047867	6.669500658054403	2.5667523041716478e-11	3.6481047307698943e-10
WBGene00021580	135.85535538539963	8.913144202886862	1.2987697048749953	6.862759555778782	6.754286130116342e-12	1.0232972779089939e-10
WBGene00021583	1998.8396135994885	7.208384782685955	0.5969829137173529	12.074691950226956	1.4370137821932526e-33	2.6721613426022154e-31
WBGene00021579	14.881462189274037	2.9509325105475184	1.2946470612029675	2.279333572043607	0.022647243806609745	0.054231174039436496
WBGene00021585	60.82915720936669	5.208415242413231	1.3783455054718452	3.778744314641378	1.576211616761615e-4	7.307932755659372e-4
WBGene00021586	58.85141951344505	9.08470912332925	1.5087707303840006	6.021265484794419	1.7305862979769124e-9	1.9130755820523267e-8
WBGene00271795	101.52895560880593	5.038269211888847	0.8594750534898509	5.862030772657372	4.572402586201061e-9	4.742425524333371e-8
WBGene00021587	267.2151274989611	7.950949875068489	1.3383178073419346	5.941002825674167	2.8328373087022195e-9	3.0224671285470404e-8
WBGene00018547	3053.4539496935854	-1.4724454453367457	0.8346972222448438	-1.7640473768161524	0.07772400307525662	0.15126450635877253
WBGene00020929	240.83771081785375	-1.759642144782465	0.5768472889791787	-3.0504471086211162	0.0022850092290102367	0.0077557245017687735
WBGene00020930	10700.945719157105	-0.5498231896476863	0.36467657036713663	-1.5077008898437156	0.13163109768539805	0.23104593166040202
WBGene00018065	15.142365278260739	-1.4910749746443979	1.2172358078231997	-1.2249680506120737	0.22058725851083702	0.3459410620420958
WBGene00018064	1492.41338578483	0.05957116429768616	0.14983417457186518	0.3975806218301283	0.6909393470456202	0.7953771538693041
WBGene00003955	4664.658238587288	-1.9141346342049907	0.45984479805441303	-4.16256667967894	3.1469020452106466e-5	1.6845308411991193e-4
WBGene00006951	395.8783504777206	1.9500545095845712	0.3462814514496315	5.631414854653909	1.7873721148603575e-8	1.6982209509804613e-7
WBGene00020979	8.803976081692078	0	3.5335776866392767	0	1	1
WBGene00004157	855.9615014997624	-0.20650762515537163	0.7419963847465413	-0.2783135193117048	0.7807716990268638	0.8645108058977539
WBGene00020983	49.726358180364066	-0.1331001581908751	1.2975852765873752	-0.10257526853335296	0.9183000721325276	0.9583008502612295
WBGene00016437	10.957737295990853	-0.10968479165229021	1.277371940829431	-0.08586754424953863	0.9315717121257933	0.9666659427556593
WBGene00016435	3545.763604878315	2.1620004607951016	0.4562689158858822	4.7384346939291415	2.153754151281445e-6	1.4620443217303855e-5
WBGene00016432	1393.9114339020016	-0.794961766025691	0.2389154694565519	-3.327376698687396	8.76677762284043e-4	0.0033828326696829923
WBGene00006701	2359.628638343626	-1.6592739565449115	0.3515699167865581	-4.719613019541359	2.3629373257775115e-6	1.5868048593570392e-5
WBGene00016436	87.59461252667629	-1.5991864902303605	0.777749318008355	-2.05617215367739	0.039765925353873174	0.0869179750544918
WBGene00044477	53.12934691880262	-0.03088841645267377	0.7963972963310988	-0.03878518497610776	0.9690616566237936	0.992865252711358
WBGene00018643	22.96319185567816	3.710429208176675	1.3887602289980325	2.6717565283776077	0.007545537381419979	0.02152717696763106
WBGene00018645	144.43255612521804	10.035725373335746	1.4968892195086698	6.70438750078634	2.0225290025658754e-11	2.903667556992553e-10
WBGene00018646	130.66017838750804	7.6061580757401135	0.9660915966527633	7.873123109747896	3.458959790869186e-15	7.773949918471465e-14
WBGene00018647	67.8296523085169	4.385332021953757	1.1138346439059537	3.9371481628327154	8.245570002362668e-5	4.0476368144847543e-4
WBGene00235368	5.908098889345675	-4.0393729230943	2.3196768646885357	-1.7413515583070958	0.08162197385161479	0.15751608988908117
WBGene00019931	85.41066015325708	10.822148798799207	1.6725997556983043	6.4702561159235605	9.783694419180623e-11	1.2918115539104084e-9
WBGene00019533	7.442625272893343	6.274287754583151	2.5904345544089957	2.4220985409201434	0.015431165491115966	0.03941697546545076
WBGene00219216	133.99968847521663	6.96934747996033	0.9968672190047683	6.991249533632216	2.7244867584989463e-12	4.3248458503814574e-11
WBGene00019531	9.010788942827624	5.17798138497237	1.9096072066273677	2.7115426497145485	0.006697092489456009	0.019447589642183093
WBGene00004385	1081.8266992602844	0.2374165270139689	0.24492843651996588	0.9693301863485965	0.33238047275504207	0.4733573107616482
WBGene00004386	1450.726512360442	-0.12598558224463385	0.2710047944697223	-0.4648832227900287	0.6420150856676087	0.7575370628590457
WBGene00001033	585.3786121509671	-0.38504069402196955	0.19995274712269684	-1.925658434618542	0.054147037129090775	0.11226131138258534
WBGene00019535	165.2769999003934	-0.3633130254501491	0.6045456806156814	-0.6009686895457492	0.5478608407969807	0.6809936020213521
WBGene00044478	25.274333879458414	1.1136318793729887	1.153684666098794	0.9652827259451713	0.3344032214710939	0.47545770247392016
WBGene00003938	20.540680531646668	-1.9461842091484656	1.3888859137742768	-1.401255632192092	0.16113764360787053	0.27064193474784276
WBGene00017934	910.9338388313598	1.3686494131332805	0.46410531174723446	2.9490061382419333	0.0031879764411149956	0.010269373481174723
WBGene00017936	385.33010792876377	0.5363086519195337	0.7048231078491615	0.7609124132665477	0.446709383707171	0.5900719301062166
WBGene00001074	9514.94454255578	-4.773645164857028	1.2149560847867131	-3.9290680746662923	8.527569847132514e-5	4.1703394180403843e-4
WBGene00000611	1954.1066726174054	-0.7397662333192847	0.8207445549220933	-0.9013355359872046	0.36740994502390223	0.5102190026025385
WBGene00018085	191.16744640609937	-0.6554609887653099	0.9046533959921953	-0.7245437773949005	0.4687319612051297	0.6099393344345806
WBGene00000123	8866.38356233274	0.40323892254079535	0.3385860792582947	1.1909495021890117	0.2336734095721157	0.3616704971776107
WBGene00000610	165.54898786759833	-3.131712217524562	1.9373640502759708	-1.6164810207345701	0.10599035359722705	0.19404234917823332
WBGene00003668	261.10556429885196	0.06502735895968319	0.5973473397345881	0.10886021353769816	0.9133133640397881	0.9555300013734008
WBGene00017487	615.9251948071795	3.854955378038274	0.6401097356370999	6.022335176954377	1.71918408497965e-9	1.901816955197035e-8
WBGene00005715	29.195047197825044	-3.0984147865800074	0.9164677371762925	-3.3808225438753157	7.226919981971348e-4	0.002853500761334491
WBGene00017486	13.128538266586583	-2.674216303958701	1.250941068682434	-2.1377636172544445	0.03253593327922419	0.07349403873051075
WBGene00017488	17.454427433641005	-3.4716327916690486	1.5835320798372423	-2.192334993318145	0.028355326772102885	0.0655386511068729
WBGene00017485	59.41497341292647	-3.7797710276415564	1.6029492889974377	-2.358010358522077	0.01837318026384388	0.04556105345630122
WBGene00044479	25.940662211819202	-3.2242036785727666	1.3758130172745955	-2.3434897315913785	0.019104288113968974	0.04700834598931874
WBGene00017489	81.36318172007739	-3.437858703219619	0.9275512097321326	-3.7063815637871227	2.1024148345935201e-4	9.483026195885297e-4
WBGene00017484	567.0748222646545	-3.876996262783357	1.1128304720741284	-3.483905554416828	4.941538308732249e-4	0.00203820513288613
WBGene00017483	1441.0811638572145	-2.8843363762445144	1.1806786257211364	-2.442947905898454	0.014567839933879069	0.03758045578318597
WBGene00017482	1697.3254656872145	0.11711366952730977	0.786070993824253	0.14898612268791286	0.8815645832385176	0.9341990464503223
WBGene00021287	35.55095911601995	-0.12404460512145667	0.8420684864363893	-0.14730940193048908	0.8828878117717426	0.9352802726262883
WBGene00020972	326.4597899777935	4.488342104154894	0.7467600430806393	6.01042081153533	1.8504237842931027e-9	2.0383370599900047e-8
WBGene00020973	101.8222458913992	-2.266525437566688	1.1824854521363963	-1.9167469954676877	0.05527008170075323	0.11418048884615334
WBGene00020976	362.3859953155109	-1.858143077980735	1.0554352667881943	-1.7605467018695224	0.07831515637008839	0.15207393616369724
WBGene00020977	69.56891959861898	-0.7846684270769567	1.0633715825364716	-0.7379061467913961	0.46057148345225957	0.6024222551937946
WBGene00005662	1128.15066257047	0.44367735386257345	0.25426191694865075	1.744961884921901	0.08099150383539487	0.15639600567546888
WBGene00018898	9426.914146184581	-0.18319079671070915	0.4138454701038542	-0.44265507283367767	0.6580152434130826	0.7706529281031979
WBGene00021286	4433.457568395908	1.765316093060275	0.23061301054357516	7.654885077382536	1.934851923931866e-14	3.964226074120541e-13
WBGene00004419	54927.14831600004	0.1003454278357264	0.3349830080770956	0.2995537845687747	0.7645175406501286	0.8517055834073896
WBGene00021282	512.0135611067105	-0.5052966043382092	0.4750080150704301	-1.0637643751406767	0.2874354535257767	0.4240405916200068
WBGene00021281	4609.508274823229	-0.06512253584654788	0.4142896688793042	-0.1571908274292984	0.8750944570865917	0.929482892675953
WBGene00021285	8.96592747359536	-1.5252861813121281	1.3094153005086864	-1.164860515009699	0.24407545859590074	0.37400108170160756
WBGene00006228	7.757800869223234	-3.496993672043433	2.219009897066988	-1.5759252253293872	0.11504303677446368	0.20738283143879085
WBGene00019951	15.739246976846259	0.24523793485098902	1.469873413423262	0.1668428945046649	0.8674936667542483	0.9254318730047582
WBGene00019948	56.68986480636898	-1.9037420931921665	1.004564349235078	-1.8950922304198474	0.05808018381119218	0.11902551444907136
WBGene00019952	143.8996525966553	-6.250034541837834	1.5907558843468603	-3.928971505520472	8.530994636160794e-5	4.170708488789722e-4
WBGene00019956	280.2814288621116	-1.404804291223981	1.1682441375841381	-1.202492052841828	0.22917294333190713	0.3560809086684959
WBGene00019953	2155.579546931452	-0.07328969050762874	0.2410071094385684	-0.3040976288141821	0.7610535132844352	0.8491182769644912
WBGene00019947	15802.037487509037	-0.47780578101610116	0.35131780097552323	-1.3600386308047923	0.17381769951331727	0.28703165941410463
WBGene00019946	3963.1291930697125	0.6397570653460098	0.2790279435646407	2.292806437853423	0.021859151220492198	0.05261016056457444
WBGene00019955	468.017438740649	1.5904084909103473	0.3429171576105668	4.6378796033195036	3.5200171959978933e-6	2.2879189637748266e-5
WBGene00019945	19.532403102274873	4.537055306893329	1.4919992255194208	3.0409233659714605	0.0023585385188731145	0.00797065592055345
WBGene00019718	83.33763445647179	-1.503067076308824	0.9156780992229382	-1.641479770657784	0.10069786294076319	0.18634055433416905
WBGene00019721	76.79837323588458	-2.062953513707524	1.0095854433584333	-2.04336693568502	0.041016128020138765	0.08911581724054295
WBGene00019719	10508.279307290217	-0.6110392429575463	0.38712788279286897	-1.5783911986636212	0.11447576592308373	0.2066010025785995
WBGene00271788	44.37316140317739	4.749195227791178	0.8364215080136843	5.677992713350311	1.3628451881655114e-8	1.3181202377179744e-7
WBGene00019720	605.7088739241545	4.567093020948894	0.3505014721929322	13.03016786883838	8.242611039867182e-39	3.0654662962553666e-36
WBGene00019717	691.6915039256987	3.0566014520585707	0.5948875154869001	5.13811665648559	2.7750560062637713e-7	2.1947531553336765e-6
WBGene00022675	1188.6894281926557	-3.4956574611863895	0.6326170718162272	-5.525708389674733	3.281588053123725e-8	2.995815627690975e-7
WBGene00045248	35.51787617826098	0.42160731393373524	0.986508619428128	0.4273731679892853	0.66910754763114	0.7785072546739968
WBGene00022677	646.9065253441855	0.3064467310400556	0.2792330509912242	1.0974586638373502	0.2724409410444064	0.4068381930318956
WBGene00195011	16.573460975711967	1.0484613826204832	0.8712535989283349	1.203394033505421	0.2288238756750775	0.3556800615031058
WBGene00022678	4593.72704000009	1.1436653260126763	0.23821925592533968	4.800893704290272	1.5795910100224484e-6	1.0951270118309208e-5
WBGene00022679	14672.44081630857	-0.8437555440960265	1.1129177347875194	-0.7581472715565253	0.44836282311310616	0.5915123277777147
WBGene00022680	1999.6839476945077	1.3497318452961138	0.752895198354355	1.7927220790440659	0.07301737429823568	0.14358949849407546
WBGene00022683	455.7132074521113	1.1346362377773789	0.5014289017602036	2.2628058211131825	0.023647661922877063	0.05626450559563439
WBGene00022682	190.05905502752432	2.419357158804693	0.552533451314562	4.378661876577193	1.1941022899150859e-5	6.988339366232162e-5
WBGene00044481	217.89343786321845	5.438030140845172	0.7352371367797447	7.3962941598177805	1.4003760700453807e-13	2.5764280581989216e-12
WBGene00022681	330.059343945534	0.7391757092757371	0.30210751108340744	2.4467306576553853	0.014415852315454248	0.0372437335705252
WBGene00017901	1164.6849371169171	2.450235765377623	0.5036668904798253	4.864794195710129	1.14575965028943e-6	8.15342402620542e-6
WBGene00017900	1649.9495070187804	-1.845247020024863	0.7003109461528051	-2.634896727177869	0.00841628856935201	0.023611113287817388
WBGene00017593	93.20578952154739	-1.3480687206363369	0.7356460361636192	-1.8324964104564347	0.06687749605542877	0.13366941630016602
WBGene00017592	302.0721913066801	7.103985673629858	0.6449382242251875	11.014986252620407	3.235860067755296e-28	3.4383764801590285e-26
WBGene00017594	52.22142976799242	5.714660247146465	0.9424078789293108	6.063892689054138	1.3286582220182135e-9	1.4973767264014787e-8
WBGene00017591	4597.908889922128	6.100455280292389	0.6442676748179427	9.468820986581791	2.8302002376560045e-21	1.245288104568642e-19
WBGene00000684	34.668827584468836	0.20489164604508073	0.8430140310939013	0.24304654310345442	0.8079693420265417	0.8840249284146279
WBGene00017597	433.68782314837927	-1.2184237524673514	0.8941330210287456	-1.3626873449607002	0.17298106787047118	0.2859826714793353
WBGene00017923	1052.835315459299	-4.277301814475552	0.6907068050229064	-6.192644669736099	5.916300395324724e-10	6.987763730444324e-9
WBGene00006706	3670.2897241858345	-0.3329053028545088	0.21473196063288946	-1.5503295451376757	0.12106243943791066	0.2161878705865056
WBGene00017921	228.32221107887247	-2.1166013352523554	0.4774772773662522	-4.432883899580424	9.298094083460455e-6	5.556091414829852e-5
WBGene00004205	678.020312799016	-0.6561595896900179	0.30926260974256564	-2.121690657128626	0.03386372371086559	0.0758788501254763
WBGene00000685	1230.7481631331311	-1.5912235803517296	0.6184805888768342	-2.5727946987655743	0.010088102961022933	0.02753384033744159
WBGene00017924	513.0793849958817	-0.07317297838285897	0.3518177403142141	-0.20798547087906086	0.8352403118545121	0.9027081292652259
WBGene00017925	5882.4118392797745	0.04525698787574446	0.2874481512263431	0.15744400401486006	0.8748949356919254	0.9294433512811142
WBGene00017920	4767.5706461729615	-0.5416455178848868	0.2888876247586433	-1.8749349970855098	0.060801666692315064	0.12362952795287181
WBGene00017919	507.2026598553523	-0.31803465357292515	0.250122192900524	-1.271517132825597	0.20354473628522776	0.3253216802184854
WBGene00044482	71.68947915674671	-3.8032765477239607	0.9757635786915063	-3.897743911311113	9.709301104538256e-5	4.6866280362449806e-4
WBGene00020678	2592.840010723964	1.9419440964000365	0.6255014223827505	3.104619792873535	0.0019052375880783336	0.006628020295274737
WBGene00044620	369.57591956962705	-1.2852615978209703	0.785074534775743	-1.6371204782334534	0.10160529851364497	0.18746453611896227
WBGene00020675	15.633723998337395	-2.506686046124738	1.5403874330243041	-1.6273088136036407	0.10367152696964463	0.190646250443354
WBGene00020679	15542.695247628882	-0.7785849454715696	0.33142203008401266	-2.349225081006851	0.018812530829832197	0.04641618045235337
WBGene00019543	4607.563113463798	-0.04913559745140748	0.21159923468213068	-0.23221065768607396	0.8163744003445053	0.8898030935301914
WBGene00006968	1195.8800710055862	-0.20192545245657478	0.2269357043931436	-0.8897914631659678	0.3735778713200787	0.5171750731205911
WBGene00019544	1639.5613584345037	0.005086758828962644	0.1793011126799246	0.02836992338158636	0.9773671122063085	0.9972221760181945
WBGene00019541	42.6095317535296	-1.514535110279972	0.7591834343464259	-1.9949527897481345	0.04604802913096037	0.09820729314931743
WBGene00017116	124.39010872686283	0.6962263991066344	1.9040454438229408	0.36565639825736074	0.7146214853263999	0.8137630386234866
WBGene00001983	1759.091560843997	0.4149136202878745	0.30864266893923314	1.3443171085640282	0.17884586548520548	0.29344248097467535
WBGene00017119	3339.984405696695	0.013547133558136477	0.1796999214246818	0.07538753189613681	0.9399063790853248	0.9724028110552904
WBGene00017120	168.2548496933645	-1.9578081240635854	0.6744352355860185	-2.9028852894413815	0.003697420397474379	0.011662108854284864
WBGene00017121	20873.17201894746	0.026038325349709217	0.33697825235528556	0.07727004685826516	0.9384087187900767	0.971303703366311
WBGene00004432	39097.8996744255	0.031070405787910486	0.3039277191256078	0.10222958892100807	0.9185744422212838	0.9584591040411793
WBGene00021202	1173.2961889178334	-0.011832225937750273	0.3027082498575902	-0.03908788724230929	0.9688203181703917	0.9927818257443757
WBGene00021201	116.57362311596773	-0.5355098645629857	0.9865062965912056	-0.5428347152100271	0.5872436088611159	0.7147222355002829
WBGene00021204	200.42026175911926	-1.291939344613282	0.7144743475600481	-1.8082375511805213	0.07056953656144087	0.1398231146598968
WBGene00194835	25.28362134913843	0	2.6271609854693034	0	1	1
WBGene00021205	850.3995067992436	-0.4073622435114014	0.28185491579960786	-1.4452905401906357	0.14837629388836523	0.25364501090425506
WBGene00003216	171.18983153885122	-1.7514155525720527	0.8433464000046189	-2.076745157817073	0.03782508632812377	0.08332080784731255
WBGene00021200	229.45578948439186	-0.5361580547854848	0.5596821125205282	-0.95796889482656	0.3380784437293801	0.4789808063183242
WBGene00021199	129.77131963099814	0.9563455132825537	0.8720982458503118	1.0966029548082616	0.2728149952622218	0.4073188898868194
WBGene00021198	90.68872094099201	0.5282546550729067	0.825380101224852	0.6400138000528297	0.5221636276725081	0.6578107802439371
WBGene00020004	150.1092043883002	2.4379050972168845	0.7307219263449709	3.3362966257371607	8.490252271642588e-4	0.003294850695231235
WBGene00020006	809.1576790300147	0.9084235988781102	0.39864350719054176	2.278786892279437	0.02267973646341596	0.05429233464498962
WBGene00003694	473.4396204407862	1.2719567953697675	0.31923447050767384	3.98439677691132	6.765175559995774e-5	3.3804236163510553e-4
WBGene00020003	75.73552596993483	1.872175450348618	0.5655607298676456	3.310299586724755	9.319616435495594e-4	0.0035566188302575416
WBGene00001324	1775.5279083540863	-0.10924430457609781	0.17768619907727493	-0.6148159234842316	0.5386762921319475	0.6730222110943065
WBGene00001060	1152.264691513951	-0.09116290247092418	0.22550948896665216	-0.40425306663882843	0.6860266343981537	0.7912964133288407
WBGene00001058	2790.012224745912	0.7600917396346664	0.2563364182371438	2.9652116732452924	0.0030247473014972997	0.009826654086811111
WBGene00044483	357.59821816428877	-0.11609375803422044	0.25885180601936775	-0.44849506680874424	0.6537959456718244	0.7672070221165875
WBGene00019163	1715.0997070954659	0.165851749797669	0.2672035225722448	0.6206944736397593	0.5348006662270711	0.6693578851335618
WBGene00019162	8013.837930780933	0.40878325164846036	0.2157632856350025	1.8945913362664557	0.058146563478249605	0.11913028876315043
WBGene00019164	396.98866102403724	5.610597001135649	0.8106788680965884	6.920862528844373	4.4890195418113255e-12	6.928704075404438e-11
WBGene00019166	1690.3829196825468	2.5401415087638752	0.4921334298976922	5.16148945478452	2.4499269382880475e-7	1.9534384265471825e-6
WBGene00021195	11.519680286958879	-4.609100305713838	1.7171979887097257	-2.6840820546133064	0.007272925381343207	0.020856084901153094
WBGene00021196	9.383482798904888	-3.405935235751694	1.6687456711916986	-2.0410151735820947	0.04124931890893699	0.0895254079974428
WBGene00006217	33.47962779009122	-2.6751730594798686	1.8684850366171886	-1.4317337345784442	0.15222003804203618	0.2588608456158072
WBGene00020354	67.31686538373638	0	2.6224813956782485	0	1	1
WBGene00020353	16.0541344680545	-1.5376368459603031	1.3634438946986727	-1.1277595300686194	0.2594214890499089	0.3916275331312464
WBGene00021178	277.54104187421444	4.506240875162728	0.6310635779608229	7.140708214731544	9.285126531534988e-13	1.556155326422495e-11
WBGene00006212	12.43467536094629	1.601946651059436	1.4235862209508154	1.125289517054677	0.26046637044775034	0.39274878911032535
WBGene00021176	122.12359833814419	-4.932438752822555	1.0713030211663965	-4.604149017942927	4.141558417908125e-6	2.65781193458196e-5
WBGene00021180	45.19016085937813	-0.3091670035167486	1.0749356095469311	-0.2876144401310305	0.7736418901207609	0.858991066511678
WBGene00021183	13.712257813155718	-0.7555597972909367	1.2569124339936701	-0.6011236557587764	0.54775762855100385	0.6809912573994492
WBGene00006051	11.194928747365026	-1.5608331142148895	2.429379216648149	-0.6424822866346878	0.5205600868242355	0.6564348078854643
WBGene00003976	170.27115910241866	0.5238095187055043	1.2441674101746125	0.4210120876192942	0.6737462552843845	0.781866010961522
WBGene00005638	16.800978180097452	0.37495015540401	1.2034319084322982	0.3115674038362958	0.7553693098808452	0.8447731589984524
WBGene00020905	6.725809272854023	-3.1595872009317567	2.3826789582871433	-1.3260650117979453	0.18481816417312172	0.30143674682929533
WBGene00006053	9.995925554091313	0	2.628745973307705	0	1	1
WBGene00020906	90.96071374647053	-2.7264693698621256	1.2448167096392762	-2.190257689143813	0.028505553513999658	0.06580797308434447
WBGene00015626	32.934930542070916	-3.010653771821567	1.141433909685625	-2.6376067385721567	0.00834933449098471	0.023462727385541258
WBGene00044484	133.56099493235578	-3.6679090869659183	0.9145773699807178	-4.010496221925161	6.059127003411926e-5	3.0589387134225687e-4
WBGene00015330	3577.341340624562	-1.1570140336070143	0.3726255901575782	-3.1050310664861454	0.0019025904027084623	0.006621760715308864
WBGene00015326	3425.9158448857384	0.5175046676146497	0.35391073774974907	1.4622463022881727	0.14367372751500979	0.24715678676040229
WBGene00015327	375.4075219309983	0.03159440020601931	0.3142813714744134	0.10052902613285021	0.9199243400325597	0.9592908866618989
WBGene00015329	2597.0582469218357	0.16476744244862174	0.2686096755384842	0.6134084415176445	0.5396063057760847	0.6738607688057598
WBGene00015328	1936.1938937999798	-0.9017470075165352	0.5368504019412164	-1.6796988588550485	0.09301592193818706	0.17520793639304533
WBGene00006428	46.32524180532627	0.5305533497556169	0.8450094066268116	0.6278667972153469	0.5300912033879621	0.6650622166200778
WBGene00004929	1980.9381816777745	0.14567613928925985	0.30737547401577775	0.4739354685201143	0.6355459255234166	0.7527469939851205
WBGene00016056	22.69693603736642	0.48878278523568	0.8480832280873527	0.5763382284283722	0.5643865882316468	0.6956516486961867
WBGene00016057	943.5131738263242	0.17583231056006873	0.34638393882280355	0.5076225853821059	0.6117180484394673	0.7342684943229447
WBGene00016055	610.4678694638645	0.7083908685320163	0.24536406350538034	2.887101144363313	0.0038880922006114065	0.01217562152637333
WBGene00002247	28246.270367188332	-3.8528761659138855	0.3202152104532825	-12.03214600724283	2.4081867086652493e-33	4.4253972222766105e-31
WBGene00020994	1929.3555184950364	-0.6582968732640517	0.22870452062641386	-2.8783728081150257	0.003997324376068564	0.01246950207714
WBGene00020993	778.3494684632573	-0.7525815166018456	0.19526347375598305	-3.854184820773659	1.1611585836812916e-4	5.512856254438229e-4
WBGene00020995	355.85324503818225	1.945918390525737	0.7095609939020844	2.7424258199771665	0.006098722327500145	0.017923244168495254
WBGene00020997	59.651462076088194	-2.6588281254469726	1.3159528383430736	-2.020458520986758	0.043335848479274915	0.09322489371247407
WBGene00006586	3970.334844486479	1.949200214050831	0.893667707897324	2.181124143600342	0.029174235522668634	0.06717298921935201
WBGene00195093	1181.566903630672	-0.33550942299526737	0.4166959989658081	-0.8051659335053934	0.4207239320979872	0.5661360974647278
WBGene00043064	723.2632496667369	1.31475790391408	0.3894966505859437	3.37553070594114	7.3673470316845e-4	0.002900881286486309
WBGene00021994	134.95179659958708	-3.6916610055905137	0.9181156437303873	-4.020910688974822	5.797358313993765e-5	2.9343725490791516e-4
WBGene00018118	133.71813547121394	-0.4854170335683299	1.0254001647859654	-0.4733927789739066	0.6359329806795165	0.7530912174536807
WBGene00018117	351.8237513743853	-3.533132270443985	0.864687507587518	-4.086022105606036	4.3883199107949413e-5	2.2795329899107742e-4
WBGene00022709	51.397491130574885	-5.438092478269882	1.3152759323239276	-4.134563968384531	3.556291901957277e-5	1.8830264240194124e-4
WBGene00022706	42.3791121009788	-3.4456287741156286	1.084587965201981	-3.1769011686147146	0.0014885775426626848	0.0053538064048793774
WBGene00022705	19.68469966168641	-2.119844414324833	1.401646468795522	-1.5123959297286147	0.13043316976521777	0.22930400807346105
WBGene00021159	251.26121656801234	2.701888594288353	0.4200771314555067	6.431886889264119	1.260295153997924e-10	1.6432228969488793e-9
WBGene00021158	77.34164409987802	-2.2427923138492267	0.8090430815283711	-2.7721543698418953	0.0055686621370024504	0.016593515373823347
WBGene00021157	149.82402811650334	-2.9872047642450426	1.0867605368373454	-2.7487239948354283	0.005982774093504827	0.017625600026508
WBGene00021156	231.56873064819095	-2.058511654366748	0.8053101605975627	-2.5561724601106173	0.01058306525545545	0.02867432424808571
WBGene00021160	338.3013858362763	2.4382362312044843	0.6754276448472208	3.6099147700061995	3.0629763220483636e-4	0.0013264122581201953
WBGene00021161	656.256577197159	-4.484422326915019	0.5947920615186904	-7.539479117231129	4.7185235472778526e-14	9.212917226060006e-13
WBGene00021155	1176.4780633507085	-1.4453340644745485	0.6153165540934158	-2.3489276452249026	0.01882756502263047	0.046422504444118065
WBGene00018319	1912.017472514105	0.08711383442076846	0.2796902628434538	0.31146538150856967	0.7554468564853536	0.8447731589984524
WBGene00018318	179.75282516507147	1.348749493705412	0.5392573758977737	2.5011238677263687	0.012379986974638086	0.0327921649217987
WBGene00018317	1516.5254889605412	-1.1807337434731042	0.23252893809635383	-5.077792695994851	3.8184498895900543e-7	2.957074232791108e-6
WBGene00018321	638.8017389634803	-0.48142405048771875	0.2356086117858603	-2.043321111391611	0.04102066107295158	0.08911581724054295
WBGene00018316	2134.197000391272	0.03425789711175974	0.24507581945304302	0.1397848926434932	0.888829950017342	0.9392730108673696
WBGene00001243	1054.9151527569393	6.415246693201027	0.8037122908693505	7.982018896664943	1.4395898314192842e-15	3.391612845666549e-14
WBGene00018314	18.083307277098395	2.4217616213879345	1.3739797160710363	1.7625890637695023	0.07796982290309074	0.1515729475726543
WBGene00001244	2714.0132690594	3.9244905618736716	0.6383670449909759	6.147702317448341	7.861339404777346e-10	9.129674461161496e-9
WBGene00002032	356.34305562700627	-0.32494318063983724	0.6871470632816192	-0.47288738903721844	0.6362935225706086	0.7533063705196998
WBGene00022775	289.13557789150775	-0.40553353693468436	0.7676786396711238	-0.528259503362522	0.5973192349481817	0.7225934363298172
WBGene00022776	1494.220414849578	1.1277616161559003	0.2625785985385683	4.294948721764357	1.7473371976460424e-5	9.863898455811776e-5
WBGene00022774	2636.8054023733216	0.24726756112065756	0.27978112555098594	0.8837892857629409	0.37680997120928883	0.5207725845238977
WBGene00022773	168.26834389830483	0.1067113363587828	0.32724629870882055	0.32608874960487527	0.7443572087391428	0.8364045464718661
WBGene00022772	57.94270288027544	-0.16225393447857014	0.3936794217877141	-0.4121473602602049	0.6802314172466828	0.7867615503438123
WBGene00022771	60.804817884265034	-3.0176564050979233	1.012999926652869	-2.97893052674623	0.002892563538859975	0.009495159752370183
WBGene00235383	2.5254457325621056	2.7097599737837954	2.112063717703725	1.2829915835730075	0.19949502474919104	0.32025820005985245
WBGene00004992	115.70969157334422	-4.490146058107293	1.8859114716123746	-2.3808890956415936	0.017270910755178812	0.04335770266729236
WBGene00001223	21.70611812330158	1.0936166223851675	1.6559099292932904	0.6604324323678049	0.5089763651592716	0.6459384809707364
WBGene00021152	166.48224924246304	-0.9255265328554855	0.7288878550197659	-1.269779056519452	0.2041633429560255	0.3261101766001757
WBGene00021153	88.15639505978109	-2.0618715230116917	1.9256609881550306	-1.0707344312911298	0.2842888564824256	0.42056042674734195
WBGene00004374	260.6854234737272	-0.03568295796392297	0.9514755070010009	-0.0375027603983141	0.9700841392171717	0.9932154432814384
WBGene00020433	25.28084769912462	1.2617978132918057	2.3531049250184926	0.5362267529493567	0.5918018460897527	0.71842405847527
WBGene00235273	32.912476823358766	-0.14064256859512572	0.7640215804099889	-0.18408193197848438	0.8539491804538025	0.9158669458039272
WBGene00015098	124.03267959158977	-0.754049628140381	0.7550083157159584	-0.9987302291171876	0.3179253927575617	0.45803307829488227
WBGene00004243	186.58731032314464	-0.9629371945394815	0.7555510572980936	-1.2744832863883693	0.2024921922496317	0.32403729566020356
WBGene00015097	24.78284624201021	-2.298990638604457	0.8080653290479233	-2.8450554131720613	0.0044403697614837125	0.013669407897984941
WBGene00006745	2063.058998886735	-0.4191172840886997	0.47059303613636194	-0.8906151428200346	0.3731356726034659	0.5167002842257215
WBGene00001411	1827.0896053894971	-0.7113972739483972	0.19573222634677565	-3.634543412835994	2.7847336551542706e-4	0.0012197851848993189
WBGene00001093	2763.388293419631	-0.1126144797943856	0.19806074709703284	-0.5685855549116663	0.5696374300431243	0.6998927599523009
WBGene00020464	953.61729462574	-0.11643663476671742	0.343418570102992	-0.33905165562770184	0.7345708167680749	0.828447376022912
WBGene00020463	979.4441554363789	-0.3519253189502772	0.40087362227925943	-0.8778959237809777	0.38000020149974073	0.5243002515171761
WBGene00020462	1518.6529090981187	-0.021305638710617653	0.18813993235204143	-0.11324357590791105	0.9098374492636454	0.9534827881582114
WBGene00020465	87.9386351797425	-1.4137914370846596	1.4190128721972852	-0.9963203750896632	0.3190945070629162	0.459166854014072
WBGene00001439	5999.706298422207	-0.649136796311339	0.4152862709697533	-1.5631068053261454	0.11802747522103223	0.21183375421722664
WBGene00016542	1228.8894434426768	4.957379700000315	0.5543447010075425	8.942774578687393	3.795193740020393e-19	1.320287889067228e-17
WBGene00000817	1186.9538471075032	0.5025187229141076	0.23739830433864448	2.116774693543192	0.03427897408934379	0.07664437092406957
WBGene00004804	6110.113938759635	0.19625586007505466	0.2608035366667722	0.7525045963077185	0.4517476668174626	0.5947655559413997
WBGene00020585	458.94561912755864	-3.148745994154417	0.8264193531629762	-3.8101067963899196	1.3890677435446467e-4	6.514650352758565e-4
WBGene00000247	1247.9359754038328	-0.48524909014414996	0.2670194870561595	-1.817279688062963	0.06917429849724364	0.1377138086320349
WBGene00044500	469.59177393997646	0.6508512721423245	0.5131002823508917	1.2684679672369186	0.2046308830141831	0.32672333565179806
WBGene00016953	29.89024295677018	-1.1813554963031294	1.097558351058089	-1.0763486926815842	0.2817713393717243	0.4176124815869539
WBGene00016955	1031.738033714449	-1.0556097010358536	0.5786140923353186	-1.8243760651859589	0.06809523793047836	0.13579058042564435
WBGene00016951	96.63294125492959	-1.0057503878820981	0.627905950111765	-1.6017532366162133	0.10921018767488676	0.19874905411647806
WBGene00019263	379.0770950768277	-2.681281432253758	0.8209718387073568	-3.265984660905678	0.001090841581512455	0.004084119248136278
WBGene00019264	767.8529949798333	0.009118416903843296	0.2750203181690166	0.033155429986229154	0.9735506402825097	0.9948452953663675
WBGene00016667	73.82436613542622	-0.7693122143345067	1.1088962942174283	-0.6937638969002297	0.4878302872133713	0.6272038546229862
WBGene00016664	226.54716380224704	2.972556716868792	0.8561342552998188	3.4720684267303388	5.164646776115557e-4	0.0021178612332007083
WBGene00003636	3151.32434639906	0.5573998531627566	0.31027768873054484	1.7964548319386917	0.07242221008500081	0.14265257522417563
WBGene00016286	11.306585147947795	-2.6512212616752535	1.6072128818375173	-1.6495769114568863	0.09902950051223988	0.18397250214095945
WBGene00016289	1678.493441128972	-1.251338995297589	0.5209894926729058	-2.4018507338366235	0.01631236308878014	0.041343357366014244
WBGene00016291	228.96596258721132	-0.9964780069860865	0.8039628319072954	-1.2394578050605576	0.21517600568524178	0.33953421646666093
WBGene00015680	2818.130587867688	0.6783653302027941	0.32405637404311355	2.093355923659573	0.03631739391060398	0.08052202879824473
WBGene00015539	389.1136747668358	-2.2598956352480823	0.5925425346903848	-3.813896054616438	1.3679302171689775e-4	6.424254357239756e-4
WBGene00015540	1594.6346889195634	0.4959277216475278	0.28662795327665974	1.7302140840703253	0.08359203292643433	0.1606431538276211
WBGene00015538	1881.5513446475284	0.6399303532247882	0.2511343353467798	2.548159543143067	0.010829293243439028	0.029250140145688677
WBGene00015541	1241.5956683061115	-0.7050933432242849	0.7107541581007776	-0.9920354811688769	0.32118021754893195	0.4611964806805094
WBGene00189995	105.58038516782182	-4.052261465789505	1.8468745707874865	-2.194118393249449	0.028226899292570315	0.06528045113265447
WBGene00019154	1512.4754148781979	-1.8622798574404413	1.2884300533362256	-1.4453868509340533	0.14834925471851548	0.25363565660061427
WBGene00019153	56.05010184571493	-3.286194717555484	1.5192496216550564	-2.1630380358268804	0.03053825427381739	0.06979917058194726
WBGene00019152	97.14903008804558	1.545309702855853	1.4632383265966744	1.0560888645187876	0.29092761735499617	0.427704729299804
WBGene00019156	162.32558767732485	-2.794671726924237	0.87647514251795	-3.188535066602876	0.0014299566489435617	0.005165569578283634
WBGene00003019	1060.1730490810792	-1.26258864635541	0.39958951693515826	-3.159714138747767	0.0015792400128980238	0.005630616069725435
WBGene00019255	16.424855289854307	-1.3827118063517208	0.7851361266924922	-1.7611109199325838	0.07821963113656369	0.1519073279066424
WBGene00019296	1077.9423467214215	-1.7378171639029436	0.31739157496210807	-5.475309683662566	4.3674713136719e-8	3.9116916238276996e-7
WBGene00019295	1572.7868345228662	-1.1655587549270932	0.3832570730126039	-3.041193071181134	0.0023564267610873884	0.007965242589955639
WBGene00002129	922.9156319999347	-0.2184989183817955	0.333000363314972	-0.6561521921678083	0.5117262057970999	0.6485325220730792
WBGene00004494	41548.02590742948	0.10153400472654728	0.29263693619873266	0.3469623692943345	0.7286195896155458	0.8239963792205927
WBGene00006780	25359.85988331218	-1.1513688148533185	0.3173272759087289	-3.628332331521607	2.8525791581083973e-4	0.0012460091289052898
WBGene00044502	61.61767535278395	-1.095042547202666	0.7774435481095333	-1.408517119815864	0.15897800124209555	0.26767666049385924
WBGene00016722	3093.754610619084	-4.972421050051637	0.7326848785612918	-6.786575232473118	1.1482663914578932e-11	1.6888814533495568e-10
WBGene00016721	1586.5388269888203	6.24094792346532	0.5478322872564692	11.392077591337005	4.57938654613882e-30	5.863116217269539e-28
WBGene00004112	5395.961936209809	-5.21932513635769	0.6850504442958004	-7.618891688659381	2.5586303863356134e-14	5.117260772671227e-13
WBGene00019205	5408.419222579483	-0.18880348852324974	0.4556170438052771	-0.41439075006145093	0.678587962065179	0.785384111400274
WBGene00019514	94.41338845277659	2.610138269944996	1.6387094140928542	1.5928011687111099	0.11120480288119708	0.20174436945462235
WBGene00019515	299.04011670786946	3.0299124749955597	0.5847339791372139	5.181693869520381	2.1987988482033223e-7	1.7722001036602628e-6
WBGene00019516	194.64839263098648	1.3461591444099934	0.486014920388912	2.7697897491146755	0.0056092488215115114	0.016669799579910542
WBGene00023486	104.52420715158546	-1.0476585449424856	0.6306213751434214	-1.66131150360106	0.09665090083299001	0.1806558689060768
WBGene00000535	1248.7649591524578	0.019979539142107882	0.49456564026220595	0.040398154492728704	0.9677757015512783	0.9921025168656165
WBGene00002245	2141.5154482806606	0.6398739100796372	0.3251186562506548	1.9681242456486947	0.049053743779458994	0.10359917223298398
WBGene00019750	79.81954344910703	-3.681595563956745	1.207645913927168	-3.0485720371333764	0.0022993177840102377	0.007799206033928321
WBGene00006974	4265.9288443550495	-0.4114406781519929	0.5327584327663365	-0.772283745966434	0.4399463901169368	0.5844282416755728
WBGene00019751	976.249906489243	1.1050443154239868	0.6319501434407889	1.7486257846344249	0.08035572624693774	0.1555143655033041
WBGene00015701	75.48631581814129	2.506084010144938	1.075404636803012	2.33036377599699	0.019786932622465666	0.04830002931128516
WBGene00015703	944.9056520267483	0.29616151482585695	0.2500353717768082	1.1844784708710048	0.23622371366143632	0.36478639717168915
WBGene00015702	763.9354621463949	2.1208658527895294	0.32647955148559304	6.496167503106606	8.239191986814738e-11	1.0971541247574272e-9
WBGene00006809	471.040440545571	-2.287961573623749	0.8326269152993784	-2.74788327350803	0.005998135874235522	0.017667524487188165
WBGene00015700	19.804733779589988	-2.0292463342075058	1.2255617618411503	-1.6557683157142464	0.09776874651963864	0.1821285415189929
WBGene00016761	27.528545874910176	-1.189488526217435	1.2175875491729327	-0.9769223798530263	0.32860758124040557	0.4693106353639147
WBGene00016764	144.9109267579291	0.19111653037034046	0.5612239129839272	0.3405352586531961	0.7334534750754403	0.8273664534323953
WBGene00016762	352.52133617449573	1.976518241847647	0.7609717797663899	2.5973607621223707	0.009394319895548071	0.025867052861467472
WBGene00016760	974.5795624926599	3.5852069306354064	0.7785718083256193	4.604850692379524	4.127618947502933e-6	2.6499551154951012e-5
WBGene00016759	464.7515833563151	4.311978168174339	0.9162706339391689	4.706009347518401	2.52612940086351e-6	1.6833678004047792e-5
WBGene00016763	1257.7316284480028	3.303216214432144	0.7109934543844182	4.645916490598476	3.385699532409808e-6	2.2035261123433834e-5
WBGene00016758	316.340068241134	4.627684428520226	0.6761396011156301	6.8442736098943895	7.686488771742391e-12	1.1577912691862695e-10
WBGene00016757	359.8648857458204	6.1783895519914855	0.6852813708536182	9.01584344003894	1.9536129062946395e-19	7.096612464260992e-18
WBGene00016756	137.29859686900184	7.4317992348157444	0.870312818336526	8.539227595223206	1.3512200149640077e-17	3.901304368528244e-16
WBGene00016755	34.972729722211255	6.616174171460853	1.3341225936934018	4.959195056538659	7.078586639825094e-7	5.230251812396781e-6
WBGene00019058	142.38647420115936	5.973510048252532	0.6451441946307214	9.25918592768513	2.0599675017367163e-20	8.166673192164342e-19
WBGene00019057	441.11588658113436	7.569533849845623	0.6520355809397353	11.609080962937881	3.705771024880842e-31	5.262194855330795e-29
WBGene00019059	10.527739291974534	6.778353495169122	2.2919012093021744	2.9575242892921016	0.0031012031503476005	0.010027073733891435
WBGene00044306	14.557215831142864	6.900123372397249	2.1097776166821602	3.2705453493474796	0.0010734033007883132	0.004026551286818792
WBGene00019060	4284.190511204394	3.9054048914556905	0.46668491135172696	8.368397598593667	5.840702909336007e-17	1.5621880041751444e-15
WBGene00019055	169.16576515815336	0.11412258533374026	0.6456248766573556	0.17676299266006615	0.8596945588315161	0.9195034928066476
WBGene00020469	45.791671921378864	-0.17366766108406123	0.7388457522162929	-0.235052662295365	0.8141678594031743	0.8884836273690161
WBGene00003754	602.8984733577431	-4.2074272111480235	0.9157827017606601	-4.594351043166608	4.340980800981365e-6	2.769857847685005e-5
WBGene00000005	157.0902560867277	5.24358023422142	0.9823529855485714	5.337776045230084	9.40935808359991e-8	8.022607711016953e-7
WBGene00020468	37.71200192270857	8.121698156036935	1.8829967997284498	4.313176823884235	1.609253084217478e-5	9.163530171605382e-5
WBGene00006416	905.7384610589849	2.336833858885268	0.7102074451771825	3.2903539307480436	0.0010006143742765043	0.003786239468555958
WBGene00001853	14246.371864380117	-1.2748971176118584	0.6144233557581265	-2.074948983732535	0.03799126320339218	0.0835807790474628
WBGene00000820	266.60253535542967	-5.403133836696694	0.7108732556208649	-7.600699272302327	2.945348405067883e-14	5.860680520657367e-13
WBGene00022236	10.580525836956973	1.7024262596613264	1.8486871396863207	0.9208839197908786	0.3571110347873971	0.49987224333534747
WBGene00022250	339.28257645881234	0.06546583738658819	0.23019218780033082	0.28439643418035276	0.7761065913473105	0.8603211238978773
WBGene00022235	39074.415253659165	-0.9628602372131438	0.259980624254228	-3.703584603564875	2.1257424188761764e-4	9.579581778488074e-4
WBGene00003082	1034.0228039612934	-0.7591985425255509	0.26593040994356076	-2.8548767427037696	0.004305353431762646	0.013323076829108759
WBGene00004783	4483.859873712157	-0.5215536552767897	0.26898057499273603	-1.9390011910372134	0.05250119313122959	0.10943002891777506
WBGene00022251	611.3510715315969	-0.2159116747606665	0.23238153135314096	-0.9291257937041224	0.3528238984871482	0.49513135948304315
WBGene00003237	87.84389917689522	-1.4829492314345296	0.5163550396329264	-2.8719565368990088	0.004079390686601936	0.012700833670464868
WBGene00022233	3000.0256572186086	-2.035777556258746	0.3885829053831601	-5.238978678826282	1.6146768989437651e-7	1.332343009059779e-6
WBGene00219218	20.6576959749743	-1.8234765236472734	0.6388090168885918	-2.8544940278532223	0.004310544214814676	0.013330172368918083
WBGene00045250	97.83497932392444	-2.08185081953318	0.7138589233380593	-2.9163336780862603	0.0035417149901060224	0.011244225232816275
WBGene00004881	2531.3326313937732	-0.10937027793984651	0.2685938058974988	-0.4071958307988106	0.6838641634790961	0.7896308424635775
WBGene00022253	3387.018232309621	-0.01578779742464738	0.22328159095968594	-0.07070801205235906	0.943630144104928	0.9750928056972066
WBGene00022240	345.40214968275626	-3.0424501676248585	0.8552973592085118	-3.5571841007907796	3.7485146075049087e-4	0.001594982243781713
WBGene00022242	604.5149094036105	-4.0313676978561395	0.8363170499460607	-4.82038205261527	1.4328355099362353e-6	1.000486842432007e-5
WBGene00005724	6.530304013449111	-1.8384905109949288	2.4375903651136395	-0.7542245560644966	0.4507143948909975	0.5937554902755655
WBGene00022254	261.26197539151093	-1.0347505287722318	1.0129098423680234	-1.0215623202487087	0.30698809901082513	0.446351494605705
WBGene00022232	539.7550620131833	0.4963972299320416	0.3031297386269432	1.6375735095491555	0.10151069285174612	0.18736187396337597
WBGene00022244	352.31840276230787	-0.3933583708735706	0.7204297539902451	-0.5460051707954539	0.585062382846244	0.7129007270503418
WBGene00002033	278.32376566849393	-0.744430870345121	0.7488276376327372	-0.9941284655284417	0.32016032863582744	0.46022317577758226
WBGene00022257	188.1136217230283	-0.216419998346878	0.7070737704137849	-0.30607838588076514	0.7595449642545937	0.8479096331512392
WBGene00022245	4305.637970888859	0.2224541296577144	0.947437909450653	0.2347954704353118	0.8143674835494368	0.8884836273690161
WBGene00022246	90.70719208932418	2.048266774212013	0.8426151858083851	2.430844837251484	0.015063663987218593	0.038667942724791196
WBGene00043067	59.83595454381641	2.3403354088107604	0.9238643178015286	2.533202510061146	0.011302563391891621	0.030313537119049987
WBGene00022252	377.371273431154	3.4951398003816294	0.4057617232343898	8.61377404581518	7.069395766830593e-18	2.0913629143540503e-16
WBGene00022247	50.82469945244073	-2.0496979120291967	0.9902955769684043	-2.069783971270421	0.03847257904761636	0.0845206307628365
WBGene00043066	77.57292303067466	0.9861378453405896	0.9999384732746409	0.986198522906258	0.3240357039891995	0.4641817403073456
WBGene00022255	79.77975340089495	0.42329099320851477	0.7901526717588532	0.5357078553772188	0.5921604737425084	0.7187463361456198
WBGene00022248	848.2817606498056	0.24085497903066921	0.3558555152245374	0.6768336269249466	0.49851152003055316	0.6366404989679699
WBGene00022231	644.1344686630199	-0.46604415201789634	0.6336797622711772	-0.7354568975779555	0.4620612809968151	0.6037641968521208
WBGene00044350	197.99457929564159	-1.6951454412674702	1.0111416156254225	-1.6764668915530394	0.09364677607402781	0.17613036029817153
WBGene00004169	2196.0738801063	3.2747482630327744	0.5500959946868195	5.953048730880423	2.6319288773171526e-9	2.8216011711526373e-8
WBGene00015309	27.92509804514238	-1.051639382095481	0.9955610497616796	-1.0563283711704325	0.29081821838062166	0.42761748763111274
WBGene00015311	73.24432266653578	3.120312767458847	1.2021539612211767	2.5956016185224384	0.00944254764067605	0.02597615254444521
WBGene00015308	1643.9596655217044	0.7738935293552381	0.3390067385061122	2.282826390901622	0.022440596764369502	0.05381416217127506
WBGene00015307	167.9394195361384	-0.09889593634693326	0.47460601266982533	-0.20837480711761094	0.834936325597588	0.9025401664937248
WBGene00235291	144.21736376914043	-1.0731176086309948	0.7394073914127375	-1.451321181115946	0.14669044593756406	0.25146013669279527
WBGene00015310	725.3300114063851	-0.4258670848535455	0.5162604192009665	-0.8249074866376047	0.40942411559752395	0.5548984542848872
WBGene00016610	2672.3914517767093	0.2268668375753608	0.32371601823445384	0.7008205488646865	0.48341501242291385	0.6231103488139752
WBGene00006621	120.52316248735757	0.9083921841227947	0.5889050725371614	1.542510374735264	0.12294961878990214	0.21860820096736158
WBGene00016613	275.6399770064718	1.4197296846750396	0.6805564480154805	2.0861306785278524	0.0369667874295985	0.08174139576023902
WBGene00016611	3764.1057485008687	0.8673227576436752	0.3903991185264058	2.221630932255835	0.026308257673342543	0.06155407202780266
WBGene00016612	7.649001240224201	-0.14808189382203407	1.413385405053616	-0.10477106477296379	0.9165574706210992	0.9573180502201142
WBGene00018160	1457.2518392036238	0.6879738828760473	0.21884613113700585	3.1436419702816223	0.001668594539393344	0.005914101816501937
WBGene00018161	2207.091513363374	0.52277451202378	0.22938740412691122	2.2790026942131005	0.022666905145056145	0.05426993537182357
WBGene00001029	3300.3220761987045	-0.09945283290510727	0.20547669953827077	-0.48401027040335454	0.6283785802809476	0.7467450429272894
WBGene00002274	663.68044089126	4.081969917933002	0.7820273679898297	5.219727703936427	1.791863848752495e-7	1.4630900845537885e-6
WBGene00018170	45.30334789647395	1.6222421900799302	0.9426442738401413	1.7209484373901145	0.08526018093380687	0.16328641811991948
WBGene00018167	13.094072288241108	0.15372300689415128	1.129509771350296	0.1360971022945467	0.8917445182490574	0.9410912879131201
WBGene00018166	31.579041219506884	1.7657351244654251	1.0325831728011814	1.7100173341730491	0.08726266769033336	0.1662247401613423
WBGene00018165	12.256509691432974	1.602896850582412	1.0902306871710437	1.470236409086637	0.14149773698774654	0.2442204035081327
WBGene00018164	2047.8414714350708	0.05205349905754287	0.3767944761521666	0.1381482541599716	0.8901232500501247	0.9401396420165629
WBGene00017481	389.57498830222403	1.0539349728236682	1.1064297446429412	0.9525548078642683	0.3408156839436626	0.4821331378294072
WBGene00017480	1942.300643013677	2.1581791700672355	0.35161675234035117	6.137873567463598	8.363338010539829e-10	9.691048940996449e-9
WBGene00001090	927.1153481266365	0.1377544446919789	0.2112911125728254	0.6519651632034418	0.5144236460184686	0.6510603576592278
WBGene00015278	304.1839989019533	0.49028207518503436	0.9399028703027961	0.5216305755371156	0.6019275705418705	0.726394957208
WBGene00015284	581.2167094853293	6.9251674114876165	0.7713743512485065	8.977699868136527	2.7648608827410766e-19	9.792999317101046e-18
WBGene00015279	163.32534887984724	6.229681011120237	0.7561809835008281	8.238346569202523	1.7460679022068463e-16	4.485786288235352e-15
WBGene00015283	984.8199226478121	0.9000103579778348	0.21946970521495163	4.100840966165933	4.116514030310277e-5	2.151939396032347e-4
WBGene00015282	1379.0096004911934	-0.34948506459166234	0.25664702942912176	-1.361734306331333	0.17328175038837432	0.2863282493458592
WBGene00015281	10.382593704886249	-2.2324118628852028	1.9834866721374933	-1.1254987967624994	0.26037772680520976	0.3926569974654432
WBGene00015280	2301.86496975268	6.849037174754045	0.5582567978712122	12.268614015756407	1.3351929156917339e-34	2.6738094029621644e-32
WBGene00001858	4134.021825109989	-1.4981250545566913	0.8474148653658844	-1.7678767694378983	0.07708150719468283	0.15020124031698426
WBGene00044294	1925.4922588751313	-2.855093962212555	0.6622190769895654	-4.311403977052057	1.6222121914470135e-5	9.230948790674808e-5
WBGene00022228	35.69194352867138	-3.2089014040383996	1.134359897870725	-2.8288212674493676	0.004671978281554061	0.014239278196658425
WBGene00022230	117.2735446687905	-2.812528100840747	1.1601825889120492	-2.42421160920728	0.015341663074204365	0.03921400379955362
WBGene00004885	506.0646988036283	-0.41161921768708376	0.2123360793397696	-1.9385269755707941	0.05255896300222766	0.1095212115921553
WBGene00003030	1702.4308740635104	0.039707501553232195	0.24089604154889951	0.164832519861776	0.8690758069824229	0.9259843194001682
WBGene00019259	2796.696098337598	0.2583323655686176	0.2466915483690592	1.047187742249456	0.2950129975827333	0.43244210043565073
WBGene00004954	188.1841343744294	-0.3196712627768641	0.4424715102674509	-0.7224674478671848	0.4700071319162812	0.6109779794051524
WBGene00015938	1090.1398855868276	0.15739025221066477	0.31906545933362873	0.4932851476288779	0.6218111212894408	0.741539907966183
WBGene00015927	2828.0093445706507	0.1466559264243357	0.17957697933353467	0.8166744254671222	0.4141145102530181	0.5600405757707483
WBGene00015928	1545.2906856692548	-0.1071363142172908	0.323657457857535	-0.33101759782235335	0.740631193046289	0.8332813032478137
WBGene00006917	11202.216652667516	2.80706254018773	0.2621265143836086	10.708808098976736	9.2545607614454e-27	8.553623615016399e-25
WBGene00015929	12.651358118009512	0.0397010107112876	1.0287953927015685	0.038589802202588216	0.969217432901449	0.9929282023952669
WBGene00015937	27.289259437015055	-0.10700990440201932	0.7771281828778769	-0.13769916824498382	0.8904781767826441	0.9403508661589267
WBGene00015930	593.3641911928005	5.382919378744105	0.7197207843108426	7.479177336664572	7.478929652869261e-14	1.4194517761581756e-12
WBGene00015936	37.34223730957081	-1.8676443482500351	0.8779887474069377	-2.1271848343910533	0.033404728705165386	0.07500098639854584
WBGene00015935	120.4812117110157	-3.07908625940016	0.7147221752223075	-4.308088325988262	1.646716285816408e-5	9.349948522156413e-5
WBGene00015934	453.24949023436614	-1.7107929279229759	0.7038449290375683	-2.4306389906968566	0.01507222387037943	0.038683558471134846
WBGene00015931	18.686894686998027	1.8618660477399267	1.0587029839365854	1.7586292623989144	0.07864049936700651	0.15259187579039027
WBGene00015933	2058.9268944965424	6.594231046182723	0.8367687126394622	7.880589876959195	3.2583914834536226e-15	7.344310962704991e-14
WBGene00015932	56.96698908292386	5.778013559516647	1.2328338587727479	4.686773905827424	2.7754528729603152e-6	1.8369734693067847e-5
WBGene00019215	66.54952001799666	4.523998788653198	0.8163273806973119	5.541892745026842	2.992195707500713e-8	2.752727858297729e-7
WBGene00019214	27.21927644197195	5.106163980097761	1.4914417105645061	3.423643005240274	6.178773232123068e-4	0.002487433966127895
WBGene00019213	351.34310180141995	2.9858487202655892	0.8509989125488913	3.5086398774852103	4.504043198591054e-4	0.001880094996311926
WBGene00003043	1267.0807301473988	-0.49582703362175484	0.32889438031302226	-1.5075570252974706	0.13166793857347464	0.2310762616574794
WBGene00020069	203.3016351415267	-3.1699301848337034	0.9671851782153614	-3.2774801105645777	0.0010473810923273565	0.003941241306228212
WBGene00005910	12.1465681805089	-4.03979772040479	2.272264647315221	-1.7778728922170164	0.07542473328640147	0.14755480685570965
WBGene00006608	1186.019231105287	-0.5077284436989284	0.5041639282426095	-1.007070151703919	0.3139010637032965	0.4534742968611749
WBGene00020234	3155.2170550866726	0.4111156838979927	0.26744000087668685	1.5372258545854285	0.12423801108474822	0.22034719349878135
WBGene00020235	1443.4092199345387	-0.37002499641431674	0.2677691094946225	-1.3818808193099203	0.16700829823312816	0.27819874356419555
WBGene00020684	222.06536135176196	-0.9101990286962189	0.7785343984493012	-1.1691185778164328	0.24235585991823236	0.3722685152839797
WBGene00195050	19.049174920459876	-1.0111982162271675	1.031875567117341	-0.9799613911317447	0.3271051770861425	0.4675496766183699
WBGene00004458	5511.83021719475	0.513733679390831	0.19789293386360066	2.596018308288492	0.009431103979307654	0.02595381327638928
WBGene00020683	10276.482843656138	2.1251508784593347	0.2056231540607785	10.335173041024253	4.885295864839884e-25	3.3322411095545403e-23
WBGene00020682	3171.4539681657584	-0.7628482997266887	0.2562112441358898	-2.9774192865715436	0.0029068617210463938	0.009522898507287053
WBGene00020687	2449.140207556907	-0.52541305629223	0.3562067049169656	-1.4750229264064743	0.14020637977570116	0.24266190050930217
WBGene00195051	32.01443535637272	-0.2607182093442866	2.14632820618174	-0.12147173418929122	0.9033174017440324	0.9490344310246228
WBGene00020688	568.7660390693654	1.6176221469761243	1.022000616856873	1.5827995798584393	0.11346715252505096	0.20521575426609337
WBGene00020689	223.07331024509324	-2.7790675348841445	0.6681352031861263	-4.159438870503525	3.190303871940734e-5	1.706009807590355e-4
WBGene00002178	544.4659416344334	-1.8587240360124537	0.8254662027920051	-2.2517263937949514	0.02433956765854786	0.057673550792857645
WBGene00015202	76.7396014667647	-4.9496037155841925	0.9097529319775243	-5.440602103722018	5.3100795226308884e-8	4.691371161962358e-7
WBGene00022725	76.5979263285629	-3.190349785497022	1.87453757491741	-1.7019396293710385	0.08876668588648728	0.168534779816085
WBGene00219412	9.499784156780848	0	2.4870664229724238	0	1	1
WBGene00003992	2815.0053203765524	-0.05423701856251074	0.9810597746670617	-0.055284112103074386	0.955912119512706	0.983788365687717
WBGene00001862	300.0729254810684	-0.8751397021152424	1.011046915785503	-0.8655777377406155	0.38672176834410327	0.5309945518226875
WBGene00022727	1276.8036793471263	-0.9144726688474428	0.6275853258834416	-1.457128825566714	0.1450808227729862	0.24908358449264062
WBGene00016085	10.90202537434667	-2.840490561621614	1.475242686714992	-1.9254395139193663	0.05417439621785035	0.11230312792605475
WBGene00016084	10.879920483996203	-4.730223632672548	1.358726038912832	-3.4813667341338204	4.98861953220082e-4	0.0020549113157430593
WBGene00015553	5014.246488126806	0.6838935751885983	0.2093114411930681	3.2673492251089007	0.0010855967488820634	0.0040664319466517575
WBGene00015552	3018.5846893124226	0.4047393036945605	0.35974104690978953	1.1250851332404528	0.26055296051030696	0.392841432738513
WBGene00015551	4458.293872325682	1.7620729085961464	0.4289886329341116	4.107504892482275	3.999563086864973e-5	2.0985278944182358e-4
WBGene00015554	263.4452282569651	0.06888343572708029	0.3213011564816122	0.2143890065052487	0.8302437139111103	0.8990853307883765
WBGene00015555	2516.4756988314207	0.14308151452293214	0.1988311124536897	0.719613307782793	0.47176311607255805	0.6124261856251317
WBGene00015549	41.33187880598381	-2.10914545910539	1.26448599041119	-1.667986419066241	0.09531842279811228	0.17869344264360465
WBGene00000585	1076.600080376586	-0.012895309300350679	0.29476159125909257	-0.04374826871190225	0.9651050631551357	0.9900788839145683
WBGene00002228	2163.6196031612667	-0.9017174168056117	0.798508803397505	-1.1292516913639192	0.2587916734375749	0.3907894372674903
WBGene00006572	557.6742843325866	-0.29014706102006843	0.4114101427930828	-0.7052501405294639	0.48065458290306995	0.6204813706566903
WBGene00003695	1278.3843868170404	-0.45844270954715033	0.42956515869818024	-1.067225076951038	0.28587021126205475	0.4222499007010208
WBGene00021542	190.2985298519358	1.114829603474986	2.431066689827746	0.4585763147262643	0.6465384484894718	0.7614937841506221
WBGene00021543	278.64009246413775	-0.7134211388387292	0.7773261177023684	-0.9177887151759027	0.35872949137052174	0.5012393465611905
WBGene00021544	543.989455974714	-0.7975645008821569	0.3084379329218578	-2.5858184605465455	0.009714808264436329	0.02662198334920973
WBGene00004473	72001.08670790453	0.07879850943160262	0.34167739672363723	0.23062254099102172	0.8176080544372225	0.8905532725356411
WBGene00000942	14648.019943715959	-2.6264339153365484	0.47816995812065616	-5.49267864016213	3.958827730224238e-8	3.574386655844081e-7
WBGene00022620	558.8527617648454	0.02882657353036597	0.26578446550397733	0.10845845890844436	0.9136320310627006	0.9557276291879447
WBGene00022618	1000.455029007765	0.07019699440627054	0.306386300052538	0.2291127063913544	0.8187813178448139	0.8912982446930913
WBGene00003527	473.65821014689845	-0.3752827199031581	0.7687698070109813	-0.4881600662261668	0.6254364678489079	0.7444991333485704
WBGene00016402	88.68724562856123	0.5466607803390006	1.2948630806505181	0.42217651310620974	0.672896183478066	0.7812277676473459
WBGene00016403	95.2948198604239	-3.3920771812240886	0.8509312702404084	-3.9863115857356446	6.710837212247366e-5	3.357568137581802e-4
WBGene00000888	632.3693050650124	-0.6076722220024063	0.35805061211567907	-1.6971685047869138	0.08966480773067945	0.16995077014357637
WBGene00016404	459.27432326734805	0.5293089199926402	0.2835766873965458	1.8665459592327815	0.06196502026474938	0.12545607472914908
WBGene00016405	24027.463027869562	0.30505735028779424	0.3198964591324377	0.9536127755684222	0.3402796865102535	0.4814900537449188
WBGene00016400	1058.4567659270542	0.8300476289592468	0.2758834868439752	3.0086890609320047	0.002623774956955115	0.008730407998242718
WBGene00000687	1330.1032398798316	-1.3678714946729167	0.8080272805369776	-1.6928531098156643	0.090483430530686	0.1712115305741145
WBGene00016398	10.357672776024193	1.7704537734060297	1.4308934703402576	1.2373064872432653	0.21597332038154402	0.3405171357989015
WBGene00016397	116.50372821597465	-1.256870662742995	1.022247250766841	-1.2295172834166597	0.21887792180098434	0.34391642073547685
WBGene00004411	3311.3950915404253	-0.07828960433978845	0.2803962356518234	-0.279210611218772	0.7800832007680416	0.8639321891659677
WBGene00206380	346.96644906608134	-0.35849256190834744	0.4757798665347407	-0.7534840944812676	0.45115906568449227	0.5941430146271146
WBGene00004822	427.1834318347473	0.2595259543331138	0.488828978562135	0.5309136031511387	0.5954786507651685	0.721596316908606
WBGene00006109	9.95809394924294	-5.590945195375125	1.804677117225601	-3.0980307457825464	0.0019481121651909602	0.006750113580364418
WBGene00016596	3809.6387403541435	-1.8667763693142558	0.7397739981018728	-2.5234414484748973	0.011621241166649124	0.03099791445065904
WBGene00016595	925.7573509662581	2.3594475015186687	0.6387010418871202	3.694134417798025	2.2063707239243713e-4	9.8893243368446e-4
WBGene00016598	57.998756730606125	1.6675366853318374	1.231109514669541	1.3544990640247336	0.17557721180077837	0.2892034217365979
WBGene00016594	4970.179651562436	4.85279583439662	0.6744469720937558	7.195222211957719	6.23591224178324e-13	1.0622131866592606e-11
WBGene00020043	58.0220226521045	-2.536719956434632	1.0744431470862803	-2.3609624793213255	0.018227574702465565	0.04527905802361834
WBGene00020046	18.908156905476254	-0.6598523791644944	2.025157749663322	-0.3258276444263136	0.7445547618731009	0.8365663487597349
WBGene00006748	123.39589948499408	-2.6391223022376784	1.011145847087884	-2.610031292556254	0.009053394067037429	0.02510456512109438
WBGene00006504	2749.0712341297135	2.4721625846778594	0.5677386481187634	4.35440249288915	1.3343035440325783e-5	7.745009794793339e-5
WBGene00020045	103.94688343772495	-2.1224553070184893	0.92248144295969	-2.300810843640174	0.021402325260406165	0.05165394322737088
WBGene00044504	43.483423145156515	-0.05354538033523569	0.605571172440649	-0.08842128352878882	0.9295418457374265	0.9651960134559996
WBGene00017053	734.8359330770326	-0.38338887332988375	0.23168070437623245	-1.6548157273697182	0.09796188273667629	0.18242305774283304
WBGene00000292	4188.950619236823	-0.27751430184495074	0.19568245181037197	-1.4181869619759198	0.15613618740071308	0.2640302313737294
WBGene00017052	194.44954946841088	-0.9666248062193352	1.0255520549923536	-0.9425409480814139	0.3459157568842367	0.48760979356843037
WBGene00001241	3331.255772263267	0.15117895220649416	0.344149087755997	0.43928331524063374	0.660456262230057	0.7725849484036166
WBGene00017054	512.1330016945246	-1.9223776959623269	0.47562119500303096	-4.0418251250348005	5.303678031651497e-5	2.714426182941188e-4
WBGene00017051	44.63187812629556	-1.6430493753712472	0.7662605226516804	-2.1442438006402806	0.03201335720677821	0.07255596591450947
WBGene00000688	7.261721694028895	-1.1689507574532338	1.7503728327875478	-0.6678295821077312	0.504242381158748	0.6415338254809422
WBGene00017050	23.78670157885841	-0.18507037169176713	1.8973465002913446	-0.09754168343175529	0.9222962334391591	0.960596712542724
WBGene00236806	6.125700935502611	-1.1863287288060482	1.4627060509282277	-0.8110506742302792	0.4173365705493336	0.5629260905815812
WBGene00015535	16.683773586407806	0.02672989797858258	1.0181533695421054	0.0262533119058515	0.9790552937636177	0.9980970949345849
WBGene00015532	45.348565836251034	0.3416658033319262	0.9606635912267998	0.35565603448716887	0.7220981742637274	0.8191715797806247
WBGene00015536	58.63563350801503	-2.8490401614284218	1.0507362385388748	-2.7114703547202477	0.006698553063858342	0.019448215401016225
WBGene00015531	137.18567407721534	0.008057920721908538	0.7194208363337348	0.011200566226261647	0.9910634279890302	1
WBGene00015537	48.330310681395936	2.103931902266798	0.8791473023404629	2.3931506093071295	0.01670438255798368	0.0421726936408122
WBGene00018345	34.987645991502326	1.2105425215860321	0.9019267069424921	1.3421739397092913	0.17953960414467943	0.29436429271962766
WBGene00018346	543.6034911094059	-0.34678948600777376	0.5868041607948167	-0.5909799370509797	0.5545338638265904	0.6866829675734376
WBGene00018347	17.34469996442911	-1.840826207536849	1.6412171784051535	-1.1216225565745448	0.2620229567765465	0.39464781458506065
WBGene00018344	73.2763359754517	0.3696777737799643	0.9025062673398901	0.40961241728501047	0.6820902865940046	0.7880655285974504
WBGene00018348	16.184584887210615	-3.2758933964309462	1.402071941677499	-2.3364659822744382	0.019466968550571735	0.04772034663526844
WBGene00001713	3273.2224515925363	-1.8783769615511763	0.5788441656368184	-3.245047757343585	0.0011743092753543237	0.00436315672717282
WBGene00004477	61993.390805100826	0.19045899092299873	0.28900277852059136	0.6590213142515811	0.5098820817887868	0.6468251537026598
WBGene00018349	3395.6008743045113	0.2777570659356212	0.4869901080399986	0.5703546362646197	0.5684371908475445	0.6986928644191568
WBGene00018350	9460.830287629671	6.223841690866576	0.6537114108454569	9.520778722245597	1.7188613905410233e-21	7.759715294870169e-20
WBGene00021495	395.67924067962514	5.182215111476504	0.5371630804593934	9.64737767726807	5.042875880507784e-22	2.461553789172862e-20
WBGene00003841	36.9648429548633	-2.572661970841646	1.146028448763125	-2.244850006662788	0.024777763259097505	0.05854124968170405
WBGene00021496	65.98393711971397	0.23655137478814717	1.2647888301691927	0.18702835536308723	0.851638400834334	0.914456026743129
WBGene00021497	552.7169429691581	1.434586193200238	0.5120906549874401	2.80143013591104	0.005087665595257357	0.01535342669975269
WBGene00020446	825.9207230917123	2.751487003405451	0.32282427601174063	8.523172536458762	1.552412633850565e-17	4.42494258042807e-16
WBGene00020445	216.77705095587237	-1.2251660588307998	0.6359463672230822	-1.9265241881647963	0.05403895459481618	0.11209674246627208
WBGene00020444	26.379206141815228	-6.731295904340499	1.688779934161042	-3.9858928734160353	6.722684009367903e-5	3.362418322969153e-4
WBGene00020447	874.1573955180395	-1.9313109703526816	0.40839146888082595	-4.729067861396154	2.255529903299024e-6	1.523848490031607e-5
WBGene00016739	8829.430183643592	-0.7523188634639997	0.3525314607004308	-2.134047446344922	0.03283889715253202	0.07400715243436015
WBGene00001187	3634.131580213594	-2.3583947357970456	0.6149901272596425	-3.834849750037297	1.2564107411914993e-4	5.930835834817534e-4
WBGene00015214	15.632615349340508	-5.766300726574327	1.8622391121073842	-3.096434120132377	0.001958633792691932	0.006785065389631399
WBGene00006814	4217.057074343027	-2.7850896248749866	0.4711543855582779	-5.911203864896413	3.3961639049405426e-9	3.586753224825644e-8
WBGene00194883	30.510090095336277	-2.355979439679534	0.796093940464144	-2.9594239070654593	0.00308214807876016	0.009979923920031861
WBGene00015216	189.3711020348812	2.9266833690799356	0.5199968241821379	5.6282716220105495	1.8202429685101067e-8	1.7273508607611098e-7
WBGene00015210	32.185401426247154	-2.5590396537057107	1.0789351096374402	-2.37181979791689	0.017700721273667692	0.044236580880902286
WBGene00015211	16.914756178110345	-2.1143870384799057	1.15643665680804	-1.8283639021924212	0.06749495517966253	0.13471392792056333
WBGene00015217	715.3806628338431	1.1797117777616108	0.3900433158146608	3.0245660672267016	0.0024899008325514247	0.008351353017919961
WBGene00017416	251.09897996754805	2.374172640817414	0.8682791319285195	2.7343426249853326	0.006250496659190306	0.018314154533211887
WBGene00017417	278.065378975304	2.3263688203920267	1.1473540913972828	2.027594478317416	0.0426016530270538	0.09189860796610694
WBGene00017418	11835.739549321324	1.4101770265999438	0.9724911350008266	1.450066716133865	0.14703991558249632	0.2518561494109081
WBGene00018903	47.57694839338887	0.9767093142635195	0.8572857981079561	1.1393042045244806	0.25457629533535325	0.38629121169013186
WBGene00004044	446.4341336394935	0.6318093713498506	0.4902602007363624	1.2887225403997382	0.19749456335331864	0.3179617686640731
WBGene00018902	270.9282841346664	0.6009861161521649	0.40597324431243953	1.4803589265346813	0.13877748516326416	0.24061541994119062
WBGene00018901	149.69258193701936	-0.8419525941444582	0.6680118446512365	-1.260385726519617	0.20753024817251878	0.33040693878857846
WBGene00018904	509.65858076711044	0.8539541300206054	0.3445964970954053	2.478127715222186	0.013207386010350571	0.03457338184710506
WBGene00018900	2916.6271791552135	-0.6676356200081148	0.5376412307150437	-1.2417864960248366	0.2143153464228564	0.338685985998205
WBGene00001935	106.65077247219132	0.9725823954708626	0.5198421202845236	1.870918799228008	0.06135633687816218	0.12454013702592742
[truncated: 14,626 more rows]

## Sheet: L3GFPplus_vs_L3GFPminus
WBGeneID	baseMean	log2FoldChange	lfcSE	stat	pvalue	padj
[truncated: 15,627 more rows]
