# Supplementary material for: Transcriptome profiling of the Caenorhabditis elegans intestine reveals that ELT-2 negatively and positively regulates intestinal gene expression within the context of a gene regulatory network
Source: Genetics. 2023 May 15;224(4):iyad088. doi: 10.1093/genetics/iyad088 (PMC10411582; doi:10.1093/genetics/iyad088)
Supplement: iyad088_Supplementary_Data [file iyad088_supplementary_data.zip › File_S4_GENETICS-2023-305989.xlsx]

## Sheet: Sheet1
gene	stage	file_name	modERN accession	type
ELT-2	Late Embryo	ELT2_LE_combined_IDR.bigbed	ENCFF188GID	peaks
ELT-2	Larva Stage 1	ELT2_L1_combined_IDR.bigbed	ENCFF801JKF	peaks
ELT-2	Larva Stage 3	ELT2_L3_combined_IDR.bigbed	ENCFF694KVR	peaks
ELT-2	Late Embryo	ELT2_LE_combined_subtracted.bw	ENCFF514UXE	signal
ELT-2	Larva Stage 1	ELT2_L1_combined_subtracted.bw	ENCFF761GSI	signal
ELT-2	Larva Stage 3	ELT2_L3_combined_subtracted.bw	ENCFF881FTQ	signal
