# Supplementary material for: Transcriptome profiling of the Caenorhabditis elegans intestine reveals that ELT-2 negatively and positively regulates intestinal gene expression within the context of a gene regulatory network
Source: Genetics. 2023 May 15;224(4):iyad088. doi: 10.1093/genetics/iyad088 (PMC10411582; doi:10.1093/genetics/iyad088)
Supplement: iyad088_Supplementary_Data [file iyad088_supplementary_data.zip › File_S5_GENETICS-2023-305989.xlsx]

## Sheet: ELT-2 Targets
WBGeneID	elt2_promoter_status	intestine_expression	elt2_ko	stage
WBGene00011364	bound	enriched	repressed	L1
WBGene00016544	bound	enriched	independent	L1
WBGene00008246	bound	enriched	NA	L1
WBGene00001940	not_bound	enriched	NA	L1
WBGene00007404	not_bound	enriched	activated	L1
WBGene00009854	not_bound	enriched	NA	L1
WBGene00009226	bound	enriched	activated	L1
WBGene00012824	not_bound	enriched	independent	L1
WBGene00023485	bound	enriched	NA	L1
WBGene00185092	bound	enriched	NA	L1
WBGene00017498	not_bound	enriched	NA	L1
WBGene00007692	bound	enriched	activated	L1
WBGene00021586	bound	enriched	activated	L1
WBGene00019146	not_bound	enriched	activated	L1
WBGene00043702	not_bound	enriched	NA	L1
WBGene00001932	not_bound	enriched	NA	L1
WBGene00019273	bound	enriched	NA	L1
WBGene00007725	bound	enriched	independent	L1
WBGene00022574	bound	enriched	activated	L1
WBGene00014666	bound	enriched	activated	L1
WBGene00008486	bound	enriched	repressed	L1
WBGene00020357	bound	enriched	repressed	L1
WBGene00011852	bound	enriched	NA	L1
WBGene00044291	bound	enriched	NA	L1
WBGene00206485	not_bound	enriched	NA	L1
WBGene00010851	not_bound	enriched	independent	L1
WBGene00003957	bound	enriched	activated	L1
WBGene00045338	not_bound	enriched	NA	L1
WBGene00010127	not_bound	enriched	NA	L1
WBGene00015608	not_bound	enriched	independent	L1
WBGene00018645	bound	enriched	NA	L1
WBGene00011213	bound	enriched	activated	L1
WBGene00020358	not_bound	enriched	NA	L1
WBGene00011167	bound	enriched	activated	L1
WBGene00021895	not_bound	enriched	independent	L1
WBGene00016555	bound	enriched	NA	L1
WBGene00012069	bound	enriched	independent	L1
WBGene00019957	bound	enriched	repressed	L1
WBGene00007220	bound	enriched	NA	L1
WBGene00010850	bound	enriched	independent	L1
WBGene00021772	bound	enriched	NA	L1
WBGene00012583	not_bound	enriched	repressed	L1
WBGene00022413	bound	enriched	NA	L1
WBGene00020532	bound	enriched	repressed	L1
WBGene00008194	bound	enriched	independent	L1
WBGene00008596	bound	enriched	NA	L1
WBGene00003943	not_bound	enriched	NA	L1
WBGene00009914	bound	enriched	repressed	L1
WBGene00011330	bound	enriched	independent	L1
WBGene00013643	bound	enriched	repressed	L1
WBGene00013609	not_bound	enriched	NA	L1
WBGene00021321	bound	enriched	NA	L1
WBGene00020576	bound	enriched	repressed	L1
WBGene00020340	bound	enriched	independent	L1
WBGene00019931	bound	enriched	repressed	L1
WBGene00012251	bound	enriched	activated	L1
WBGene00021397	not_bound	enriched	repressed	L1
WBGene00010605	bound	enriched	repressed	L1
WBGene00009523	bound	enriched	NA	L1
WBGene00021580	not_bound	enriched	repressed	L1
WBGene00007557	bound	enriched	independent	L1
WBGene00019986	bound	enriched	activated	L1
WBGene00016450	bound	enriched	NA	L1
WBGene00012525	bound	enriched	NA	L1
WBGene00011102	bound	enriched	activated	L1
WBGene00002054	bound	enriched	independent	L1
WBGene00017093	bound	enriched	NA	L1
WBGene00022346	not_bound	enriched	independent	L1
WBGene00017501	not_bound	enriched	NA	L1
WBGene00006915	not_bound	enriched	NA	L1
WBGene00008097	not_bound	enriched	independent	L1
WBGene00018100	not_bound	enriched	independent	L1
WBGene00005444	bound	enriched	NA	L1
WBGene00012782	bound	enriched	independent	L1
WBGene00013762	not_bound	enriched	NA	L1
WBGene00020280	bound	enriched	independent	L1
WBGene00016883	bound	enriched	independent	L1
WBGene00003958	bound	enriched	independent	L1
WBGene00013839	bound	enriched	NA	L1
WBGene00012101	bound	enriched	repressed	L1
WBGene00021879	not_bound	enriched	NA	L1
WBGene00002067	bound	enriched	independent	L1
WBGene00019617	not_bound	enriched	activated	L1
WBGene00001795	bound	enriched	independent	L1
WBGene00000977	bound	enriched	NA	L1
WBGene00002138	bound	enriched	independent	L1
WBGene00019057	bound	enriched	repressed	L1
WBGene00019869	bound	enriched	NA	L1
WBGene00021583	bound	enriched	repressed	L1
WBGene00010750	bound	enriched	repressed	L1
WBGene00219216	bound	enriched	repressed	L1
WBGene00007672	not_bound	enriched	NA	L1
WBGene00013874	bound	enriched	activated	L1
WBGene00001581	bound	enriched	NA	L1
WBGene00019017	bound	enriched	NA	L1
WBGene00007452	not_bound	enriched	NA	L1
WBGene00013559	bound	enriched	repressed	L1
WBGene00011207	bound	enriched	NA	L1
WBGene00012445	bound	enriched	independent	L1
WBGene00008900	not_bound	enriched	activated	L1
WBGene00020938	bound	enriched	activated	L1
WBGene00008692	bound	enriched	NA	L1
WBGene00001250	bound	enriched	activated	L1
WBGene00010070	bound	enriched	independent	L1
WBGene00022867	bound	enriched	activated	L1
WBGene00016717	not_bound	enriched	NA	L1
WBGene00012404	bound	enriched	activated	L1
WBGene00016884	bound	enriched	independent	L1
WBGene00009393	bound	enriched	repressed	L1
WBGene00001465	not_bound	enriched	independent	L1
WBGene00002139	not_bound	enriched	independent	L1
WBGene00014047	bound	enriched	independent	L1
WBGene00011936	bound	enriched	NA	L1
WBGene00008595	not_bound	enriched	repressed	L1
WBGene00013607	not_bound	enriched	NA	L1
WBGene00007392	bound	enriched	independent	L1
WBGene00018984	bound	enriched	independent	L1
WBGene00008220	bound	enriched	independent	L1
WBGene00016218	not_bound	enriched	repressed	L1
WBGene00010150	bound	enriched	NA	L1
WBGene00010296	bound	enriched	NA	L1
WBGene00007394	bound	enriched	activated	L1
WBGene00018931	bound	enriched	repressed	L1
WBGene00011212	bound	enriched	activated	L1
WBGene00003956	bound	enriched	NA	L1
WBGene00003730	bound	enriched	repressed	L1
WBGene00020360	bound	enriched	repressed	L1
WBGene00000799	bound	enriched	independent	L1
WBGene00008352	bound	enriched	activated	L1
WBGene00020788	bound	enriched	NA	L1
WBGene00000789	bound	enriched	activated	L1
WBGene00007422	bound	enriched	activated	L1
WBGene00044331	not_bound	enriched	repressed	L1
WBGene00005833	bound	enriched	independent	L1
WBGene00011821	bound	enriched	independent	L1
WBGene00022338	bound	enriched	NA	L1
WBGene00000216	bound	enriched	independent	L1
WBGene00012810	bound	enriched	NA	L1
WBGene00011853	not_bound	enriched	NA	L1
WBGene00012582	bound	enriched	NA	L1
WBGene00006464	not_bound	enriched	NA	L1
WBGene00017327	not_bound	enriched	independent	L1
WBGene00017892	bound	enriched	repressed	L1
WBGene00003877	bound	enriched	repressed	L1
WBGene00006897	not_bound	enriched	NA	L1
WBGene00001099	bound	enriched	independent	L1
WBGene00044792	bound	enriched	activated	L1
WBGene00022572	bound	enriched	NA	L1
WBGene00007867	bound	enriched	activated	L1
WBGene00016865	not_bound	enriched	repressed	L1
WBGene00000786	bound	enriched	activated	L1
WBGene00005703	not_bound	enriched	activated	L1
WBGene00022642	bound	enriched	activated	L1
WBGene00008566	not_bound	enriched	NA	L1
WBGene00189950	bound	enriched	NA	L1
WBGene00007565	not_bound	enriched	activated	L1
WBGene00050904	bound	enriched	activated	L1
WBGene00022047	not_bound	enriched	independent	L1
WBGene00007807	bound	enriched	independent	L1
WBGene00021587	bound	enriched	activated	L1
WBGene00206418	not_bound	enriched	activated	L1
WBGene00008602	bound	enriched	repressed	L1
WBGene00045411	not_bound	enriched	independent	L1
WBGene00020989	bound	enriched	NA	L1
WBGene00016061	bound	enriched	independent	L1
WBGene00044206	bound	enriched	activated	L1
WBGene00015110	not_bound	enriched	NA	L1
WBGene00002137	bound	enriched	independent	L1
WBGene00012134	not_bound	enriched	NA	L1
WBGene00008594	bound	enriched	NA	L1
WBGene00007453	not_bound	enriched	NA	L1
WBGene00007833	bound	enriched	repressed	L1
WBGene00235352	bound	enriched	activated	L1
WBGene00015593	not_bound	enriched	NA	L1
WBGene00012491	bound	enriched	independent	L1
WBGene00003572	bound	enriched	NA	L1
WBGene00022200	not_bound	enriched	NA	L1
WBGene00000084	not_bound	enriched	NA	L1
WBGene00017214	not_bound	enriched	repressed	L1
WBGene00044382	bound	enriched	activated	L1
WBGene00206413	not_bound	enriched	NA	L1
WBGene00010655	not_bound	enriched	NA	L1
WBGene00008477	not_bound	enriched	activated	L1
WBGene00045412	not_bound	enriched	independent	L1
WBGene00001819	bound	enriched	activated	L1
WBGene00020943	bound	enriched	activated	L1
WBGene00009259	bound	enriched	repressed	L1
WBGene00019261	bound	enriched	NA	L1
WBGene00010049	bound	enriched	independent	L1
WBGene00002055	bound	enriched	NA	L1
WBGene00016048	bound	enriched	NA	L1
WBGene00013875	not_bound	enriched	activated	L1
WBGene00044360	not_bound	enriched	NA	L1
WBGene00015052	bound	enriched	activated	L1
WBGene00001476	bound	enriched	independent	L1
WBGene00015369	bound	enriched	activated	L1
WBGene00000302	bound	enriched	activated	L1
WBGene00019097	bound	enriched	activated	L1
WBGene00012018	bound	enriched	independent	L1
WBGene00009852	bound	enriched	NA	L1
WBGene00015389	bound	enriched	activated	L1
WBGene00002057	bound	enriched	independent	L1
WBGene00016004	bound	enriched	NA	L1
WBGene00008730	bound	enriched	activated	L1
WBGene00015280	not_bound	enriched	repressed	L1
WBGene00011487	bound	enriched	NA	L1
WBGene00004020	bound	enriched	repressed	L1
WBGene00007946	bound	enriched	NA	L1
WBGene00009903	not_bound	enriched	NA	L1
WBGene00004990	bound	enriched	activated	L1
WBGene00004875	bound	enriched	activated	L1
WBGene00020359	bound	enriched	NA	L1
WBGene00000219	bound	enriched	repressed	L1
WBGene00015981	bound	enriched	independent	L1
WBGene00019495	not_bound	enriched	activated	L1
WBGene00022562	not_bound	enriched	NA	L1
WBGene00004878	bound	enriched	activated	L1
WBGene00007808	not_bound	enriched	independent	L1
WBGene00018885	not_bound	enriched	activated	L1
WBGene00014252	bound	enriched	activated	L1
WBGene00019779	bound	enriched	NA	L1
WBGene00018646	bound	enriched	NA	L1
WBGene00020393	bound	enriched	activated	L1
WBGene00016599	bound	enriched	NA	L1
WBGene00016719	not_bound	enriched	NA	L1
WBGene00015756	not_bound	enriched	NA	L1
WBGene00016756	not_bound	enriched	activated	L1
WBGene00008598	not_bound	enriched	activated	L1
WBGene00007393	bound	enriched	independent	L1
WBGene00007724	not_bound	enriched	NA	L1
WBGene00004993	bound	enriched	activated	L1
WBGene00009394	bound	enriched	NA	L1
WBGene00020449	bound	enriched	NA	L1
WBGene00002234	bound	enriched	independent	L1
WBGene00044761	bound	enriched	independent	L1
WBGene00016769	bound	enriched	independent	L1
WBGene00007455	bound	enriched	activated	L1
WBGene00007153	bound	enriched	independent	L1
WBGene00016219	bound	enriched	repressed	L1
WBGene00219271	not_bound	enriched	independent	L1
WBGene00000215	bound	enriched	activated	L1
WBGene00022321	bound	not_enriched	NA	L1
WBGene00044488	bound	enriched	NA	L1
WBGene00022573	bound	enriched	NA	L1
WBGene00017667	bound	enriched	NA	L1
WBGene00012013	bound	enriched	NA	L1
WBGene00010266	bound	enriched	repressed	L1
WBGene00021852	bound	enriched	activated	L1
WBGene00022870	bound	enriched	NA	L1
WBGene00013906	bound	enriched	activated	L1
WBGene00016335	bound	enriched	independent	L1
WBGene00044212	not_bound	enriched	activated	L1
WBGene00012501	not_bound	not_enriched	NA	L1
WBGene00020468	bound	enriched	NA	L1
WBGene00009857	not_bound	enriched	NA	L1
WBGene00007813	not_bound	enriched	NA	L1
WBGene00000214	bound	enriched	activated	L1
WBGene00000218	bound	enriched	activated	L1
WBGene00219322	not_bound	enriched	NA	L1
WBGene00018350	bound	enriched	NA	L1
WBGene00003689	bound	enriched	NA	L1
WBGene00008988	bound	enriched	NA	L1
WBGene00000136	bound	enriched	activated	L1
WBGene00013716	bound	enriched	independent	L1
WBGene00013257	bound	enriched	independent	L1
WBGene00014136	bound	enriched	NA	L1
WBGene00021167	bound	enriched	independent	L1
WBGene00044332	bound	enriched	NA	L1
WBGene00021262	bound	enriched	repressed	L1
WBGene00077757	bound	enriched	activated	L1
WBGene00007423	bound	enriched	NA	L1
WBGene00009396	not_bound	enriched	independent	L1
WBGene00018036	bound	enriched	NA	L1
WBGene00008634	not_bound	enriched	independent	L1
WBGene00009855	not_bound	enriched	NA	L1
WBGene00017957	bound	enriched	independent	L1
WBGene00008499	not_bound	enriched	NA	L1
WBGene00009237	bound	enriched	activated	L1
WBGene00015828	not_bound	enriched	NA	L1
WBGene00011052	not_bound	enriched	NA	L1
WBGene00011209	not_bound	enriched	activated	L1
WBGene00018195	bound	enriched	activated	L1
WBGene00019619	not_bound	enriched	activated	L1
WBGene00015598	not_bound	enriched	repressed	L1
WBGene00009008	bound	enriched	NA	L1
WBGene00003786	bound	enriched	independent	L1
WBGene00015605	not_bound	enriched	independent	L1
WBGene00008936	bound	enriched	activated	L1
WBGene00008621	bound	enriched	NA	L1
WBGene00018384	bound	enriched	activated	L1
WBGene00007336	bound	enriched	activated	L1
WBGene00017625	bound	enriched	NA	L1
WBGene00022337	not_bound	enriched	NA	L1
WBGene00007695	not_bound	enriched	independent	L1
WBGene00018200	bound	enriched	activated	L1
WBGene00012529	bound	enriched	independent	L1
WBGene00009835	bound	enriched	NA	L1
WBGene00022873	bound	enriched	NA	L1
WBGene00010041	bound	enriched	NA	L1
WBGene00011803	bound	enriched	activated	L1
WBGene00045461	not_bound	enriched	NA	L1
WBGene00020256	bound	enriched	independent	L1
WBGene00012253	bound	enriched	activated	L1
WBGene00014063	bound	enriched	NA	L1
WBGene00015279	bound	enriched	activated	L1
WBGene00044759	not_bound	enriched	NA	L1
WBGene00017592	bound	enriched	repressed	L1
WBGene00016052	bound	enriched	activated	L1
WBGene00008850	not_bound	enriched	repressed	L1
WBGene00016339	not_bound	enriched	NA	L1
WBGene00017257	bound	enriched	NA	L1
WBGene00021048	bound	enriched	repressed	L1
WBGene00005003	bound	enriched	independent	L1
WBGene00017398	not_bound	enriched	NA	L1
WBGene00013901	bound	enriched	NA	L1
WBGene00022474	bound	enriched	activated	L1
WBGene00013608	not_bound	enriched	repressed	L1
WBGene00012729	bound	enriched	NA	L1
WBGene00014135	not_bound	enriched	NA	L1
WBGene00015768	bound	enriched	NA	L1
WBGene00018210	not_bound	enriched	independent	L1
WBGene00019846	not_bound	enriched	NA	L1
WBGene00010128	bound	enriched	activated	L1
WBGene00011801	bound	enriched	independent	L1
WBGene00010901	not_bound	enriched	repressed	L1
WBGene00011798	bound	enriched	activated	L1
WBGene00010822	bound	enriched	repressed	L1
WBGene00077770	not_bound	enriched	repressed	L1
WBGene00015933	bound	enriched	activated	L1
WBGene00000782	not_bound	enriched	activated	L1
WBGene00012308	bound	enriched	NA	L1
WBGene00018174	bound	enriched	repressed	L1
WBGene00013037	bound	enriched	activated	L1
WBGene00012728	bound	enriched	NA	L1
WBGene00016721	bound	enriched	NA	L1
WBGene00004988	bound	enriched	NA	L1
WBGene00011893	bound	enriched	activated	L1
WBGene00010749	bound	enriched	NA	L1
WBGene00015609	not_bound	enriched	activated	L1
WBGene00021261	not_bound	enriched	NA	L1
WBGene00008493	not_bound	enriched	NA	L1
WBGene00018435	bound	enriched	NA	L1
WBGene00017091	bound	enriched	independent	L1
WBGene00013439	not_bound	enriched	activated	L1
WBGene00011668	not_bound	enriched	activated	L1
WBGene00011166	not_bound	enriched	activated	L1
WBGene00013035	not_bound	enriched	activated	L1
WBGene00017678	bound	enriched	repressed	L1
WBGene00020774	bound	enriched	repressed	L1
WBGene00021768	bound	enriched	repressed	L1
WBGene00022644	bound	enriched	repressed	L1
WBGene00007973	bound	enriched	activated	L1
WBGene00019225	bound	enriched	independent	L1
WBGene00001243	bound	enriched	NA	L1
WBGene00009895	bound	enriched	activated	L1
WBGene00008341	bound	enriched	NA	L1
WBGene00006429	bound	not_enriched	NA	L1
WBGene00044807	bound	enriched	NA	L1
WBGene00009805	not_bound	enriched	NA	L1
WBGene00044381	bound	enriched	NA	L1
WBGene00000009	bound	enriched	NA	L1
WBGene00194687	not_bound	enriched	repressed	L1
WBGene00013996	bound	enriched	independent	L1
WBGene00022353	not_bound	enriched	independent	L1
WBGene00044707	not_bound	enriched	NA	L1
WBGene00004058	bound	enriched	repressed	L1
WBGene00000067	bound	enriched	repressed	L1
WBGene00044696	bound	enriched	activated	L1
WBGene00021860	bound	enriched	NA	L1
WBGene00012028	not_bound	enriched	repressed	L1
WBGene00002058	bound	enriched	independent	L1
WBGene00008091	not_bound	enriched	repressed	L1
WBGene00008462	not_bound	enriched	independent	L1
WBGene00011130	not_bound	enriched	repressed	L1
WBGene00010050	not_bound	enriched	activated	L1
WBGene00017905	bound	enriched	independent	L1
WBGene00013900	bound	enriched	NA	L1
WBGene00006636	not_bound	enriched	independent	L1
WBGene00012531	bound	enriched	independent	L1
WBGene00013101	not_bound	enriched	NA	L1
WBGene00008607	bound	enriched	independent	L1
WBGene00017578	not_bound	enriched	activated	L1
WBGene00007811	bound	enriched	activated	L1
WBGene00017591	bound	enriched	independent	L1
WBGene00007716	not_bound	enriched	NA	L1
WBGene00005931	not_bound	enriched	NA	L1
WBGene00020182	bound	enriched	NA	L1
WBGene00023432	bound	enriched	NA	L1
WBGene00009395	not_bound	enriched	NA	L1
WBGene00000081	bound	enriched	activated	L1
WBGene00007866	not_bound	enriched	activated	L1
WBGene00020080	bound	enriched	NA	L1
WBGene00010747	bound	enriched	repressed	L1
WBGene00013976	bound	enriched	activated	L1
WBGene00008593	not_bound	enriched	NA	L1
WBGene00000539	bound	enriched	NA	L1
WBGene00015220	bound	enriched	repressed	L1
WBGene00015085	bound	enriched	NA	L1
WBGene00008101	not_bound	enriched	repressed	L1
WBGene00012834	bound	enriched	activated	L1
WBGene00013908	bound	not_enriched	NA	L1
WBGene00019368	bound	enriched	activated	L1
WBGene00010277	not_bound	enriched	NA	L1
WBGene00021252	not_bound	not_enriched	NA	L1
WBGene00008495	bound	enriched	NA	L1
WBGene00008567	not_bound	enriched	activated	L1
WBGene00016164	not_bound	enriched	repressed	L1
WBGene00022610	bound	enriched	NA	L1
WBGene00044776	not_bound	enriched	NA	L1
WBGene00018874	bound	enriched	independent	L1
WBGene00022497	bound	enriched	repressed	L1
WBGene00015913	bound	enriched	repressed	L1
WBGene00021814	bound	enriched	NA	L1
WBGene00021325	not_bound	enriched	independent	L1
WBGene00021336	not_bound	enriched	activated	L1
WBGene00013091	bound	enriched	NA	L1
WBGene00020516	not_bound	enriched	activated	L1
WBGene00044469	not_bound	enriched	activated	L1
WBGene00044120	bound	enriched	activated	L1
WBGene00015284	bound	enriched	NA	L1
WBGene00011076	bound	enriched	activated	L1
WBGene00019914	bound	enriched	NA	L1
WBGene00019404	not_bound	enriched	NA	L1
WBGene00004999	bound	enriched	activated	L1
WBGene00022555	not_bound	enriched	NA	L1
WBGene00008483	not_bound	enriched	NA	L1
WBGene00012070	bound	enriched	NA	L1
WBGene00010204	bound	enriched	independent	L1
WBGene00020329	not_bound	enriched	NA	L1
WBGene00019145	not_bound	enriched	NA	L1
WBGene00016577	not_bound	enriched	NA	L1
WBGene00015602	bound	enriched	NA	L1
WBGene00020946	bound	enriched	activated	L1
WBGene00015956	bound	enriched	repressed	L1
WBGene00018342	bound	enriched	activated	L1
WBGene00001506	bound	enriched	repressed	L1
WBGene00008229	bound	enriched	NA	L1
WBGene00009595	bound	enriched	repressed	L1
WBGene00007685	bound	enriched	repressed	L1
WBGene00014138	bound	enriched	NA	L1
WBGene00016027	bound	enriched	NA	L1
WBGene00015713	not_bound	enriched	repressed	L1
WBGene00044723	not_bound	enriched	NA	L1
WBGene00015469	bound	enriched	activated	L1
WBGene00010034	not_bound	enriched	activated	L1
WBGene00015601	not_bound	enriched	NA	L1
WBGene00003711	bound	enriched	NA	L1
WBGene00018237	bound	enriched	independent	L1
WBGene00019674	bound	enriched	activated	L1
WBGene00008542	bound	enriched	activated	L1
WBGene00011494	not_bound	enriched	NA	L1
WBGene00021148	not_bound	enriched	independent	L1
WBGene00018971	bound	enriched	independent	L1
WBGene00011397	not_bound	enriched	independent	L1
WBGene00006965	bound	enriched	independent	L1
WBGene00010125	bound	enriched	activated	L1
WBGene00011190	not_bound	enriched	NA	L1
WBGene00016556	not_bound	enriched	NA	L1
WBGene00007904	bound	enriched	activated	L1
WBGene00008830	bound	enriched	NA	L1
WBGene00003410	not_bound	enriched	NA	L1
WBGene00004796	bound	enriched	independent	L1
WBGene00015381	bound	enriched	independent	L1
WBGene00016217	bound	enriched	activated	L1
WBGene00019682	bound	enriched	NA	L1
WBGene00020128	bound	enriched	repressed	L1
WBGene00007431	not_bound	enriched	independent	L1
WBGene00017226	not_bound	enriched	activated	L1
WBGene00001468	bound	enriched	independent	L1
WBGene00000213	bound	enriched	activated	L1
WBGene00009397	not_bound	enriched	NA	L1
WBGene00003094	not_bound	enriched	NA	L1
WBGene00007728	not_bound	enriched	NA	L1
WBGene00020016	not_bound	enriched	activated	L1
WBGene00010215	bound	enriched	independent	L1
WBGene00015930	bound	enriched	NA	L1
WBGene00021503	bound	enriched	activated	L1
WBGene00019068	bound	enriched	NA	L1
WBGene00014253	not_bound	enriched	activated	L1
WBGene00044296	bound	enriched	activated	L1
WBGene00010062	not_bound	enriched	independent	L1
WBGene00015600	not_bound	not_enriched	NA	L1
WBGene00007726	bound	enriched	NA	L1
WBGene00007875	not_bound	enriched	activated	L1
WBGene00010657	bound	enriched	NA	L1
WBGene00018280	bound	enriched	NA	L1
WBGene00011445	bound	enriched	NA	L1
WBGene00019421	bound	enriched	activated	L1
WBGene00015839	bound	not_enriched	NA	L1
WBGene00013119	bound	enriched	independent	L1
WBGene00016431	bound	enriched	activated	L1
WBGene00008451	bound	enriched	NA	L1
WBGene00020662	bound	enriched	activated	L1
WBGene00044221	not_bound	enriched	independent	L1
WBGene00008044	not_bound	enriched	activated	L1
WBGene00008167	bound	enriched	repressed	L1
WBGene00004096	bound	enriched	repressed	L1
WBGene00021060	bound	enriched	activated	L1
WBGene00022076	bound	enriched	independent	L1
WBGene00012518	bound	enriched	repressed	L1
WBGene00007228	bound	enriched	NA	L1
WBGene00007857	bound	enriched	NA	L1
WBGene00009061	bound	enriched	repressed	L1
WBGene00012664	bound	enriched	repressed	L1
WBGene00021322	bound	enriched	repressed	L1
WBGene00020472	bound	enriched	repressed	L1
WBGene00003828	bound	enriched	activated	L1
WBGene00002118	bound	enriched	activated	L1
WBGene00019590	bound	enriched	activated	L1
WBGene00019058	not_bound	enriched	independent	L1
WBGene00003090	bound	enriched	activated	L1
WBGene00010545	not_bound	enriched	repressed	L1
WBGene00012961	not_bound	enriched	repressed	L1
WBGene00206354	bound	enriched	repressed	L1
WBGene00011979	not_bound	enriched	NA	L1
WBGene00001814	bound	enriched	activated	L1
WBGene00020326	bound	enriched	NA	L1
WBGene00013118	not_bound	enriched	independent	L1
WBGene00019978	bound	enriched	NA	L1
WBGene00010904	bound	enriched	independent	L1
WBGene00021408	not_bound	not_enriched	NA	L1
WBGene00021565	not_bound	enriched	NA	L1
WBGene00019550	bound	enriched	NA	L1
WBGene00016757	bound	enriched	NA	L1
WBGene00001922	not_bound	enriched	NA	L1
WBGene00003093	bound	enriched	activated	L1
WBGene00012699	bound	enriched	NA	L1
WBGene00236809	not_bound	enriched	activated	L1
WBGene00007948	not_bound	enriched	NA	L1
WBGene00015087	bound	enriched	NA	L1
WBGene00008891	bound	enriched	repressed	L1
WBGene00001500	bound	enriched	independent	L1
WBGene00007185	bound	enriched	independent	L1
WBGene00014046	not_bound	enriched	NA	L1
WBGene00013541	not_bound	enriched	independent	L1
WBGene00018353	bound	enriched	repressed	L1
WBGene00008741	bound	enriched	NA	L1
WBGene00009518	not_bound	enriched	NA	L1
WBGene00008944	bound	enriched	repressed	L1
WBGene00010769	bound	enriched	NA	L1
WBGene00007322	not_bound	enriched	repressed	L1
WBGene00017071	bound	enriched	activated	L1
WBGene00007691	not_bound	enriched	repressed	L1
WBGene00008560	not_bound	enriched	repressed	L1
WBGene00008239	bound	enriched	NA	L1
WBGene00013904	not_bound	enriched	independent	L1
WBGene00023483	not_bound	enriched	repressed	L1
WBGene00008319	bound	enriched	repressed	L1
WBGene00007341	not_bound	enriched	activated	L1
WBGene00011222	bound	enriched	activated	L1
WBGene00008954	bound	enriched	NA	L1
WBGene00022866	bound	enriched	NA	L1
WBGene00017434	bound	enriched	independent	L1
WBGene00271817	bound	enriched	NA	L1
WBGene00010900	not_bound	not_enriched	NA	L1
WBGene00008200	bound	enriched	NA	L1
WBGene00003607	bound	enriched	independent	L1
WBGene00009908	bound	enriched	activated	L1
WBGene00016870	not_bound	not_enriched	NA	L1
WBGene00015399	not_bound	enriched	NA	L1
WBGene00015906	not_bound	enriched	NA	L1
WBGene00003091	bound	enriched	NA	L1
WBGene00003571	bound	enriched	NA	L1
WBGene00195176	not_bound	enriched	independent	L1
WBGene00018951	bound	enriched	independent	L1
WBGene00017322	not_bound	enriched	NA	L1
WBGene00011439	not_bound	enriched	independent	L1
WBGene00007097	not_bound	enriched	repressed	L1
WBGene00008494	bound	enriched	NA	L1
WBGene00010899	bound	enriched	repressed	L1
WBGene00010793	bound	enriched	independent	L1
WBGene00022571	bound	enriched	NA	L1
WBGene00009515	bound	enriched	NA	L1
WBGene00018760	bound	enriched	activated	L1
WBGene00015081	not_bound	enriched	repressed	L1
WBGene00020837	bound	enriched	activated	L1
WBGene00016425	bound	enriched	repressed	L1
WBGene00015080	not_bound	enriched	repressed	L1
WBGene00010123	bound	enriched	NA	L1
WBGene00008597	bound	enriched	NA	L1
WBGene00016845	bound	enriched	NA	L1
WBGene00044107	bound	enriched	NA	L1
WBGene00019022	bound	enriched	NA	L1
WBGene00008199	bound	enriched	repressed	L1
WBGene00015739	bound	enriched	NA	L1
WBGene00018708	bound	enriched	NA	L1
WBGene00015949	not_bound	enriched	independent	L1
WBGene00004789	bound	enriched	independent	L1
WBGene00007656	bound	enriched	repressed	L1
WBGene00022645	bound	enriched	repressed	L1
WBGene00010745	bound	enriched	activated	L1
WBGene00018343	bound	enriched	independent	L1
WBGene00003773	bound	enriched	independent	L1
WBGene00004986	bound	enriched	activated	L1
WBGene00005551	bound	not_enriched	NA	L1
WBGene00020760	not_bound	enriched	repressed	L1
WBGene00009192	bound	enriched	NA	L1
WBGene00044211	bound	enriched	NA	L1
WBGene00008492	bound	enriched	NA	L1
WBGene00011083	bound	enriched	independent	L1
WBGene00007945	not_bound	enriched	NA	L1
WBGene00009796	bound	enriched	independent	L1
WBGene00021872	not_bound	enriched	NA	L1
WBGene00016877	not_bound	enriched	NA	L1
WBGene00015889	bound	enriched	NA	L1
WBGene00006533	bound	enriched	repressed	L1
WBGene00195164	not_bound	enriched	NA	L1
WBGene00013822	bound	enriched	NA	L1
WBGene00022261	not_bound	enriched	independent	L1
WBGene00045252	bound	enriched	NA	L1
WBGene00022412	bound	enriched	NA	L1
WBGene00019803	bound	enriched	independent	L1
WBGene00008584	bound	enriched	NA	L1
WBGene00012467	bound	enriched	repressed	L1
WBGene00015595	not_bound	enriched	NA	L1
WBGene00011856	not_bound	enriched	NA	L1
WBGene00009905	bound	not_enriched	NA	L1
WBGene00010658	bound	enriched	independent	L1
WBGene00021253	not_bound	enriched	independent	L1
WBGene00015859	bound	enriched	NA	L1
WBGene00044481	not_bound	enriched	NA	L1
WBGene00194695	not_bound	enriched	NA	L1
WBGene00007112	bound	enriched	activated	L1
WBGene00009841	bound	not_enriched	NA	L1
WBGene00010746	bound	enriched	NA	L1
WBGene00003096	bound	enriched	activated	L1
WBGene00008654	bound	enriched	independent	L1
WBGene00008425	bound	enriched	activated	L1
WBGene00018138	bound	enriched	NA	L1
WBGene00045052	bound	enriched	activated	L1
WBGene00015599	not_bound	not_enriched	NA	L1
WBGene00015050	bound	enriched	independent	L1
WBGene00007605	bound	enriched	NA	L1
WBGene00011733	bound	enriched	NA	L1
WBGene00020191	not_bound	enriched	activated	L1
WBGene00012201	bound	enriched	activated	L1
WBGene00009856	not_bound	enriched	repressed	L1
WBGene00011181	bound	enriched	independent	L1
WBGene00004987	bound	enriched	activated	L1
WBGene00019104	bound	not_enriched	NA	L1
WBGene00005548	not_bound	not_enriched	NA	L1
WBGene00017881	bound	enriched	activated	L1
WBGene00016134	bound	enriched	activated	L1
WBGene00001786	bound	enriched	NA	L1
WBGene00007558	bound	enriched	NA	L1
WBGene00010274	not_bound	enriched	activated	L1
WBGene00019533	bound	not_enriched	NA	L1
WBGene00269434	bound	enriched	NA	L1
WBGene00000784	bound	enriched	repressed	L1
WBGene00000781	bound	enriched	NA	L1
WBGene00009710	bound	enriched	NA	L1
WBGene00013637	bound	enriched	repressed	L1
WBGene00011800	bound	enriched	independent	L1
WBGene00004149	bound	enriched	repressed	L1
WBGene00009522	not_bound	enriched	NA	L1
WBGene00050967	bound	enriched	NA	L1
WBGene00016542	bound	enriched	repressed	L1
WBGene00235311	not_bound	not_enriched	NA	L1
WBGene00015342	bound	not_enriched	NA	L1
WBGene00013935	not_bound	not_enriched	NA	L1
WBGene00021072	not_bound	enriched	NA	L1
WBGene00016755	not_bound	enriched	NA	L1
WBGene00008102	bound	not_enriched	repressed	L1
WBGene00019493	bound	enriched	independent	L1
WBGene00015403	bound	enriched	activated	L1
WBGene00009488	bound	enriched	NA	L1
WBGene00010083	bound	enriched	independent	L1
WBGene00044663	not_bound	enriched	independent	L1
WBGene00001158	bound	enriched	repressed	L1
WBGene00011361	not_bound	enriched	independent	L1
WBGene00016337	not_bound	enriched	NA	L1
WBGene00008042	not_bound	enriched	activated	L1
WBGene00012023	not_bound	enriched	NA	L1
WBGene00002188	not_bound	enriched	NA	L1
WBGene00009886	not_bound	enriched	NA	L1
WBGene00005188	not_bound	enriched	NA	L1
WBGene00021635	bound	enriched	repressed	L1
WBGene00011321	bound	enriched	activated	L1
WBGene00010998	not_bound	enriched	NA	L1
WBGene00019473	bound	enriched	NA	L1
WBGene00016585	not_bound	enriched	repressed	L1
WBGene00014132	not_bound	enriched	NA	L1
WBGene00008849	not_bound	enriched	repressed	L1
WBGene00010540	not_bound	enriched	repressed	L1
WBGene00016204	not_bound	enriched	activated	L1
WBGene00271715	not_bound	enriched	NA	L1
WBGene00005141	not_bound	enriched	NA	L1
WBGene00044783	bound	enriched	NA	L1
WBGene00044374	not_bound	enriched	NA	L1
WBGene00018779	bound	enriched	activated	L1
WBGene00020158	bound	enriched	independent	L1
WBGene00010238	bound	enriched	activated	L1
WBGene00012823	not_bound	enriched	NA	L1
WBGene00000981	not_bound	enriched	activated	L1
WBGene00019547	bound	enriched	NA	L1
WBGene00012968	bound	enriched	activated	L1
WBGene00000983	bound	enriched	independent	L1
WBGene00013840	not_bound	not_enriched	NA	L1
WBGene00017867	not_bound	enriched	activated	L1
WBGene00021531	bound	enriched	independent	L1
WBGene00003474	bound	enriched	activated	L1
WBGene00020520	not_bound	not_enriched	NA	L1
WBGene00005001	not_bound	enriched	activated	L1
WBGene00019565	not_bound	enriched	NA	L1
WBGene00050957	not_bound	enriched	NA	L1
WBGene00271832	not_bound	enriched	NA	L1
WBGene00003997	bound	enriched	independent	L1
WBGene00000541	bound	enriched	NA	L1
WBGene00008372	bound	enriched	NA	L1
WBGene00021190	bound	enriched	activated	L1
WBGene00018035	bound	enriched	independent	L1
WBGene00013968	not_bound	enriched	repressed	L1
WBGene00045457	bound	enriched	NA	L1
WBGene00010328	bound	enriched	repressed	L1
WBGene00004811	not_bound	enriched	NA	L1
WBGene00019599	not_bound	enriched	activated	L1
WBGene00019580	not_bound	enriched	NA	L1
WBGene00019059	not_bound	not_enriched	NA	L1
WBGene00045365	bound	enriched	activated	L1
WBGene00015400	bound	enriched	repressed	L1
WBGene00022382	bound	enriched	repressed	L1
WBGene00007660	bound	enriched	NA	L1
WBGene00045212	not_bound	enriched	NA	L1
WBGene00000967	bound	enriched	independent	L1
WBGene00000831	not_bound	enriched	independent	L1
WBGene00017969	bound	enriched	NA	L1
WBGene00007964	bound	enriched	NA	L1
WBGene00017364	not_bound	enriched	activated	L1
WBGene00010124	bound	enriched	activated	L1
WBGene00010086	bound	enriched	NA	L1
WBGene00015100	not_bound	enriched	NA	L1
WBGene00006404	bound	enriched	repressed	L1
WBGene00020967	not_bound	enriched	activated	L1
WBGene00016874	bound	enriched	independent	L1
WBGene00013207	bound	enriched	activated	L1
WBGene00021070	bound	enriched	NA	L1
WBGene00019660	bound	enriched	repressed	L1
WBGene00009519	not_bound	not_enriched	NA	L1
WBGene00020579	bound	enriched	NA	L1
WBGene00009643	bound	enriched	NA	L1
WBGene00044403	bound	enriched	independent	L1
WBGene00044492	bound	enriched	independent	L1
WBGene00045397	bound	enriched	independent	L1
WBGene00021805	not_bound	enriched	NA	L1
WBGene00019014	bound	enriched	NA	L1
WBGene00017660	not_bound	enriched	NA	L1
WBGene00020448	not_bound	enriched	NA	L1
WBGene00007810	bound	enriched	activated	L1
WBGene00044455	bound	enriched	NA	L1
WBGene00045053	not_bound	enriched	activated	L1
WBGene00000711	not_bound	not_enriched	NA	L1
WBGene00011926	bound	enriched	independent	L1
WBGene00015371	bound	enriched	NA	L1
WBGene00015107	not_bound	enriched	independent	L1
WBGene00009741	bound	enriched	independent	L1
WBGene00019859	bound	enriched	repressed	L1
WBGene00000991	bound	enriched	independent	L1
WBGene00044073	not_bound	enriched	repressed	L1
WBGene00021581	not_bound	not_enriched	NA	L1
WBGene00194746	not_bound	not_enriched	NA	L1
WBGene00019164	bound	enriched	activated	L1
WBGene00044570	bound	enriched	NA	L1
WBGene00007932	not_bound	enriched	independent	L1
WBGene00003099	not_bound	enriched	NA	L1
WBGene00271795	not_bound	enriched	NA	L1
WBGene00018279	not_bound	not_enriched	NA	L1
WBGene00010341	bound	enriched	NA	L1
WBGene00022858	not_bound	enriched	NA	L1
WBGene00003845	bound	enriched	NA	L1
WBGene00012947	not_bound	enriched	NA	L1
WBGene00003698	bound	enriched	NA	L1
WBGene00021602	bound	enriched	NA	L1
WBGene00000785	bound	enriched	activated	L1
WBGene00020022	bound	enriched	activated	L1
WBGene00003995	bound	enriched	repressed	L1
WBGene00016595	bound	not_enriched	NA	L1
WBGene00001156	not_bound	enriched	activated	L1
WBGene00015759	not_bound	enriched	NA	L1
WBGene00021256	not_bound	enriched	NA	L1
WBGene00043062	not_bound	enriched	NA	L1
WBGene00006002	not_bound	not_enriched	NA	L1
WBGene00006679	bound	enriched	NA	L1
WBGene00016669	not_bound	enriched	NA	L1
WBGene00016379	bound	enriched	repressed	L1
WBGene00002272	bound	enriched	independent	L1
WBGene00045516	bound	enriched	NA	L1
WBGene00020972	not_bound	enriched	repressed	L1
WBGene00013750	bound	enriched	NA	L1
WBGene00002041	bound	enriched	repressed	L1
WBGene00021495	not_bound	enriched	activated	L1
WBGene00022575	not_bound	not_enriched	activated	L1
WBGene00008709	not_bound	enriched	independent	L1
WBGene00022549	not_bound	enriched	independent	L1
WBGene00008163	not_bound	not_enriched	NA	L1
WBGene00020258	bound	enriched	NA	L1
WBGene00006454	bound	enriched	NA	L1
WBGene00235133	bound	not_enriched	NA	L1
WBGene00018910	not_bound	not_enriched	NA	L1
WBGene00043983	not_bound	enriched	independent	L1
WBGene00019060	bound	enriched	NA	L1
WBGene00021519	bound	enriched	repressed	L1
WBGene00235093	not_bound	not_enriched	NA	L1
WBGene00013284	bound	enriched	independent	L1
WBGene00015932	not_bound	enriched	activated	L1
WBGene00018707	not_bound	enriched	independent	L1
WBGene00219274	not_bound	enriched	NA	L1
WBGene00018839	not_bound	enriched	NA	L1
WBGene00020580	not_bound	enriched	NA	L1
WBGene00023519	bound	enriched	NA	L1
WBGene00011616	not_bound	not_enriched	NA	L1
WBGene00008296	bound	enriched	repressed	L1
WBGene00016786	not_bound	enriched	NA	L1
WBGene00017427	bound	enriched	independent	L1
WBGene00017594	not_bound	enriched	NA	L1
WBGene00016647	not_bound	not_enriched	NA	L1
WBGene00021169	not_bound	not_enriched	NA	L1
WBGene00015048	bound	enriched	repressed	L1
WBGene00012748	not_bound	not_enriched	NA	L1
WBGene00044306	not_bound	not_enriched	NA	L1
WBGene00022495	not_bound	not_enriched	NA	L1
WBGene00017691	bound	enriched	activated	L1
WBGene00008787	bound	enriched	NA	L1
WBGene00007864	not_bound	enriched	NA	L1
WBGene00003982	bound	enriched	independent	L1
WBGene00022178	bound	enriched	repressed	L1
WBGene00005524	not_bound	enriched	NA	L1
WBGene00007362	bound	not_enriched	independent	L1
WBGene00009433	bound	enriched	repressed	L1
WBGene00012910	not_bound	enriched	repressed	L1
WBGene00008336	not_bound	enriched	NA	L1
WBGene00012533	not_bound	enriched	NA	L1
WBGene00011809	not_bound	not_enriched	NA	L1
WBGene00014057	not_bound	enriched	independent	L1
WBGene00021500	bound	not_enriched	repressed	L1
WBGene00015783	bound	enriched	activated	L1
WBGene00008577	bound	enriched	repressed	L1
WBGene00017470	not_bound	not_enriched	NA	L1
WBGene00219376	bound	enriched	NA	L1
WBGene00005640	not_bound	not_enriched	NA	L1
WBGene00002258	not_bound	enriched	NA	L1
WBGene00000212	bound	enriched	NA	L1
WBGene00009860	not_bound	not_enriched	NA	L1
WBGene00014191	bound	enriched	NA	L1
WBGene00011427	bound	not_enriched	repressed	L1
WBGene00007885	bound	enriched	NA	L1
WBGene00021862	not_bound	enriched	NA	L1
WBGene00007743	not_bound	enriched	activated	L1
WBGene00011844	bound	enriched	repressed	L1
WBGene00013575	bound	enriched	NA	L1
WBGene00005582	not_bound	enriched	repressed	L1
WBGene00021339	not_bound	enriched	NA	L1
WBGene00007368	bound	enriched	NA	L1
WBGene00012464	bound	enriched	repressed	L1
WBGene00019720	bound	enriched	independent	L1
WBGene00018146	bound	enriched	NA	L1
WBGene00017334	bound	not_enriched	repressed	L1
WBGene00004991	bound	not_enriched	activated	L1
WBGene00018351	bound	enriched	NA	L1
WBGene00045299	not_bound	not_enriched	NA	L1
WBGene00004061	bound	enriched	independent	L1
WBGene00219316	bound	enriched	NA	L1
WBGene00011539	bound	enriched	repressed	L1
WBGene00017574	bound	enriched	activated	L1
WBGene00007460	bound	enriched	independent	L1
WBGene00050906	not_bound	enriched	NA	L1
WBGene00010659	bound	enriched	activated	L1
WBGene00010343	bound	not_enriched	NA	L1
WBGene00003696	not_bound	enriched	activated	L1
WBGene00020455	bound	enriched	NA	L1
WBGene00021880	not_bound	not_enriched	NA	L1
WBGene00016942	not_bound	enriched	NA	L1
WBGene00014043	bound	not_enriched	NA	L1
WBGene00044534	bound	enriched	NA	L1
WBGene00009859	not_bound	enriched	NA	L1
WBGene00235092	not_bound	not_enriched	NA	L1
WBGene00000169	bound	enriched	independent	L1
WBGene00044719	not_bound	enriched	NA	L1
WBGene00010811	bound	enriched	independent	L1
WBGene00018385	not_bound	enriched	NA	L1
WBGene00194902	not_bound	not_enriched	NA	L1
WBGene00014164	bound	enriched	repressed	L1
WBGene00007073	bound	enriched	NA	L1
WBGene00010956	not_bound	not_enriched	NA	L1
WBGene00002273	bound	enriched	repressed	L1
WBGene00014194	bound	enriched	repressed	L1
WBGene00000830	not_bound	enriched	NA	L1
WBGene00010774	bound	enriched	NA	L1
WBGene00001761	bound	enriched	independent	L1
WBGene00012781	bound	enriched	NA	L1
WBGene00009907	bound	enriched	NA	L1
WBGene00008946	not_bound	not_enriched	NA	L1
WBGene00021448	bound	enriched	NA	L1
WBGene00000172	bound	enriched	independent	L1
WBGene00012816	not_bound	not_enriched	NA	L1
WBGene00011808	not_bound	not_enriched	NA	L1
WBGene00022405	not_bound	not_enriched	NA	L1
WBGene00010752	not_bound	enriched	repressed	L1
WBGene00020325	bound	enriched	repressed	L1
WBGene00012970	not_bound	enriched	NA	L1
WBGene00019830	not_bound	enriched	NA	L1
WBGene00011799	not_bound	enriched	NA	L1
WBGene00007928	bound	enriched	repressed	L1
WBGene00021404	not_bound	not_enriched	NA	L1
WBGene00016594	bound	enriched	independent	L1
WBGene00009836	not_bound	not_enriched	activated	L1
WBGene00018841	not_bound	enriched	NA	L1
WBGene00007840	not_bound	enriched	NA	L1
WBGene00021335	not_bound	enriched	NA	L1
WBGene00017092	not_bound	not_enriched	NA	L1
WBGene00012162	bound	enriched	repressed	L1
WBGene00001157	not_bound	enriched	NA	L1
WBGene00009517	not_bound	not_enriched	NA	L1
WBGene00008731	bound	enriched	NA	L1
WBGene00003844	not_bound	enriched	independent	L1
WBGene00011182	bound	enriched	independent	L1
WBGene00021491	not_bound	not_enriched	NA	L1
WBGene00010754	not_bound	enriched	NA	L1
WBGene00020850	not_bound	enriched	independent	L1
WBGene00017012	not_bound	enriched	independent	L1
WBGene00003097	bound	enriched	repressed	L1
WBGene00022486	not_bound	enriched	activated	L1
WBGene00044574	not_bound	enriched	NA	L1
WBGene00010571	not_bound	enriched	independent	L1
WBGene00019435	bound	enriched	independent	L1
WBGene00021873	not_bound	not_enriched	NA	L1
WBGene00011006	not_bound	enriched	activated	L1
WBGene00020637	bound	enriched	NA	L1
WBGene00008669	bound	enriched	NA	L1
WBGene00009418	bound	not_enriched	NA	L1
WBGene00007693	not_bound	not_enriched	NA	L1
WBGene00007254	not_bound	enriched	independent	L1
WBGene00007456	not_bound	not_enriched	NA	L1
WBGene00008945	bound	enriched	NA	L1
WBGene00009427	not_bound	not_enriched	NA	L1
WBGene00235296	not_bound	enriched	NA	L1
WBGene00005550	bound	not_enriched	NA	L1
WBGene00003669	bound	enriched	independent	L1
WBGene00008485	bound	enriched	repressed	L1
WBGene00019605	not_bound	enriched	independent	L1
WBGene00045401	not_bound	enriched	repressed	L1
WBGene00009773	bound	enriched	activated	L1
WBGene00018725	bound	enriched	independent	L1
WBGene00011164	not_bound	not_enriched	NA	L1
WBGene00012027	bound	enriched	repressed	L1
WBGene00003734	bound	enriched	activated	L1
WBGene00016646	not_bound	not_enriched	NA	L1
WBGene00003941	not_bound	enriched	independent	L1
WBGene00010660	bound	enriched	repressed	L1
WBGene00000412	not_bound	enriched	NA	L1
WBGene00008354	bound	enriched	NA	L1
WBGene00004810	not_bound	enriched	repressed	L1
WBGene00006930	not_bound	enriched	NA	L1
WBGene00016528	bound	not_enriched	NA	L1
WBGene00011670	bound	enriched	NA	L1
WBGene00011673	bound	enriched	independent	L1
WBGene00022616	not_bound	not_enriched	NA	L1
WBGene00001644	not_bound	enriched	NA	L1
WBGene00001501	bound	enriched	repressed	L1
WBGene00007424	not_bound	enriched	NA	L1
WBGene00022330	bound	enriched	NA	L1
WBGene00018683	not_bound	enriched	NA	L1
WBGene00001522	bound	not_enriched	NA	L1
WBGene00045305	bound	enriched	repressed	L1
WBGene00007829	bound	not_enriched	NA	L1
WBGene00005177	bound	not_enriched	NA	L1
WBGene00010336	not_bound	enriched	NA	L1
WBGene00017123	bound	enriched	NA	L1
WBGene00195145	not_bound	not_enriched	NA	L1
WBGene00271788	not_bound	enriched	NA	L1
WBGene00194717	not_bound	not_enriched	NA	L1
WBGene00195177	not_bound	not_enriched	NA	L1
WBGene00016336	not_bound	enriched	NA	L1
WBGene00021582	bound	enriched	independent	L1
WBGene00021585	not_bound	not_enriched	NA	L1
WBGene00014000	not_bound	enriched	NA	L1
WBGene00008810	bound	not_enriched	NA	L1
WBGene00016758	bound	enriched	NA	L1
WBGene00021518	not_bound	enriched	repressed	L1
WBGene00013080	not_bound	enriched	independent	L1
WBGene00045455	bound	enriched	activated	L1
WBGene00020799	bound	enriched	NA	L1
WBGene00002235	not_bound	enriched	independent	L1
WBGene00010342	bound	enriched	NA	L1
WBGene00017490	not_bound	enriched	NA	L1
WBGene00010340	bound	enriched	repressed	L1
WBGene00021603	bound	enriched	NA	L1
WBGene00010334	bound	enriched	independent	L1
WBGene00004002	not_bound	enriched	repressed	L1
WBGene00021164	not_bound	enriched	NA	L1
WBGene00019667	bound	not_enriched	NA	L1
WBGene00017447	bound	enriched	independent	L1
WBGene00010063	bound	enriched	NA	L1
WBGene00020574	bound	not_enriched	activated	L1
WBGene00021178	not_bound	enriched	NA	L1
WBGene00011984	not_bound	enriched	independent	L1
WBGene00008553	not_bound	enriched	NA	L1
WBGene00005002	not_bound	enriched	NA	L1
WBGene00012969	not_bound	enriched	NA	L1
WBGene00194803	not_bound	enriched	NA	L1
WBGene00255600	bound	enriched	NA	L1
WBGene00015082	bound	not_enriched	NA	L1
WBGene00013909	not_bound	not_enriched	NA	L1
WBGene00001252	not_bound	not_enriched	NA	L1
WBGene00194788	not_bound	not_enriched	NA	L1
WBGene00009971	bound	enriched	repressed	L1
WBGene00005657	bound	enriched	repressed	L1
WBGene00044166	bound	not_enriched	NA	L1
WBGene00000005	bound	enriched	NA	L1
WBGene00018375	not_bound	enriched	NA	L1
WBGene00022181	bound	enriched	independent	L1
WBGene00017500	not_bound	not_enriched	NA	L1
WBGene00014192	bound	not_enriched	NA	L1
WBGene00012022	not_bound	not_enriched	NA	L1
WBGene00008123	not_bound	enriched	independent	L1
WBGene00002299	bound	enriched	NA	L1
WBGene00010046	not_bound	enriched	NA	L1
WBGene00013594	bound	enriched	NA	L1
WBGene00015965	not_bound	enriched	independent	L1
WBGene00015089	bound	not_enriched	NA	L1
WBGene00045400	not_bound	not_enriched	independent	L1
WBGene00019579	not_bound	enriched	NA	L1
WBGene00001578	not_bound	enriched	independent	L1
WBGene00003996	bound	enriched	independent	L1
WBGene00016572	bound	enriched	NA	L1
WBGene00045458	not_bound	not_enriched	NA	L1
WBGene00013837	not_bound	enriched	repressed	L1
WBGene00004989	bound	enriched	NA	L1
WBGene00012615	bound	enriched	NA	L1
WBGene00020015	not_bound	enriched	NA	L1
WBGene00009490	bound	enriched	activated	L1
WBGene00044402	not_bound	enriched	NA	L1
WBGene00009426	not_bound	not_enriched	NA	L1
WBGene00005712	bound	enriched	independent	L1
WBGene00002274	bound	enriched	repressed	L1
WBGene00021236	not_bound	not_enriched	NA	L1
WBGene00007406	not_bound	not_enriched	NA	L1
WBGene00018354	not_bound	enriched	NA	L1
WBGene00008599	bound	enriched	repressed	L1
WBGene00019549	not_bound	enriched	NA	L1
WBGene00012144	bound	enriched	NA	L1
WBGene00000007	not_bound	enriched	activated	L1
WBGene00019183	bound	enriched	NA	L1
WBGene00007130	bound	enriched	NA	L1
WBGene00011657	not_bound	not_enriched	NA	L1
WBGene00013073	bound	enriched	NA	L1
WBGene00020456	bound	enriched	NA	L1
WBGene00007072	not_bound	enriched	repressed	L1
WBGene00001398	bound	enriched	independent	L1
WBGene00013484	bound	enriched	repressed	L1
WBGene00000966	bound	enriched	activated	L1
WBGene00045245	not_bound	enriched	independent	L1
WBGene00008631	not_bound	not_enriched	NA	L1
WBGene00003480	bound	enriched	independent	L1
WBGene00008829	not_bound	not_enriched	NA	L1
WBGene00009902	bound	enriched	repressed	L1
WBGene00022597	bound	enriched	activated	L1
WBGene00016282	not_bound	enriched	NA	L1
WBGene00002174	not_bound	enriched	repressed	L1
WBGene00021266	not_bound	not_enriched	NA	L1
WBGene00001754	bound	enriched	NA	L1
WBGene00016759	not_bound	enriched	NA	L1
WBGene00016912	bound	enriched	activated	L1
WBGene00013426	not_bound	enriched	NA	L1
WBGene00017839	bound	not_enriched	NA	L1
WBGene00015829	bound	enriched	NA	L1
WBGene00009524	bound	not_enriched	NA	L1
WBGene00009526	bound	not_enriched	NA	L1
WBGene00003409	bound	not_enriched	independent	L1
WBGene00016728	not_bound	enriched	NA	L1
WBGene00012786	bound	enriched	NA	L1
WBGene00022331	bound	not_enriched	independent	L1
WBGene00013149	not_bound	enriched	repressed	L1
WBGene00008564	bound	enriched	NA	L1
WBGene00018616	bound	enriched	NA	L1
WBGene00000139	bound	enriched	NA	L1
WBGene00004191	not_bound	enriched	independent	L1
WBGene00009398	not_bound	not_enriched	NA	L1
WBGene00270321	not_bound	enriched	NA	L1
WBGene00050899	bound	enriched	NA	L1
WBGene00020453	bound	enriched	independent	L1
WBGene00164971	not_bound	not_enriched	NA	L1
WBGene00006610	not_bound	enriched	NA	L1
WBGene00010628	not_bound	enriched	NA	L1
WBGene00022179	not_bound	enriched	NA	L1
WBGene00022548	bound	not_enriched	NA	L1
WBGene00008157	not_bound	not_enriched	NA	L1
WBGene00008234	not_bound	enriched	repressed	L1
WBGene00007689	bound	enriched	repressed	L1
WBGene00016714	not_bound	enriched	activated	L1
WBGene00008905	not_bound	not_enriched	NA	L1
WBGene00017679	not_bound	not_enriched	NA	L1
WBGene00009686	not_bound	enriched	NA	L1
WBGene00011674	bound	not_enriched	NA	L1
WBGene00022328	bound	not_enriched	NA	L1
WBGene00010977	bound	enriched	NA	L1
WBGene00019373	bound	enriched	repressed	L1
WBGene00015259	bound	enriched	NA	L1
WBGene00003473	bound	enriched	independent	L1
WBGene00012407	bound	enriched	activated	L1
WBGene00016340	bound	enriched	NA	L1
WBGene00004030	not_bound	enriched	independent	L1
WBGene00020460	bound	enriched	independent	L1
WBGene00004196	not_bound	enriched	independent	L1
WBGene00010597	bound	enriched	independent	L1
WBGene00012633	bound	not_enriched	NA	L1
WBGene00017048	bound	enriched	independent	L1
WBGene00013838	bound	enriched	repressed	L1
WBGene00012494	bound	enriched	NA	L1
WBGene00019444	not_bound	enriched	NA	L1
WBGene00018724	not_bound	enriched	independent	L1
WBGene00017726	bound	enriched	NA	L1
WBGene00007152	not_bound	enriched	NA	L1
WBGene00015728	bound	enriched	activated	L1
WBGene00001776	not_bound	enriched	independent	L1
WBGene00011362	not_bound	not_enriched	NA	L1
WBGene00018102	not_bound	enriched	repressed	L1
WBGene00014669	not_bound	enriched	independent	L1
WBGene00012026	not_bound	enriched	repressed	L1
WBGene00016760	bound	enriched	independent	L1
WBGene00019659	bound	not_enriched	independent	L1
WBGene00008367	bound	not_enriched	NA	L1
WBGene00008793	bound	enriched	activated	L1
WBGene00022893	not_bound	enriched	independent	L1
WBGene00004062	bound	enriched	NA	L1
WBGene00018374	not_bound	enriched	independent	L1
WBGene00044757	bound	enriched	activated	L1
WBGene00014761	bound	enriched	NA	L1
WBGene00017199	not_bound	not_enriched	NA	L1
WBGene00017108	bound	enriched	NA	L1
WBGene00009389	bound	enriched	independent	L1
WBGene00002094	bound	enriched	repressed	L1
WBGene00009560	not_bound	enriched	NA	L1
WBGene00011322	not_bound	not_enriched	NA	L1
WBGene00077684	bound	not_enriched	NA	L1
WBGene00018643	bound	not_enriched	NA	L1
WBGene00010895	not_bound	not_enriched	NA	L1
WBGene00194646	not_bound	not_enriched	NA	L1
WBGene00011495	bound	enriched	NA	L1
WBGene00015471	bound	enriched	independent	L1
WBGene00017635	bound	enriched	independent	L1
WBGene00007331	bound	enriched	activated	L1
WBGene00019653	not_bound	enriched	activated	L1
WBGene00006484	not_bound	not_enriched	NA	L1
WBGene00020473	not_bound	not_enriched	NA	L1
WBGene00019214	not_bound	not_enriched	NA	L1
WBGene00044207	bound	not_enriched	NA	L1
WBGene00001775	bound	enriched	activated	L1
WBGene00010983	bound	enriched	independent	L1
WBGene00011090	not_bound	enriched	independent	L1
WBGene00011938	bound	enriched	NA	L1
WBGene00009636	not_bound	enriched	independent	L1
WBGene00019215	not_bound	enriched	NA	L1
WBGene00045416	not_bound	enriched	repressed	L1
WBGene00020725	not_bound	enriched	NA	L1
WBGene00010825	not_bound	not_enriched	NA	L1
WBGene00009483	not_bound	enriched	NA	L1
WBGene00009070	not_bound	enriched	NA	L1
WBGene00016502	not_bound	not_enriched	NA	L1
WBGene00008014	not_bound	not_enriched	activated	L1
WBGene00000071	not_bound	enriched	NA	L1
WBGene00016302	bound	enriched	NA	L1
WBGene00017443	bound	enriched	independent	L1
WBGene00011291	not_bound	enriched	independent	L1
WBGene00195184	bound	enriched	NA	L1
WBGene00016863	not_bound	enriched	NA	L1
WBGene00012530	not_bound	enriched	NA	L1
WBGene00005408	not_bound	not_enriched	NA	L1
WBGene00138721	not_bound	enriched	NA	L1
WBGene00011340	not_bound	enriched	activated	L1
WBGene00010980	not_bound	not_enriched	NA	L1
WBGene00007650	bound	enriched	activated	L1
WBGene00004193	not_bound	enriched	activated	L1
WBGene00016943	bound	enriched	NA	L1
WBGene00004898	not_bound	enriched	NA	L1
WBGene00012025	not_bound	not_enriched	NA	L1
WBGene00019472	not_bound	not_enriched	NA	L1
WBGene00005271	not_bound	not_enriched	activated	L1
WBGene00013836	bound	enriched	NA	L1
WBGene00016900	bound	enriched	activated	L1
WBGene00010924	bound	not_enriched	independent	L1
WBGene00016891	not_bound	not_enriched	NA	L1
WBGene00017487	bound	enriched	NA	L1
WBGene00013870	bound	enriched	independent	L1
WBGene00022196	bound	enriched	independent	L1
WBGene00007674	not_bound	not_enriched	NA	L1
WBGene00016191	bound	enriched	independent	L1
WBGene00019073	not_bound	not_enriched	NA	L1
WBGene00000391	bound	enriched	independent	L1
WBGene00001774	not_bound	enriched	NA	L1
WBGene00012024	not_bound	not_enriched	NA	L1
WBGene00015051	not_bound	not_enriched	NA	L1
WBGene00012634	bound	not_enriched	NA	L1
WBGene00016332	bound	enriched	NA	L1
WBGene00019738	bound	enriched	independent	L1
WBGene00009431	bound	enriched	NA	L1
WBGene00013646	not_bound	not_enriched	NA	L1
WBGene00045013	bound	enriched	independent	L1
WBGene00017312	not_bound	enriched	NA	L1
WBGene00019351	bound	enriched	repressed	L1
WBGene00013654	bound	not_enriched	NA	L1
WBGene00004198	bound	enriched	independent	L1
WBGene00017964	bound	enriched	NA	L1
WBGene00017329	bound	enriched	independent	L1
WBGene00271577	not_bound	enriched	NA	L1
WBGene00006718	not_bound	enriched	repressed	L1
WBGene00219493	not_bound	not_enriched	NA	L1
WBGene00202498	not_bound	not_enriched	NA	L1
WBGene00235271	not_bound	not_enriched	NA	L1
WBGene00007748	bound	enriched	independent	L1
WBGene00000372	bound	not_enriched	NA	L1
WBGene00011162	not_bound	not_enriched	NA	L1
WBGene00002090	bound	enriched	NA	L1
WBGene00013560	bound	enriched	independent	L1
WBGene00009403	bound	enriched	NA	L1
WBGene00022546	not_bound	not_enriched	NA	L1
WBGene00019099	bound	not_enriched	NA	L1
WBGene00009798	bound	enriched	repressed	L1
WBGene00006237	not_bound	not_enriched	NA	L1
WBGene00019105	bound	enriched	activated	L1
WBGene00004195	bound	enriched	independent	L1
WBGene00019973	not_bound	not_enriched	NA	L1
WBGene00008498	not_bound	enriched	NA	L1
WBGene00012682	not_bound	not_enriched	NA	L1
WBGene00020587	not_bound	not_enriched	independent	L1
WBGene00016226	not_bound	not_enriched	NA	L1
WBGene00013955	bound	enriched	NA	L1
WBGene00017727	bound	enriched	independent	L1
WBGene00009877	not_bound	enriched	activated	L1
WBGene00044458	bound	enriched	repressed	L1
WBGene00015333	not_bound	not_enriched	NA	L1
WBGene00016274	bound	enriched	NA	L1
WBGene00022838	not_bound	enriched	activated	L1
WBGene00019668	bound	not_enriched	NA	L1
WBGene00013636	not_bound	not_enriched	NA	L1
WBGene00044361	not_bound	not_enriched	activated	L1
WBGene00022490	not_bound	enriched	NA	L1
WBGene00004000	bound	not_enriched	repressed	L1
WBGene00020631	bound	not_enriched	NA	L1
WBGene00016227	bound	not_enriched	NA	L1
WBGene00010684	not_bound	enriched	activated	L1
WBGene00020454	not_bound	not_enriched	NA	L1
WBGene00021590	bound	not_enriched	repressed	L1
WBGene00008565	not_bound	not_enriched	NA	L1
WBGene00001505	not_bound	enriched	independent	L1
WBGene00015624	not_bound	enriched	NA	L1
WBGene00003577	not_bound	enriched	NA	L1
WBGene00022252	bound	enriched	independent	L1
WBGene00017302	bound	enriched	repressed	L1
WBGene00002269	bound	enriched	repressed	L1
WBGene00010047	not_bound	enriched	repressed	L1
WBGene00008524	not_bound	not_enriched	NA	L1
WBGene00017503	bound	enriched	independent	L1
WBGene00011378	not_bound	not_enriched	NA	L1
WBGene00175031	not_bound	enriched	NA	L1
WBGene00019531	not_bound	not_enriched	NA	L1
WBGene00044044	bound	not_enriched	NA	L1
WBGene00019260	not_bound	not_enriched	NA	L1
WBGene00009777	bound	enriched	independent	L1
WBGene00194708	bound	not_enriched	NA	L1
WBGene00018729	bound	enriched	independent	L1
WBGene00009347	bound	enriched	activated	L1
WBGene00013493	not_bound	not_enriched	NA	L1
WBGene00019233	not_bound	not_enriched	NA	L1
WBGene00010782	not_bound	enriched	NA	L1
WBGene00044607	not_bound	enriched	NA	L1
WBGene00020640	bound	not_enriched	NA	L1
WBGene00017198	not_bound	not_enriched	independent	L1
WBGene00002056	not_bound	enriched	independent	L1
WBGene00044241	bound	enriched	independent	L1
WBGene00001150	not_bound	enriched	NA	L1
WBGene00000022	not_bound	enriched	repressed	L1
WBGene00015574	bound	not_enriched	repressed	L1
WBGene00019604	not_bound	not_enriched	NA	L1
WBGene00044141	not_bound	not_enriched	NA	L1
WBGene00006416	not_bound	not_enriched	NA	L1
WBGene00012412	bound	not_enriched	activated	L1
WBGene00011658	not_bound	not_enriched	NA	L1
WBGene00019178	not_bound	not_enriched	NA	L1
WBGene00017449	bound	enriched	NA	L1
WBGene00010298	not_bound	not_enriched	NA	L1
WBGene00003543	bound	enriched	NA	L1
WBGene00020847	bound	enriched	NA	L1
WBGene00044560	not_bound	not_enriched	NA	L1
WBGene00010289	bound	enriched	repressed	L1
WBGene00022872	bound	enriched	NA	L1
WBGene00007143	not_bound	enriched	independent	L1
WBGene00021859	not_bound	not_enriched	NA	L1
WBGene00022276	bound	enriched	activated	L1
WBGene00002259	bound	enriched	NA	L1
WBGene00018907	bound	enriched	independent	L1
WBGene00015141	bound	not_enriched	independent	L1
WBGene00271815	not_bound	not_enriched	NA	L1
WBGene00194821	not_bound	not_enriched	NA	L1
WBGene00045415	not_bound	not_enriched	independent	L1
WBGene00020544	not_bound	not_enriched	NA	L1
WBGene00008478	not_bound	not_enriched	NA	L1
WBGene00001766	not_bound	not_enriched	NA	L1
WBGene00000783	bound	enriched	repressed	L1
WBGene00045515	bound	not_enriched	NA	L1
WBGene00004037	bound	enriched	NA	L1
WBGene00019345	bound	enriched	independent	L1
WBGene00007342	not_bound	not_enriched	NA	L1
WBGene00020688	not_bound	not_enriched	NA	L1
WBGene00008180	not_bound	not_enriched	NA	L1
WBGene00008301	not_bound	not_enriched	NA	L1
WBGene00022324	not_bound	not_enriched	NA	L1
WBGene00011671	not_bound	not_enriched	NA	L1
WBGene00013555	not_bound	enriched	independent	L1
WBGene00018000	not_bound	not_enriched	NA	L1
WBGene00018370	not_bound	not_enriched	NA	L1
WBGene00015338	not_bound	not_enriched	NA	L1
WBGene00015823	bound	enriched	repressed	L1
WBGene00012909	not_bound	enriched	independent	L1
WBGene00004194	bound	enriched	independent	L1
WBGene00194684	not_bound	not_enriched	NA	L1
WBGene00016848	bound	not_enriched	independent	L1
WBGene00013755	not_bound	enriched	NA	L1
WBGene00020291	not_bound	not_enriched	NA	L1
WBGene00012378	not_bound	not_enriched	NA	L1
WBGene00013172	not_bound	not_enriched	NA	L1
WBGene00202511	not_bound	not_enriched	repressed	L1
WBGene00043980	not_bound	not_enriched	NA	L1
WBGene00000841	not_bound	not_enriched	repressed	L1
WBGene00009077	not_bound	enriched	NA	L1
WBGene00017971	bound	enriched	repressed	L1
WBGene00016631	not_bound	enriched	independent	L1
WBGene00015767	bound	enriched	independent	L1
WBGene00022375	not_bound	enriched	NA	L1
WBGene00020577	bound	not_enriched	activated	L1
WBGene00001765	not_bound	not_enriched	NA	L1
WBGene00011342	not_bound	not_enriched	NA	L1
WBGene00019471	not_bound	not_enriched	NA	L1
WBGene00010925	bound	enriched	independent	L1
WBGene00017103	not_bound	enriched	NA	L1
WBGene00022487	bound	enriched	NA	L1
WBGene00012683	not_bound	not_enriched	NA	L1
WBGene00008092	not_bound	not_enriched	NA	L1
WBGene00013540	not_bound	not_enriched	independent	L1
WBGene00015791	bound	enriched	NA	L1
WBGene00044280	bound	enriched	repressed	L1
WBGene00010126	not_bound	not_enriched	NA	L1
WBGene00044990	not_bound	not_enriched	NA	L1
WBGene00020307	bound	not_enriched	independent	L1
WBGene00009166	not_bound	not_enriched	NA	L1
WBGene00009883	not_bound	enriched	activated	L1
WBGene00017515	bound	enriched	NA	L1
WBGene00008106	not_bound	not_enriched	NA	L1
WBGene00011846	not_bound	not_enriched	repressed	L1
WBGene00003813	bound	enriched	activated	L1
WBGene00017948	bound	not_enriched	NA	L1
WBGene00001399	not_bound	not_enriched	NA	L1
WBGene00015382	not_bound	enriched	NA	L1
WBGene00013399	bound	not_enriched	NA	L1
WBGene00019972	not_bound	not_enriched	NA	L1
WBGene00011677	bound	enriched	independent	L1
WBGene00015044	bound	enriched	NA	L1
WBGene00015113	not_bound	not_enriched	NA	L1
WBGene00015366	not_bound	not_enriched	NA	L1
WBGene00015038	bound	enriched	independent	L1
WBGene00206389	not_bound	not_enriched	NA	L1
WBGene00017361	not_bound	not_enriched	activated	L1
WBGene00020452	not_bound	not_enriched	NA	L1
WBGene00019182	bound	enriched	independent	L1
WBGene00006609	bound	enriched	independent	L1
WBGene00012631	not_bound	not_enriched	NA	L1
WBGene00015946	bound	enriched	NA	L1
WBGene00012330	bound	enriched	independent	L1
WBGene00077525	bound	enriched	repressed	L1
WBGene00017382	not_bound	not_enriched	NA	L1
WBGene00013905	bound	not_enriched	independent	L1
WBGene00194645	not_bound	not_enriched	NA	L1
WBGene00019089	not_bound	not_enriched	NA	L1
WBGene00007963	not_bound	enriched	activated	L1
WBGene00011725	bound	enriched	repressed	L1
WBGene00022593	bound	enriched	independent	L1
WBGene00001777	not_bound	not_enriched	NA	L1
WBGene00220257	not_bound	not_enriched	NA	L1
WBGene00012329	bound	not_enriched	NA	L1
WBGene00012911	bound	enriched	NA	L1
WBGene00020369	bound	enriched	independent	L1
WBGene00007440	bound	not_enriched	repressed	L1
WBGene00017764	not_bound	not_enriched	NA	L1
WBGene00017151	not_bound	enriched	independent	L1
WBGene00005523	not_bound	not_enriched	NA	L1
WBGene00005748	not_bound	not_enriched	NA	L1
WBGene00022326	not_bound	enriched	NA	L1
WBGene00003700	not_bound	enriched	independent	L1
WBGene00007536	not_bound	enriched	activated	L1
WBGene00004059	bound	enriched	NA	L1
WBGene00017333	bound	not_enriched	NA	L1
WBGene00015793	bound	enriched	independent	L1
WBGene00020594	not_bound	not_enriched	NA	L1
WBGene00016763	not_bound	enriched	independent	L1
WBGene00021594	bound	not_enriched	NA	L1
WBGene00021354	bound	enriched	repressed	L1
WBGene00002257	bound	enriched	independent	L1
WBGene00016265	bound	enriched	independent	L1
WBGene00000111	bound	enriched	independent	L1
WBGene00010503	bound	enriched	independent	L1
WBGene00206520	bound	not_enriched	NA	L1
WBGene00021589	bound	not_enriched	NA	L1
WBGene00008698	not_bound	not_enriched	NA	L1
WBGene00045298	not_bound	not_enriched	NA	L1
WBGene00012127	not_bound	enriched	independent	L1
WBGene00008258	not_bound	enriched	independent	L1
WBGene00022142	not_bound	enriched	repressed	L1
WBGene00011053	not_bound	not_enriched	NA	L1
WBGene00023489	bound	enriched	activated	L1
WBGene00006175	not_bound	not_enriched	NA	L1
WBGene00022411	bound	not_enriched	activated	L1
WBGene00008632	bound	not_enriched	NA	L1
WBGene00005586	not_bound	not_enriched	NA	L1
WBGene00007694	not_bound	enriched	repressed	L1
WBGene00018731	bound	not_enriched	activated	L1
WBGene00016958	bound	not_enriched	NA	L1
WBGene00013513	not_bound	enriched	NA	L1
WBGene00000267	bound	enriched	independent	L1
WBGene00009957	bound	not_enriched	repressed	L1
WBGene00009429	not_bound	not_enriched	NA	L1
WBGene00018840	not_bound	not_enriched	NA	L1
WBGene00011187	not_bound	not_enriched	NA	L1
WBGene00008785	not_bound	enriched	NA	L1
WBGene00010522	not_bound	enriched	independent	L1
WBGene00004859	not_bound	enriched	NA	L1
WBGene00001758	not_bound	not_enriched	NA	L1
WBGene00044659	not_bound	not_enriched	NA	L1
WBGene00022735	not_bound	enriched	NA	L1
WBGene00008043	bound	enriched	NA	L1
WBGene00004356	not_bound	enriched	NA	L1
WBGene00016705	bound	enriched	NA	L1
WBGene00021381	not_bound	not_enriched	NA	L1
WBGene00006470	bound	enriched	repressed	L1
WBGene00044708	not_bound	not_enriched	NA	L1
WBGene00016718	not_bound	not_enriched	NA	L1
WBGene00004996	not_bound	enriched	NA	L1
WBGene00016064	not_bound	not_enriched	repressed	L1
WBGene00003959	bound	not_enriched	repressed	L1
WBGene00016906	not_bound	enriched	NA	L1
WBGene00016985	not_bound	not_enriched	NA	L1
WBGene00001396	not_bound	enriched	independent	L1
WBGene00020741	bound	not_enriched	activated	L1
WBGene00013693	not_bound	not_enriched	NA	L1
WBGene00019564	bound	not_enriched	repressed	L1
WBGene00003699	bound	enriched	independent	L1
WBGene00018715	bound	enriched	NA	L1
WBGene00018393	bound	enriched	independent	L1
WBGene00019736	not_bound	not_enriched	NA	L1
WBGene00044672	bound	enriched	repressed	L1
WBGene00206513	not_bound	not_enriched	NA	L1
WBGene00016822	not_bound	not_enriched	NA	L1
WBGene00020063	not_bound	not_enriched	NA	L1
WBGene00003605	not_bound	not_enriched	independent	L1
WBGene00010637	bound	enriched	NA	L1
WBGene00017448	bound	not_enriched	independent	L1
WBGene00008644	not_bound	not_enriched	repressed	L1
WBGene00002095	bound	not_enriched	NA	L1
WBGene00019589	not_bound	enriched	activated	L1
WBGene00018333	not_bound	not_enriched	NA	L1
WBGene00020759	not_bound	not_enriched	NA	L1
WBGene00017023	not_bound	enriched	NA	L1
WBGene00016314	bound	enriched	independent	L1
WBGene00044084	not_bound	not_enriched	NA	L1
WBGene00019411	bound	enriched	repressed	L1
WBGene00020778	not_bound	not_enriched	repressed	L1
WBGene00021193	not_bound	not_enriched	NA	L1
WBGene00007538	not_bound	not_enriched	NA	L1
WBGene00015378	not_bound	enriched	independent	L1
WBGene00006696	not_bound	enriched	independent	L1
WBGene00010116	bound	enriched	NA	L1
WBGene00020517	bound	enriched	NA	L1
WBGene00003658	bound	enriched	independent	L1
WBGene00019717	bound	enriched	independent	L1
WBGene00003999	not_bound	not_enriched	repressed	L1
WBGene00044908	not_bound	not_enriched	NA	L1
WBGene00003670	bound	enriched	NA	L1
WBGene00022083	not_bound	not_enriched	NA	L1
WBGene00016190	not_bound	enriched	repressed	L1
WBGene00003615	not_bound	enriched	NA	L1
WBGene00045402	not_bound	not_enriched	NA	L1
WBGene00020288	not_bound	not_enriched	NA	L1
WBGene00019298	not_bound	not_enriched	independent	L1
WBGene00014813	bound	not_enriched	NA	L1
WBGene00021123	not_bound	not_enriched	independent	L1
WBGene00016281	bound	not_enriched	independent	L1
WBGene00015798	bound	not_enriched	NA	L1
WBGene00003846	not_bound	enriched	independent	L1
WBGene00012339	bound	enriched	independent	L1
WBGene00017332	bound	not_enriched	NA	L1
WBGene00015455	bound	not_enriched	NA	L1
WBGene00021179	bound	not_enriched	NA	L1
WBGene00012295	bound	not_enriched	NA	L1
WBGene00003585	not_bound	enriched	independent	L1
WBGene00007937	not_bound	not_enriched	NA	L1
WBGene00195213	not_bound	not_enriched	NA	L1
WBGene00011850	bound	enriched	independent	L1
WBGene00003659	bound	enriched	independent	L1
WBGene00012456	bound	enriched	activated	L1
WBGene00022736	bound	enriched	repressed	L1
WBGene00005780	not_bound	not_enriched	NA	L1
WBGene00017431	bound	not_enriched	independent	L1
WBGene00006167	not_bound	not_enriched	NA	L1
WBGene00044654	not_bound	enriched	independent	L1
WBGene00002021	bound	enriched	repressed	L1
WBGene00007844	not_bound	not_enriched	NA	L1
WBGene00017465	not_bound	not_enriched	NA	L1
WBGene00019673	not_bound	enriched	independent	L1
WBGene00001993	not_bound	enriched	independent	L1
WBGene00006431	bound	enriched	independent	L1
WBGene00009165	not_bound	enriched	independent	L1
WBGene00004981	bound	enriched	NA	L1
WBGene00235374	not_bound	not_enriched	NA	L1
WBGene00000178	bound	enriched	independent	L1
WBGene00012625	not_bound	not_enriched	NA	L1
WBGene00011684	not_bound	enriched	independent	L1
WBGene00194918	bound	not_enriched	NA	L1
WBGene00015947	bound	not_enriched	repressed	L1
WBGene00000522	bound	not_enriched	repressed	L1
WBGene00008871	not_bound	not_enriched	NA	L1
WBGene00004922	bound	enriched	NA	L1
WBGene00008506	bound	enriched	NA	L1
WBGene00022682	not_bound	not_enriched	NA	L1
WBGene00007315	not_bound	not_enriched	NA	L1
WBGene00007347	not_bound	enriched	NA	L1
WBGene00007550	bound	not_enriched	independent	L1
WBGene00019515	not_bound	enriched	repressed	L1
WBGene00010858	not_bound	enriched	independent	L1
WBGene00007533	bound	not_enriched	independent	L1
WBGene00022345	bound	not_enriched	NA	L1
WBGene00003645	bound	enriched	repressed	L1
WBGene00021020	bound	not_enriched	repressed	L1
WBGene00012727	not_bound	not_enriched	NA	L1
WBGene00018860	bound	not_enriched	independent	L1
WBGene00010897	not_bound	enriched	repressed	L1
WBGene00008105	not_bound	not_enriched	NA	L1
WBGene00015565	bound	enriched	NA	L1
WBGene00022848	not_bound	not_enriched	repressed	L1
WBGene00008508	not_bound	not_enriched	NA	L1
WBGene00044349	not_bound	not_enriched	independent	L1
WBGene00010152	not_bound	not_enriched	NA	L1
WBGene00022246	bound	not_enriched	NA	L1
WBGene00008831	bound	not_enriched	NA	L1
WBGene00004169	not_bound	enriched	repressed	L1
WBGene00011675	not_bound	not_enriched	NA	L1
WBGene00007236	bound	enriched	NA	L1
WBGene00004400	bound	enriched	NA	L1
WBGene00019744	not_bound	enriched	NA	L1
WBGene00013472	bound	not_enriched	NA	L1
WBGene00012959	not_bound	not_enriched	NA	L1
WBGene00001749	bound	not_enriched	independent	L1
WBGene00017720	not_bound	enriched	independent	L1
WBGene00164972	not_bound	not_enriched	NA	L1
WBGene00018921	not_bound	not_enriched	NA	L1
WBGene00014106	bound	not_enriched	NA	L1
WBGene00021340	not_bound	enriched	independent	L1
WBGene00010867	bound	not_enriched	independent	L1
WBGene00020903	not_bound	enriched	NA	L1
WBGene00009571	bound	enriched	activated	L1
WBGene00003705	not_bound	enriched	independent	L1
WBGene00021405	not_bound	not_enriched	NA	L1
WBGene00007688	not_bound	not_enriched	NA	L1
WBGene00009432	bound	not_enriched	NA	L1
WBGene00019165	not_bound	not_enriched	NA	L1
WBGene00011517	bound	enriched	NA	L1
WBGene00017181	not_bound	not_enriched	NA	L1
WBGene00008273	bound	enriched	independent	L1
WBGene00007337	not_bound	not_enriched	NA	L1
WBGene00004397	not_bound	enriched	repressed	L1
WBGene00006894	not_bound	not_enriched	NA	L1
WBGene00018997	not_bound	not_enriched	repressed	L1
WBGene00014137	bound	not_enriched	repressed	L1
WBGene00000040	bound	enriched	independent	L1
WBGene00009635	not_bound	enriched	independent	L1
WBGene00008255	bound	not_enriched	NA	L1
WBGene00008227	bound	not_enriched	independent	L1
WBGene00003721	bound	not_enriched	independent	L1
WBGene00012571	not_bound	not_enriched	NA	L1
WBGene00015361	not_bound	not_enriched	NA	L1
WBGene00020773	not_bound	not_enriched	repressed	L1
WBGene00004023	bound	not_enriched	NA	L1
WBGene00021517	not_bound	not_enriched	repressed	L1
WBGene00022130	bound	not_enriched	independent	L1
WBGene00195165	not_bound	not_enriched	NA	L1
WBGene00009255	not_bound	not_enriched	NA	L1
WBGene00013923	bound	not_enriched	independent	L1
WBGene00001770	bound	not_enriched	repressed	L1
WBGene00003720	bound	enriched	independent	L1
WBGene00012149	not_bound	not_enriched	independent	L1
WBGene00010795	not_bound	enriched	NA	L1
WBGene00077699	bound	not_enriched	NA	L1
WBGene00013562	not_bound	enriched	NA	L1
WBGene00006438	bound	enriched	independent	L1
WBGene00016785	not_bound	not_enriched	NA	L1
WBGene00017861	not_bound	enriched	independent	L1
WBGene00005649	not_bound	not_enriched	NA	L1
WBGene00000239	not_bound	enriched	independent	L1
WBGene00001240	bound	enriched	NA	L1
WBGene00010357	bound	enriched	NA	L1
WBGene00008309	not_bound	enriched	NA	L1
WBGene00020533	not_bound	not_enriched	NA	L1
WBGene00044457	not_bound	not_enriched	activated	L1
WBGene00011847	not_bound	not_enriched	NA	L1
WBGene00021928	not_bound	enriched	NA	L1
WBGene00001638	not_bound	enriched	NA	L1
WBGene00020813	not_bound	not_enriched	NA	L1
WBGene00044738	bound	not_enriched	NA	L1
WBGene00018466	bound	not_enriched	NA	L1
WBGene00017510	bound	not_enriched	NA	L1
WBGene00012091	not_bound	not_enriched	NA	L1
WBGene00018823	bound	not_enriched	activated	L1
WBGene00016815	not_bound	not_enriched	NA	L1
WBGene00077783	bound	not_enriched	activated	L1
WBGene00016583	not_bound	enriched	repressed	L1
WBGene00005631	not_bound	not_enriched	NA	L1
WBGene00045507	bound	enriched	independent	L1
WBGene00017499	not_bound	not_enriched	NA	L1
WBGene00010644	bound	enriched	NA	L1
WBGene00008017	not_bound	not_enriched	NA	L1
WBGene00016892	bound	not_enriched	NA	L1
WBGene00019098	not_bound	not_enriched	NA	L1
WBGene00011805	not_bound	not_enriched	repressed	L1
WBGene00011092	bound	enriched	independent	L1
WBGene00005488	not_bound	not_enriched	NA	L1
WBGene00007655	not_bound	not_enriched	NA	L1
WBGene00006153	not_bound	not_enriched	NA	L1
WBGene00017587	not_bound	not_enriched	NA	L1
WBGene00022515	bound	not_enriched	activated	L1
WBGene00000190	not_bound	not_enriched	NA	L1
WBGene00017612	bound	not_enriched	NA	L1
WBGene00044416	not_bound	not_enriched	NA	L1
WBGene00001330	not_bound	enriched	NA	L1
WBGene00015376	bound	not_enriched	NA	L1
WBGene00014168	not_bound	not_enriched	NA	L1
WBGene00194815	bound	not_enriched	independent	L1
WBGene00017752	not_bound	not_enriched	NA	L1
WBGene00015522	bound	enriched	NA	L1
WBGene00020865	not_bound	enriched	independent	L1
WBGene00011903	not_bound	not_enriched	NA	L1
WBGene00011622	bound	not_enriched	NA	L1
WBGene00009981	bound	enriched	independent	L1
WBGene00008811	not_bound	not_enriched	NA	L1
WBGene00020832	not_bound	not_enriched	NA	L1
WBGene00010821	not_bound	not_enriched	NA	L1
WBGene00271701	not_bound	not_enriched	NA	L1
WBGene00019546	not_bound	not_enriched	NA	L1
WBGene00020835	not_bound	not_enriched	NA	L1
WBGene00002038	not_bound	enriched	repressed	L1
WBGene00044784	bound	enriched	independent	L1
WBGene00018044	not_bound	enriched	independent	L1
WBGene00005597	not_bound	not_enriched	NA	L1
WBGene00013295	not_bound	enriched	repressed	L1
WBGene00009115	bound	not_enriched	NA	L1
WBGene00019376	not_bound	enriched	NA	L1
WBGene00019644	bound	enriched	NA	L1
WBGene00004809	bound	enriched	NA	L1
WBGene00005981	not_bound	not_enriched	NA	L1
WBGene00012081	not_bound	not_enriched	NA	L1
WBGene00002979	not_bound	enriched	independent	L1
WBGene00016174	bound	enriched	activated	L1
WBGene00018213	not_bound	not_enriched	NA	L1
WBGene00016885	not_bound	not_enriched	NA	L1
WBGene00020988	not_bound	not_enriched	NA	L1
WBGene00017310	not_bound	not_enriched	independent	L1
WBGene00011128	bound	not_enriched	independent	L1
WBGene00269425	not_bound	not_enriched	NA	L1
WBGene00018925	not_bound	enriched	independent	L1
WBGene00015362	bound	not_enriched	NA	L1
WBGene00017125	bound	not_enriched	NA	L1
WBGene00018786	not_bound	not_enriched	NA	L1
WBGene00022267	not_bound	not_enriched	NA	L1
WBGene00011672	bound	not_enriched	repressed	L1
WBGene00008660	not_bound	not_enriched	NA	L1
WBGene00008591	bound	not_enriched	NA	L1
WBGene00003538	bound	not_enriched	NA	L1
WBGene00018939	bound	not_enriched	NA	L1
WBGene00019713	bound	enriched	activated	L1
WBGene00000503	not_bound	enriched	NA	L1
WBGene00013497	not_bound	not_enriched	independent	L1
WBGene00010383	bound	not_enriched	independent	L1
WBGene00022847	not_bound	not_enriched	repressed	L1
WBGene00007506	not_bound	not_enriched	repressed	L1
WBGene00007777	not_bound	not_enriched	NA	L1
WBGene00006461	bound	not_enriched	independent	L1
WBGene00010256	bound	enriched	NA	L1
WBGene00001784	bound	enriched	NA	L1
WBGene00006224	not_bound	not_enriched	NA	L1
WBGene00009918	not_bound	enriched	NA	L1
WBGene00001394	not_bound	not_enriched	independent	L1
WBGene00271437	not_bound	not_enriched	NA	L1
WBGene00019235	not_bound	not_enriched	NA	L1
WBGene00005653	bound	not_enriched	repressed	L1
WBGene00007169	not_bound	not_enriched	NA	L1
WBGene00020139	bound	not_enriched	NA	L1
WBGene00008799	bound	not_enriched	NA	L1
WBGene00002173	not_bound	enriched	independent	L1
WBGene00019963	not_bound	not_enriched	NA	L1
WBGene00007549	bound	enriched	independent	L1
WBGene00016023	bound	not_enriched	NA	L1
WBGene00017787	not_bound	not_enriched	NA	L1
WBGene00021591	not_bound	not_enriched	NA	L1
WBGene00008099	not_bound	not_enriched	NA	L1
WBGene00018412	not_bound	not_enriched	NA	L1
WBGene00044468	not_bound	not_enriched	independent	L1
WBGene00000179	bound	enriched	independent	L1
WBGene00015067	not_bound	not_enriched	independent	L1
WBGene00002260	not_bound	not_enriched	repressed	L1
WBGene00001763	not_bound	not_enriched	independent	L1
WBGene00043995	not_bound	not_enriched	independent	L1
WBGene00007482	not_bound	not_enriched	independent	L1
WBGene00044396	not_bound	enriched	NA	L1
WBGene00017553	not_bound	not_enriched	NA	L1
WBGene00022039	not_bound	not_enriched	NA	L1
WBGene00005836	not_bound	not_enriched	NA	L1
WBGene00012747	not_bound	not_enriched	NA	L1
WBGene00009708	not_bound	not_enriched	NA	L1
WBGene00206412	not_bound	not_enriched	NA	L1
WBGene00000802	bound	enriched	repressed	L1
WBGene00015984	not_bound	not_enriched	repressed	L1
WBGene00020740	not_bound	not_enriched	NA	L1
WBGene00019886	not_bound	not_enriched	NA	L1
WBGene00020446	not_bound	enriched	independent	L1
WBGene00018602	bound	not_enriched	NA	L1
WBGene00017947	bound	not_enriched	NA	L1
WBGene00012822	bound	not_enriched	NA	L1
WBGene00016939	not_bound	not_enriched	NA	L1
WBGene00008917	not_bound	not_enriched	activated	L1
WBGene00010943	not_bound	enriched	independent	L1
WBGene00022868	bound	enriched	independent	L1
WBGene00018206	not_bound	enriched	independent	L1
WBGene00010019	not_bound	not_enriched	NA	L1
WBGene00007779	not_bound	not_enriched	independent	L1
WBGene00018990	bound	enriched	independent	L1
WBGene00003643	bound	not_enriched	independent	L1
WBGene00009102	bound	not_enriched	repressed	L1
WBGene00077539	not_bound	not_enriched	activated	L1
WBGene00004003	bound	not_enriched	independent	L1
WBGene00011093	not_bound	enriched	independent	L1
WBGene00019100	bound	not_enriched	NA	L1
WBGene00007775	not_bound	not_enriched	activated	L1
WBGene00016487	not_bound	not_enriched	NA	L1
WBGene00010988	bound	enriched	independent	L1
WBGene00219299	not_bound	not_enriched	NA	L1
WBGene00007609	bound	not_enriched	NA	L1
WBGene00017765	bound	enriched	NA	L1
WBGene00044646	not_bound	not_enriched	NA	L1
WBGene00017163	bound	enriched	NA	L1
WBGene00011094	not_bound	enriched	NA	L1
WBGene00007070	bound	not_enriched	NA	L1
WBGene00007131	not_bound	not_enriched	repressed	L1
WBGene00012934	bound	enriched	NA	L1
WBGene00000008	bound	not_enriched	NA	L1
WBGene00017961	bound	enriched	independent	L1
WBGene00017823	not_bound	not_enriched	NA	L1
WBGene00009274	bound	not_enriched	independent	L1
WBGene00019977	bound	not_enriched	NA	L1
WBGene00002163	bound	enriched	NA	L1
WBGene00021878	not_bound	not_enriched	NA	L1
WBGene00018970	not_bound	not_enriched	NA	L1
WBGene00008844	not_bound	not_enriched	NA	L1
WBGene00007965	not_bound	not_enriched	NA	L1
WBGene00009663	not_bound	enriched	independent	L1
WBGene00007068	bound	enriched	independent	L1
WBGene00012608	bound	not_enriched	independent	L1
WBGene00012492	bound	enriched	NA	L1
WBGene00008509	not_bound	not_enriched	NA	L1
WBGene00000461	not_bound	not_enriched	NA	L1
WBGene00235315	not_bound	not_enriched	repressed	L1
WBGene00018594	not_bound	enriched	NA	L1
WBGene00044637	not_bound	enriched	independent	L1
WBGene00011578	not_bound	enriched	NA	L1
WBGene00013154	not_bound	not_enriched	NA	L1
WBGene00019917	bound	enriched	repressed	L1
WBGene00000073	bound	enriched	independent	L1
WBGene00010134	bound	enriched	NA	L1
WBGene00012722	not_bound	enriched	NA	L1
WBGene00007508	not_bound	not_enriched	independent	L1
WBGene00004005	not_bound	not_enriched	independent	L1
WBGene00012538	bound	not_enriched	NA	L1
WBGene00010234	not_bound	not_enriched	NA	L1
WBGene00020222	not_bound	enriched	independent	L1
WBGene00017480	not_bound	enriched	independent	L1
WBGene00009642	bound	not_enriched	independent	L1
WBGene00009840	bound	not_enriched	NA	L1
WBGene00016424	bound	not_enriched	independent	L1
WBGene00022061	not_bound	not_enriched	activated	L1
WBGene00013170	not_bound	not_enriched	NA	L1
WBGene00007680	bound	not_enriched	independent	L1
WBGene00006626	bound	enriched	independent	L1
WBGene00018911	not_bound	not_enriched	NA	L1
WBGene00043097	not_bound	enriched	independent	L1
WBGene00009236	not_bound	not_enriched	NA	L1
WBGene00009505	not_bound	not_enriched	NA	L1
WBGene00020401	bound	not_enriched	NA	L1
WBGene00008084	not_bound	not_enriched	NA	L1
WBGene00004199	bound	not_enriched	independent	L1
WBGene00008633	not_bound	not_enriched	NA	L1
WBGene00020319	not_bound	enriched	NA	L1
WBGene00013234	not_bound	not_enriched	NA	L1
WBGene00013653	bound	not_enriched	NA	L1
WBGene00009101	not_bound	not_enriched	repressed	L1
WBGene00015122	bound	enriched	independent	L1
WBGene00012323	bound	not_enriched	NA	L1
WBGene00020353	not_bound	not_enriched	NA	L1
WBGene00022329	bound	not_enriched	NA	L1
WBGene00008340	not_bound	not_enriched	NA	L1
WBGene00012280	bound	enriched	NA	L1
WBGene00014233	not_bound	enriched	independent	L1
WBGene00044527	not_bound	not_enriched	independent	L1
WBGene00019895	bound	not_enriched	independent	L1
WBGene00004197	bound	enriched	NA	L1
WBGene00009927	not_bound	enriched	NA	L1
WBGene00019578	not_bound	enriched	NA	L1
WBGene00008612	not_bound	not_enriched	NA	L1
WBGene00016312	not_bound	not_enriched	NA	L1
WBGene00019699	bound	enriched	NA	L1
WBGene00001591	bound	not_enriched	independent	L1
WBGene00009943	not_bound	not_enriched	NA	L1
WBGene00010365	not_bound	not_enriched	NA	L1
WBGene00011290	not_bound	not_enriched	NA	L1
WBGene00020864	bound	not_enriched	NA	L1
WBGene00010607	not_bound	not_enriched	NA	L1
WBGene00018163	not_bound	not_enriched	NA	L1
WBGene00011423	not_bound	not_enriched	NA	L1
WBGene00022177	not_bound	not_enriched	NA	L1
WBGene00011505	not_bound	not_enriched	NA	L1
WBGene00009023	bound	enriched	independent	L1
WBGene00077497	bound	not_enriched	NA	L1
WBGene00018209	not_bound	not_enriched	NA	L1
WBGene00004860	not_bound	not_enriched	independent	L1
WBGene00011738	bound	enriched	independent	L1
WBGene00007320	not_bound	not_enriched	NA	L1
WBGene00008629	not_bound	not_enriched	NA	L1
WBGene00018718	not_bound	enriched	independent	L1
WBGene00009839	bound	not_enriched	NA	L1
WBGene00019763	bound	not_enriched	NA	L1
WBGene00016957	bound	not_enriched	independent	L1
WBGene00010068	not_bound	not_enriched	NA	L1
WBGene00007869	not_bound	not_enriched	NA	L1
WBGene00022189	bound	not_enriched	NA	L1
WBGene00011399	bound	not_enriched	repressed	L1
WBGene00009700	not_bound	not_enriched	NA	L1
WBGene00019101	not_bound	not_enriched	NA	L1
WBGene00271744	not_bound	enriched	NA	L1
WBGene00002250	bound	enriched	independent	L1
WBGene00009212	not_bound	not_enriched	NA	L1
WBGene00010261	not_bound	not_enriched	NA	L1
WBGene00194713	bound	not_enriched	NA	L1
WBGene00017330	not_bound	not_enriched	NA	L1
WBGene00002043	bound	enriched	repressed	L1
WBGene00015367	not_bound	not_enriched	NA	L1
WBGene00020356	not_bound	not_enriched	NA	L1
WBGene00020137	not_bound	enriched	independent	L1
WBGene00003574	not_bound	not_enriched	NA	L1
WBGene00012989	not_bound	not_enriched	independent	L1
WBGene00018019	not_bound	not_enriched	NA	L1
WBGene00019015	not_bound	not_enriched	NA	L1
WBGene00010307	not_bound	enriched	independent	L1
WBGene00019516	bound	not_enriched	independent	L1
WBGene00010508	not_bound	not_enriched	NA	L1
WBGene00004979	bound	enriched	NA	L1
WBGene00017369	bound	enriched	NA	L1
WBGene00000458	bound	enriched	NA	L1
WBGene00015695	bound	not_enriched	independent	L1
WBGene00015805	not_bound	not_enriched	NA	L1
WBGene00013220	not_bound	not_enriched	NA	L1
WBGene00013873	not_bound	not_enriched	NA	L1
WBGene00012889	not_bound	enriched	independent	L1
WBGene00022040	bound	not_enriched	NA	L1
WBGene00012462	bound	not_enriched	NA	L1
WBGene00003778	not_bound	not_enriched	independent	L1
WBGene00012449	not_bound	not_enriched	NA	L1
WBGene00003214	bound	enriched	independent	L1
WBGene00004038	bound	enriched	independent	L1
WBGene00013025	bound	enriched	NA	L1
WBGene00015887	not_bound	not_enriched	independent	L1
WBGene00018522	not_bound	enriched	independent	L1
WBGene00001651	not_bound	not_enriched	independent	L1
WBGene00015116	bound	not_enriched	NA	L1
WBGene00018045	bound	not_enriched	independent	L1
WBGene00019813	not_bound	enriched	NA	L1
WBGene00021430	bound	not_enriched	independent	L1
WBGene00017315	not_bound	not_enriched	NA	L1
WBGene00018886	not_bound	not_enriched	independent	L1
WBGene00010286	bound	enriched	independent	L1
WBGene00016664	not_bound	not_enriched	NA	L1
WBGene00019262	not_bound	not_enriched	NA	L1
WBGene00020584	not_bound	not_enriched	NA	L1
WBGene00006627	not_bound	not_enriched	repressed	L1
WBGene00235295	not_bound	not_enriched	NA	L1
WBGene00009296	bound	not_enriched	NA	L1
WBGene00001466	not_bound	not_enriched	NA	L1
WBGene00022028	not_bound	not_enriched	NA	L1
WBGene00011180	not_bound	not_enriched	repressed	L1
WBGene00010686	bound	not_enriched	independent	L1
WBGene00194925	not_bound	not_enriched	NA	L1
WBGene00003671	not_bound	not_enriched	NA	L1
WBGene00005215	not_bound	not_enriched	NA	L1
WBGene00019742	bound	not_enriched	independent	L1
WBGene00007657	not_bound	not_enriched	repressed	L1
WBGene00004068	bound	enriched	independent	L1
WBGene00021337	not_bound	not_enriched	NA	L1
WBGene00009495	bound	not_enriched	NA	L1
WBGene00013203	not_bound	not_enriched	independent	L1
WBGene00009430	bound	not_enriched	NA	L1
WBGene00017586	not_bound	not_enriched	NA	L1
WBGene00021820	bound	enriched	repressed	L1
WBGene00022891	not_bound	enriched	NA	L1
WBGene00019548	not_bound	not_enriched	NA	L1
WBGene00016768	bound	not_enriched	independent	L1
WBGene00021160	bound	not_enriched	NA	L1
WBGene00014249	not_bound	enriched	independent	L1
WBGene00000971	bound	not_enriched	activated	L1
WBGene00008843	not_bound	not_enriched	NA	L1
WBGene00006628	bound	not_enriched	repressed	L1
WBGene00019865	not_bound	not_enriched	independent	L1
WBGene00022327	not_bound	not_enriched	NA	L1
WBGene00003402	bound	not_enriched	NA	L1
WBGene00010172	not_bound	not_enriched	NA	L1
WBGene00001152	not_bound	not_enriched	independent	L1
WBGene00013478	not_bound	not_enriched	NA	L1
WBGene00021952	not_bound	enriched	independent	L1
WBGene00006016	not_bound	not_enriched	independent	L1
WBGene00022641	not_bound	not_enriched	NA	L1
WBGene00003518	not_bound	not_enriched	NA	L1
WBGene00016155	bound	not_enriched	NA	L1
WBGene00018624	not_bound	not_enriched	NA	L1
WBGene00011956	not_bound	enriched	NA	L1
WBGene00004858	not_bound	not_enriched	independent	L1
WBGene00008019	not_bound	enriched	repressed	L1
WBGene00011982	not_bound	not_enriched	NA	L1
WBGene00021910	not_bound	enriched	independent	L1
WBGene00019127	not_bound	enriched	independent	L1
WBGene00005119	not_bound	not_enriched	NA	L1
WBGene00008178	bound	not_enriched	NA	L1
WBGene00016020	not_bound	enriched	independent	L1
WBGene00003980	not_bound	not_enriched	independent	L1
WBGene00000198	bound	enriched	independent	L1
WBGene00007546	not_bound	not_enriched	independent	L1
WBGene00019213	bound	not_enriched	independent	L1
WBGene00021535	bound	not_enriched	repressed	L1
WBGene00009824	bound	not_enriched	NA	L1
WBGene00044287	not_bound	not_enriched	NA	L1
WBGene00020003	not_bound	not_enriched	independent	L1
WBGene00017901	not_bound	not_enriched	independent	L1
WBGene00005082	not_bound	not_enriched	NA	L1
WBGene00003697	not_bound	not_enriched	independent	L1
WBGene00003564	not_bound	enriched	independent	L1
WBGene00018877	not_bound	not_enriched	NA	L1
WBGene00006920	not_bound	enriched	independent	L1
WBGene00007832	not_bound	not_enriched	NA	L1
WBGene00017027	not_bound	not_enriched	activated	L1
WBGene00016525	not_bound	not_enriched	NA	L1
WBGene00006917	bound	enriched	independent	L1
WBGene00194908	not_bound	not_enriched	NA	L1
WBGene00018381	not_bound	not_enriched	NA	L1
WBGene00013587	bound	not_enriched	NA	L1
WBGene00013961	bound	not_enriched	NA	L1
WBGene00000930	bound	not_enriched	NA	L1
WBGene00020966	not_bound	not_enriched	NA	L1
WBGene00016862	not_bound	not_enriched	independent	L1
WBGene00013197	bound	enriched	NA	L1
WBGene00011571	bound	not_enriched	independent	L1
WBGene00044380	not_bound	not_enriched	NA	L1
WBGene00003738	bound	not_enriched	independent	L1
WBGene00003723	bound	enriched	independent	L1
WBGene00019462	bound	enriched	independent	L1
WBGene00001687	not_bound	not_enriched	NA	L1
WBGene00001262	not_bound	not_enriched	independent	L1
WBGene00006921	bound	enriched	NA	L1
WBGene00015968	not_bound	not_enriched	repressed	L1
WBGene00010759	bound	not_enriched	NA	L1
WBGene00001333	not_bound	enriched	independent	L1
WBGene00010467	not_bound	not_enriched	NA	L1
WBGene00016663	not_bound	not_enriched	independent	L1
WBGene00022307	not_bound	not_enriched	independent	L1
WBGene00006911	not_bound	enriched	independent	L1
WBGene00019042	not_bound	not_enriched	NA	L1
WBGene00009754	not_bound	not_enriched	NA	L1
WBGene00045177	not_bound	not_enriched	NA	L1
WBGene00015045	not_bound	not_enriched	activated	L1
WBGene00018358	not_bound	not_enriched	NA	L1
WBGene00016746	not_bound	enriched	independent	L1
WBGene00020887	not_bound	not_enriched	repressed	L1
WBGene00001768	bound	not_enriched	NA	L1
WBGene00011519	bound	not_enriched	NA	L1
WBGene00009450	bound	enriched	independent	L1
WBGene00009842	not_bound	not_enriched	independent	L1
WBGene00021028	bound	not_enriched	NA	L1
WBGene00194951	not_bound	not_enriched	NA	L1
WBGene00008774	bound	enriched	independent	L1
WBGene00003727	not_bound	not_enriched	NA	L1
WBGene00005429	not_bound	not_enriched	NA	L1
WBGene00007463	not_bound	enriched	independent	L1
WBGene00002891	not_bound	enriched	independent	L1
WBGene00020437	not_bound	enriched	repressed	L1
WBGene00007911	bound	not_enriched	repressed	L1
WBGene00018562	not_bound	not_enriched	independent	L1
WBGene00045417	not_bound	not_enriched	NA	L1
WBGene00020166	bound	not_enriched	independent	L1
WBGene00001155	bound	not_enriched	independent	L1
[truncated: 57,986 more rows]

## Sheet: Column Descriptions
Column	Description
WBGeneID	Wormbase Gene ID for the specified row
elt2_promoter_status	Boolian value of "bound" or "not_bound" if an ELT-2 peak is identified within -1000bp and +200bp of a gene transcription start site.
intestine_expression	Genes are assigned "enriched" if measured as significantly enriched in the intestine (log2(FC) > 1, padj < 0.01). Otherwise assigned "not_enriched".
elt2_ko	Genes are assigned "activated", "repressed" or "independent" if significantly lower, higher, or the same value in elt-2 (-) vs. WT. Genes assigned "NA" if not significantly enriched.
stage	Stage associated with ELT-2 binding and intestine expression values. "elt2_ko" values were measured only in the L1 stage.
