# Supplementary material for: Transcriptome profiling of the Caenorhabditis elegans intestine reveals that ELT-2 negatively and positively regulates intestinal gene expression within the context of a gene regulatory network
Source: Genetics. 2023 May 15;224(4):iyad088. doi: 10.1093/genetics/iyad088 (PMC10411582; doi:10.1093/genetics/iyad088)
Supplement: iyad088_Supplementary_Data [file iyad088_supplementary_data.zip › File_S6_GENETICS-2023-305989.xlsx]

## Sheet: FileS6_anatomy_ontology
WBGeneID	Sequence.name	tissue
WBGene00000004	aat-3	ubiquitous
WBGene00000007	aat-6	intestine
WBGene00000008	aat-7	intestine
WBGene00000016	abf-5	nervous-system
WBGene00000028	abu-5	muscular-system
WBGene00000029	abu-6	muscular-system
WBGene00000031	abu-8	intestine
WBGene00000041	aco-2	ubiquitous
WBGene00000043	acr-3	nervous-system
WBGene00000044	acr-5	nervous-system
WBGene00000045	acr-6	nervous-system
WBGene00000046	acr-7	muscular-system
WBGene00000049	acr-10	nervous-system
WBGene00000051	acr-12	nervous-system
WBGene00000056	acr-17	nervous-system
WBGene00000058	acr-19	nervous-system
WBGene00000059	acr-20	nervous-system
WBGene00000061	lgc-11	nervous-system
WBGene00000063	act-1	ubiquitous
WBGene00000064	act-2	ubiquitous
WBGene00000065	act-3	ubiquitous
WBGene00000066	act-4	ubiquitous
WBGene00000067	act-5	ubiquitous
WBGene00000071	acy-4	nervous-system
WBGene00000073	add-2	ubiquitous
WBGene00000080	adr-2	ubiquitous
WBGene00000097	aip-1	ubiquitous
WBGene00000098	air-1	ubiquitous
WBGene00000101	aka-1	ubiquitous
WBGene00000105	alg-1	ubiquitous
WBGene00000106	alg-2	ubiquitous
WBGene00000107	alh-1	ubiquitous
WBGene00000109	alh-3	ubiquitous
WBGene00000110	alh-4	ubiquitous
WBGene00000112	alh-6	ubiquitous
WBGene00000114	alh-8	ubiquitous
WBGene00000115	alh-9	ubiquitous
WBGene00000121	aly-2	ubiquitous
WBGene00000122	aly-3	ubiquitous
WBGene00000123	ama-1	ubiquitous
WBGene00000134	amt-2	nervous-system
WBGene00000140	anc-1	ubiquitous
WBGene00000143	apc-2	reproductive-system
WBGene00000145	apc-11	ubiquitous
WBGene00000146	ape-1	ubiquitous
WBGene00000147	aph-1	ubiquitous
WBGene00000148	aph-2	ubiquitous
WBGene00000150	apm-1	ubiquitous
WBGene00000151	apn-1	ubiquitous
WBGene00000157	aps-2	ubiquitous
WBGene00000160	apb-1	ubiquitous
WBGene00000161	apa-2	ubiquitous
WBGene00000163	apb-3	ubiquitous
WBGene00000165	aps-3	ubiquitous
WBGene00000174	aqp-6	nervous-system
WBGene00000179	aqp-11	ubiquitous
WBGene00000180	arc-1	nervous-system
WBGene00000181	ard-1	ubiquitous
WBGene00000182	arf-1	ubiquitous
WBGene00000183	arf-5	ubiquitous
WBGene00000188	arl-3	nervous-system
WBGene00000189	arl-5	ubiquitous
WBGene00000192	arl-8	ubiquitous
WBGene00000193	arl-6	nervous-system
WBGene00000197	aars-2	ubiquitous
WBGene00000198	art-1	ubiquitous
WBGene00000199	arx-1	ubiquitous
WBGene00000200	arx-2	ubiquitous
WBGene00000201	arx-3	ubiquitous
WBGene00000203	arx-5	ubiquitous
WBGene00000204	arx-6	ubiquitous
WBGene00000205	arx-7	ubiquitous
WBGene00000206	asb-1	ubiquitous
WBGene00000207	asb-2	ubiquitous
WBGene00000208	trip-4	ubiquitous
WBGene00000213	asm-3	intestine
WBGene00000214	asp-1	ubiquitous
WBGene00000216	asp-3	ubiquitous
WBGene00000223	atf-7	ubiquitous
WBGene00000229	atp-2	ubiquitous
WBGene00000230	atp-3	ubiquitous
WBGene00000231	atx-2	ubiquitous
WBGene00000235	baf-1	ubiquitous
WBGene00000236	bag-1	ubiquitous
WBGene00000247	bec-1	ubiquitous
WBGene00000248	ben-1	ubiquitous
WBGene00000249	bir-1	ubiquitous
WBGene00000250	bir-2	ubiquitous
WBGene00000253	bli-3	epithelial-system
WBGene00000254	bli-4	ubiquitous
WBGene00000257	bmk-1	ubiquitous
WBGene00000263	F23H11.5	ubiquitous
WBGene00000264	brc-1	reproductive-system
WBGene00000265	brd-1	ubiquitous
WBGene00000266	bre-1	ubiquitous
WBGene00000269	bre-4	reproductive-system
WBGene00000275	bub-1	ubiquitous
WBGene00000276	byn-1	ubiquitous
WBGene00000287	cal-3	nervous-system
WBGene00000289	cam-1	ubiquitous
WBGene00000292	cap-1	ubiquitous
WBGene00000293	cap-2	ubiquitous
WBGene00000294	cas-1	ubiquitous
WBGene00000369	ccf-1	ubiquitous
WBGene00000371	cox-5B	ubiquitous
WBGene00000372	cyp-13A7	intestine
WBGene00000375	cyp-44A1	intestine
WBGene00000377	cct-1	ubiquitous
WBGene00000378	cct-2	ubiquitous
WBGene00000379	cct-4	ubiquitous
WBGene00000380	cct-5	ubiquitous
WBGene00000381	cct-6	ubiquitous
WBGene00000383	cdc-14	ubiquitous
WBGene00000386	cdc-25.1	ubiquitous
WBGene00000390	cdc-42	ubiquitous
WBGene00000397	cdh-5	intestine
WBGene00000399	cdh-7	nervous-system
WBGene00000401	cdh-9	ubiquitous
WBGene00000408	cdk-7	ubiquitous
WBGene00000409	cdk-8	ubiquitous
WBGene00000411	cdl-1	reproductive-system
WBGene00000415	ced-1	ubiquitous
WBGene00000416	ced-2	ubiquitous
WBGene00000418	ced-4	ubiquitous
WBGene00000421	ced-7	ubiquitous
WBGene00000423	ced-9	reproductive-system
WBGene00000426	ced-12	ubiquitous
WBGene00000432	ceh-7	nervous-system
WBGene00000448	pros-1	ubiquitous
WBGene00000452	ceh-31	nervous-system
WBGene00000453	ceh-32	ubiquitous
WBGene00000457	ceh-36	nervous-system
WBGene00000462	ceh-41	ubiquitous
WBGene00000464	ceh-44	ubiquitous
WBGene00000466	cel-1	ubiquitous
WBGene00000468	ces-1	nervous-system
WBGene00000472	cey-1	ubiquitous
WBGene00000479	cgh-1	ubiquitous
WBGene00000480	cgp-1	ubiquitous
WBGene00000481	cha-1	nervous-system
WBGene00000484	che-2	nervous-system
WBGene00000487	che-6	nervous-system
WBGene00000491	che-12	nervous-system
WBGene00000498	chk-1	reproductive-system
WBGene00000499	chk-2	reproductive-system
WBGene00000500	chn-1	ubiquitous
WBGene00000502	chp-1	ubiquitous
WBGene00000503	cht-1	ubiquitous
WBGene00000506	cic-1	ubiquitous
WBGene00000508	cit-1.2	ubiquitous
WBGene00000509	cka-1	ubiquitous
WBGene00000514	ckb-4	nervous-system
WBGene00000516	cki-1	ubiquitous
WBGene00000521	cky-1	nervous-system
WBGene00000532	clh-5	ubiquitous
WBGene00000534	cpi-2	ubiquitous
WBGene00000535	cpi-1	ubiquitous
WBGene00000536	clk-1	ubiquitous
WBGene00000542	clp-1	ubiquitous
WBGene00000545	clp-4	ubiquitous
WBGene00000547	clp-7	ubiquitous
WBGene00000549	cls-2	ubiquitous
WBGene00000550	clu-1	ubiquitous
WBGene00000561	cnd-1	nervous-system
WBGene00000562	cng-1	nervous-system
WBGene00000565	cnt-1	ubiquitous
WBGene00000566	cnt-2	ubiquitous
WBGene00000567	cnx-1	ubiquitous
WBGene00000585	cogc-2	ubiquitous
WBGene00000591	coh-1	ubiquitous
WBGene00000593	col-2	nervous-system
WBGene00000594	col-3	intestine
WBGene00000596	col-7	epithelial-system
WBGene00000613	col-36	nervous-system
WBGene00000623	col-46	intestine
WBGene00000624	col-47	epithelial-system
WBGene00000625	col-48	nervous-system
WBGene00000628	col-51	epithelial-system
WBGene00000629	col-52	muscular-system
WBGene00000630	col-53	nervous-system
WBGene00000632	col-55	nervous-system
WBGene00000636	col-60	nervous-system
WBGene00000640	col-64	nervous-system
WBGene00000644	col-68	nervous-system
WBGene00000651	col-75	muscular-system
WBGene00000656	col-80	reproductive-system
WBGene00000657	col-81	reproductive-system
WBGene00000658	col-83	intestine
WBGene00000661	col-86	intestine
WBGene00000662	col-87	nervous-system
WBGene00000663	col-88	nervous-system
WBGene00000666	col-91	epithelial-system
WBGene00000667	col-92	epithelial-system
WBGene00000668	col-93	epithelial-system
WBGene00000676	col-102	nervous-system
WBGene00000682	col-108	nervous-system
WBGene00000684	col-110	nervous-system
WBGene00000685	col-111	nervous-system
WBGene00000693	col-119	reproductive-system
WBGene00000699	col-125	intestine
WBGene00000700	col-126	epithelial-system
WBGene00000701	col-127	epithelial-system
WBGene00000705	col-131	nervous-system
WBGene00000712	col-139	epithelial-system
WBGene00000714	col-141	epithelial-system
WBGene00000717	col-144	epithelial-system
WBGene00000722	col-149	epithelial-system
WBGene00000723	col-150	epithelial-system
WBGene00000726	col-153	intestine
WBGene00000728	col-155	muscular-system
WBGene00000731	col-158	nervous-system
WBGene00000732	col-159	nervous-system
WBGene00000734	col-161	nervous-system
WBGene00000736	col-163	nervous-system
WBGene00000737	col-164	nervous-system
WBGene00000739	col-166	nervous-system
WBGene00000740	col-167	intestine
WBGene00000741	col-168	intestine
WBGene00000745	col-172	nervous-system
WBGene00000747	col-174	nervous-system
WBGene00000752	col-179	epithelial-system
WBGene00000757	col-184	epithelial-system
WBGene00000758	col-185	nervous-system
WBGene00000759	col-186	nervous-system
WBGene00000762	coq-2	ubiquitous
WBGene00000763	coq-3	ubiquitous
WBGene00000764	coq-4	ubiquitous
WBGene00000766	coq-6	ubiquitous
WBGene00000767	coq-8	ubiquitous
WBGene00000771	cpb-2	reproductive-system
WBGene00000773	cpf-1	ubiquitous
WBGene00000776	cpl-1	ubiquitous
WBGene00000777	cpn-1	ubiquitous
WBGene00000778	cpn-2	ubiquitous
WBGene00000787	cps-6	ubiquitous
WBGene00000788	cpz-1	ubiquitous
WBGene00000796	crn-3	ubiquitous
WBGene00000797	crn-4	reproductive-system
WBGene00000798	crn-5	ubiquitous
WBGene00000800	cars-1	ubiquitous
WBGene00000802	crt-1	ubiquitous
WBGene00000804	csc-1	ubiquitous
WBGene00000812	csk-1	ubiquitous
WBGene00000814	csn-2	ubiquitous
WBGene00000815	csn-3	ubiquitous
WBGene00000817	csn-5	ubiquitous
WBGene00000818	csn-6	ubiquitous
WBGene00000820	csp-2	reproductive-system
WBGene00000821	csp-3	reproductive-system
WBGene00000822	csq-1	ubiquitous
WBGene00000833	cts-1	ubiquitous
WBGene00000834	cua-1	ubiquitous
WBGene00000836	cul-1	ubiquitous
WBGene00000837	cul-2	ubiquitous
WBGene00000843	cup-2	ubiquitous
WBGene00000846	cup-5	ubiquitous
WBGene00000859	cwp-1	nervous-system
WBGene00000860	cwp-2	nervous-system
WBGene00000861	cwp-3	nervous-system
WBGene00000863	cya-1	ubiquitous
WBGene00000865	cyb-1	ubiquitous
WBGene00000868	cyb-3	ubiquitous
WBGene00000869	cyc-1	ubiquitous
WBGene00000870	cyd-1	ubiquitous
WBGene00000872	cyk-1	ubiquitous
WBGene00000874	cyk-3	ubiquitous
WBGene00000875	cyk-4	ubiquitous
WBGene00000876	cyl-1	ubiquitous
WBGene00000877	cyn-1	ubiquitous
WBGene00000879	cyn-3	ubiquitous
WBGene00000881	cyn-5	ubiquitous
WBGene00000883	cyn-7	ubiquitous
WBGene00000886	cyn-10	ubiquitous
WBGene00000887	cyn-11	ubiquitous
WBGene00000888	cyn-12	ubiquitous
WBGene00000889	cyn-13	ubiquitous
WBGene00000891	cyn-15	reproductive-system
WBGene00000894	dab-1	ubiquitous
WBGene00000896	dad-1	ubiquitous
WBGene00000900	daf-4	ubiquitous
WBGene00000907	daf-11	nervous-system
WBGene00000911	daf-15	ubiquitous
WBGene00000915	hsp-90	ubiquitous
WBGene00000917	daf-25	ubiquitous
WBGene00000923	daf-31	ubiquitous
WBGene00000929	dao-3	ubiquitous
WBGene00000931	dao-5	ubiquitous
WBGene00000933	dap-3	ubiquitous
WBGene00000934	dat-1	nervous-system
WBGene00000937	dbr-1	reproductive-system
WBGene00000940	dcs-1	ubiquitous
WBGene00000941	ddp-1	ubiquitous
WBGene00000958	dgk-1	ubiquitous
WBGene00000959	dgk-2	ubiquitous
WBGene00000961	dgn-1	ubiquitous
WBGene00000962	dhc-1	ubiquitous
WBGene00000965	dhs-1	ubiquitous
WBGene00000970	dhs-6	reproductive-system
WBGene00000971	dhs-7	intestine
WBGene00000972	dhs-8	nervous-system
WBGene00000975	dhs-12	ubiquitous
WBGene00000976	dhs-13	ubiquitous
WBGene00000982	dhs-19	ubiquitous
WBGene00000985	dhs-22	ubiquitous
WBGene00000991	dhs-28	ubiquitous
WBGene00000995	die-1	ubiquitous
WBGene00000996	dif-1	ubiquitous
WBGene00001005	dlc-1	ubiquitous
WBGene00001007	dli-1	ubiquitous
WBGene00001017	dnc-1	ubiquitous
WBGene00001018	dnc-2	ubiquitous
WBGene00001019	dnj-1	ubiquitous
WBGene00001020	dnj-2	ubiquitous
WBGene00001026	dnj-8	ubiquitous
WBGene00001027	dnj-9	ubiquitous
WBGene00001029	dnj-11	ubiquitous
WBGene00001030	dnj-12	ubiquitous
WBGene00001031	dnj-13	ubiquitous
WBGene00001034	dnj-16	ubiquitous
WBGene00001037	dnj-19	ubiquitous
WBGene00001039	dnj-21	ubiquitous
WBGene00001047	dnj-29	ubiquitous
WBGene00001056	dpf-3	ubiquitous
WBGene00001058	dpf-5	ubiquitous
WBGene00001060	dpf-7	ubiquitous
WBGene00001063	dpy-1	epithelial-system
WBGene00001068	dpy-6	nervous-system
WBGene00001073	dpy-11	ubiquitous
WBGene00001082	dpy-23	ubiquitous
WBGene00001085	dpy-26	ubiquitous
WBGene00001087	dpy-28	reproductive-system
WBGene00001088	dpy-30	ubiquitous
WBGene00001093	drp-1	ubiquitous
WBGene00001094	dars-1	ubiquitous
WBGene00001101	dsh-1	ubiquitous
WBGene00001106	dsl-4	coelomic-system
WBGene00001107	dsl-5	reproductive-system
WBGene00001112	duo-3	reproductive-system
WBGene00001115	dyb-1	ubiquitous
WBGene00001117	dyf-1	nervous-system
WBGene00001129	dyf-13	nervous-system
WBGene00001131	dys-1	ubiquitous
WBGene00001133	eat-2	muscular-system
WBGene00001134	eat-3	ubiquitous
WBGene00001154	ech-5	reproductive-system
WBGene00001155	ech-6	ubiquitous
WBGene00001160	efk-1	ubiquitous
WBGene00001166	eftu-2	ubiquitous
WBGene00001167	eef-2	ubiquitous
WBGene00001169	eef-1A.2	ubiquitous
WBGene00001172	egl-3	ubiquitous
WBGene00001186	egl-18	ubiquitous
WBGene00001193	egl-26	ubiquitous
WBGene00001196	egl-30	ubiquitous
WBGene00001208	egl-44	ubiquitous
WBGene00001209	egl-45	ubiquitous
WBGene00001214	ego-1	reproductive-system
WBGene00001225	eif-3.B	ubiquitous
WBGene00001226	eif-3.C	ubiquitous
WBGene00001227	eif-3.D	ubiquitous
WBGene00001228	eif-3.E	ubiquitous
WBGene00001229	eif-3.F	ubiquitous
WBGene00001230	eif-3.G	ubiquitous
WBGene00001231	eif-3.H	ubiquitous
WBGene00001234	eif-6	ubiquitous
WBGene00001237	elc-2	nervous-system
WBGene00001240	elo-2	ubiquitous
WBGene00001244	elo-6	ubiquitous
WBGene00001246	elo-8	nervous-system
WBGene00001258	emb-4	ubiquitous
WBGene00001259	emb-5	ubiquitous
WBGene00001262	emb-8	ubiquitous
WBGene00001303	sec-61.G	ubiquitous
WBGene00001329	epn-1	ubiquitous
WBGene00001330	eps-8	ubiquitous
WBGene00001331	erd-2.1	ubiquitous
WBGene00001333	erm-1	ubiquitous
WBGene00001334	ero-1	ubiquitous
WBGene00001335	F35A5.8	ubiquitous
WBGene00001336	qars-1	ubiquitous
WBGene00001337	ears-1	ubiquitous
WBGene00001338	ears-2	ubiquitous
WBGene00001340	etr-1	ubiquitous
WBGene00001371	exl-1	ubiquitous
WBGene00001377	eya-1	ubiquitous
WBGene00001385	far-1	ubiquitous
WBGene00001393	fat-1	ubiquitous
WBGene00001396	fat-4	ubiquitous
WBGene00001399	fat-7	intestine
WBGene00001402	fbf-2	reproductive-system
WBGene00001404	fbp-1	ubiquitous
WBGene00001405	fce-1	ubiquitous
WBGene00001406	fce-2	ubiquitous
WBGene00001411	fem-1	ubiquitous
WBGene00001412	fem-2	reproductive-system
WBGene00001414	fer-1	reproductive-system
WBGene00001423	fib-1	ubiquitous
WBGene00001425	fis-2	ubiquitous
WBGene00001426	fkb-1	ubiquitous
WBGene00001437	fkh-5	nervous-system
WBGene00001439	fkh-7	ubiquitous
WBGene00001444	flp-1	ubiquitous
WBGene00001450	flp-7	nervous-system
WBGene00001451	flp-8	nervous-system
WBGene00001455	flp-12	nervous-system
WBGene00001457	flp-14	nervous-system
WBGene00001460	flp-17	nervous-system
WBGene00001465	flr-1	intestine
WBGene00001466	flr-2	nervous-system
WBGene00001483	fog-3	reproductive-system
WBGene00001485	fre-1	ubiquitous
WBGene00001488	frm-1	ubiquitous
WBGene00001491	frm-4	ubiquitous
WBGene00001496	frm-10	ubiquitous
WBGene00001497	fars-1	ubiquitous
WBGene00001498	fars-3	ubiquitous
WBGene00001499	fsn-1	ubiquitous
WBGene00001501	ftn-2	ubiquitous
WBGene00001502	ftt-2	ubiquitous
WBGene00001503	fum-1	ubiquitous
WBGene00001510	fzr-1	ubiquitous
WBGene00001511	fzy-1	ubiquitous
WBGene00001513	gad-1	ubiquitous
WBGene00001515	gap-1	nervous-system
WBGene00001517	gar-1	nervous-system
WBGene00001520	gas-1	ubiquitous
WBGene00001522	gbh-1	ubiquitous
WBGene00001527	gcs-1	ubiquitous
WBGene00001530	gcy-3	nervous-system
WBGene00001531	gcy-4	nervous-system
WBGene00001532	gcy-5	nervous-system
WBGene00001534	gcy-7	nervous-system
WBGene00001535	gcy-8	nervous-system
WBGene00001536	gcy-9	nervous-system
WBGene00001540	gcy-14	nervous-system
WBGene00001541	gcy-15	nervous-system
WBGene00001542	gcy-17	nervous-system
WBGene00001546	gcy-21	nervous-system
WBGene00001547	gcy-22	nervous-system
WBGene00001548	gcy-23	nervous-system
WBGene00001549	gcy-25	nervous-system
WBGene00001552	gcy-32	nervous-system
WBGene00001554	gcy-34	nervous-system
WBGene00001556	gcy-36	nervous-system
WBGene00001557	gcy-37	nervous-system
WBGene00001558	gdi-1	ubiquitous
WBGene00001561	gei-4	ubiquitous
WBGene00001562	lin-66	ubiquitous
WBGene00001563	gei-6	ubiquitous
WBGene00001568	snpc-4	ubiquitous
WBGene00001572	gei-15	ubiquitous
WBGene00001574	gei-17	ubiquitous
WBGene00001578	ges-1	ubiquitous
WBGene00001582	gfi-2	ubiquitous
WBGene00001584	nrde-4	ubiquitous
WBGene00001586	lgc-57	nervous-system
WBGene00001588	lgc-56	nervous-system
WBGene00001593	glc-3	nervous-system
WBGene00001602	gln-1	ubiquitous
WBGene00001603	gln-2	reproductive-system
WBGene00001604	gln-3	ubiquitous
WBGene00001612	glr-1	nervous-system
WBGene00001625	glt-7	excretory-system
WBGene00001629	gly-4	ubiquitous
WBGene00001630	gly-5	ubiquitous
WBGene00001631	gly-6	ubiquitous
WBGene00001632	gly-7	ubiquitous
WBGene00001635	gly-10	ubiquitous
WBGene00001645	gly-20	ubiquitous
WBGene00001648	goa-1	ubiquitous
WBGene00001661	gop-2	ubiquitous
WBGene00001662	gop-3	ubiquitous
WBGene00001667	gpa-5	nervous-system
WBGene00001673	gpa-11	nervous-system
WBGene00001675	gpa-13	nervous-system
WBGene00001679	gpb-1	ubiquitous
WBGene00001682	gpc-2	ubiquitous
WBGene00001683	gpd-1	reproductive-system
WBGene00001685	gpd-3	ubiquitous
WBGene00001686	gpd-4	reproductive-system
WBGene00001688	gpr-1	reproductive-system
WBGene00001694	grd-5	ubiquitous
WBGene00001698	grd-9	intestine
WBGene00001700	grd-11	muscular-system
WBGene00001727	grl-18	nervous-system
WBGene00001729	grl-20	nervous-system
WBGene00001730	grl-21	epithelial-system
WBGene00001731	grl-22	epithelial-system
WBGene00001732	grl-23	nervous-system
WBGene00001735	grl-26	epithelial-system
WBGene00001744	gars-1	ubiquitous
WBGene00001747	gsp-1	ubiquitous
WBGene00001749	gst-1	ubiquitous
WBGene00001753	gst-5	ubiquitous
WBGene00001755	gst-7	ubiquitous
WBGene00001760	gst-12	ubiquitous
WBGene00001761	gst-13	ubiquitous
WBGene00001767	gst-19	coelomic-system
WBGene00001768	gst-20	ubiquitous
WBGene00001773	gst-25	nervous-system
WBGene00001779	gst-31	nervous-system
WBGene00001780	gst-32	reproductive-system
WBGene00001788	gst-40	nervous-system
WBGene00001812	haf-2	ubiquitous
WBGene00001813	haf-3	ubiquitous
WBGene00001815	hmt-1	ubiquitous
WBGene00001816	haf-6	ubiquitous
WBGene00001823	hap-1	ubiquitous
WBGene00001829	hcp-1	ubiquitous
WBGene00001830	hcp-2	ubiquitous
WBGene00001831	hcp-3	ubiquitous
WBGene00001833	hcp-6	ubiquitous
WBGene00001834	hda-1	ubiquitous
WBGene00001836	hda-3	ubiquitous
WBGene00001843	hgo-1	ubiquitous
WBGene00001844	hid-1	ubiquitous
WBGene00001853	hil-2	ubiquitous
WBGene00001854	hil-3	ubiquitous
WBGene00001859	hil-8	nervous-system
WBGene00001860	him-1	ubiquitous
WBGene00001869	him-10	reproductive-system
WBGene00001874	him-17	ubiquitous
WBGene00001875	his-1	reproductive-system
WBGene00001879	his-5	reproductive-system
WBGene00001884	his-10	nervous-system
WBGene00001885	his-11	nervous-system
WBGene00001886	his-12	nervous-system
WBGene00001887	his-13	nervous-system
WBGene00001888	his-14	nervous-system
WBGene00001890	his-16	nervous-system
WBGene00001893	his-19	nervous-system
WBGene00001895	his-21	nervous-system
WBGene00001899	his-25	nervous-system
WBGene00001900	his-26	nervous-system
WBGene00001903	his-29	nervous-system
WBGene00001904	his-30	nervous-system
WBGene00001905	his-31	reproductive-system
WBGene00001907	his-33	nervous-system
WBGene00001908	his-34	nervous-system
WBGene00001911	his-37	ubiquitous
WBGene00001912	his-38	reproductive-system
WBGene00001917	his-43	nervous-system
WBGene00001925	his-51	nervous-system
WBGene00001927	his-53	nervous-system
WBGene00001928	his-54	nervous-system
WBGene00001931	his-57	reproductive-system
WBGene00001939	his-65	reproductive-system
WBGene00001943	his-69	epithelial-system
WBGene00001945	his-71	ubiquitous
WBGene00001946	his-72	ubiquitous
WBGene00001947	his-73	nervous-system
WBGene00001949	hlh-2	ubiquitous
WBGene00001951	hlh-4	nervous-system
WBGene00001956	hlh-12	reproductive-system
WBGene00001957	hlh-13	nervous-system
WBGene00001971	hmg-1.1	ubiquitous
WBGene00001972	hmg-1.2	ubiquitous
WBGene00001974	hmg-4	ubiquitous
WBGene00001977	hmg-12	ubiquitous
WBGene00001978	hmp-1	ubiquitous
WBGene00001979	hmp-2	ubiquitous
WBGene00001980	hmr-1	ubiquitous
WBGene00001989	hot-4	nervous-system
WBGene00001994	hpk-1	ubiquitous
WBGene00001996	hpl-2	ubiquitous
WBGene00001999	hrpa-1	ubiquitous
WBGene00002000	hrpr-1	ubiquitous
WBGene00002001	hars-1	ubiquitous
WBGene00002002	hsb-1	ubiquitous
WBGene00002004	hsf-1	ubiquitous
WBGene00002005	hsp-1	ubiquitous
WBGene00002007	hsp-3	ubiquitous
WBGene00002008	hsp-4	ubiquitous
WBGene00002010	hsp-6	ubiquitous
WBGene00002011	hsp-12.2	ubiquitous
WBGene00002018	hsp-16.41	ubiquitous
WBGene00002020	hsp-16.49	ubiquitous
WBGene00002023	hsp-25	ubiquitous
WBGene00002036	hum-2	ubiquitous
WBGene00002043	hyl-1	ubiquitous
WBGene00002044	hyl-2	ubiquitous
WBGene00002045	icd-1	ubiquitous
WBGene00002046	icln-1	ubiquitous
WBGene00002047	icp-1	ubiquitous
WBGene00002060	ife-2	ubiquitous
WBGene00002064	iff-1	ubiquitous
WBGene00002065	iff-2	ubiquitous
WBGene00002068	ify-1	ubiquitous
WBGene00002071	ile-2	muscular-system
WBGene00002072	ima-1	ubiquitous
WBGene00002074	ima-3	ubiquitous
WBGene00002075	imb-1	reproductive-system
WBGene00002076	imb-2	ubiquitous
WBGene00002077	imb-3	ubiquitous
WBGene00002078	xpo-1	ubiquitous
WBGene00002079	xpo-2	ubiquitous
WBGene00002081	ina-1	ubiquitous
WBGene00002083	inf-1	ubiquitous
WBGene00002097	ins-14	nervous-system
WBGene00002107	ins-24	nervous-system
WBGene00002108	ins-25	nervous-system
WBGene00002125	inx-3	ubiquitous
WBGene00002128	inx-6	ubiquitous
WBGene00002133	inx-11	ubiquitous
WBGene00002134	inx-12	ubiquitous
WBGene00002147	ire-1	ubiquitous
WBGene00002148	gon-14	ubiquitous
WBGene00002152	iars-1	ubiquitous
WBGene00002169	isw-1	ubiquitous
WBGene00002191	kin-3	ubiquitous
WBGene00002192	kin-4	ubiquitous
WBGene00002195	kin-9	muscular-system
WBGene00002196	kin-10	ubiquitous
WBGene00002200	kin-16	epithelial-system
WBGene00002202	kin-19	ubiquitous
WBGene00002206	kin-24	reproductive-system
WBGene00002207	sid-3	ubiquitous
WBGene00002219	klp-7	ubiquitous
WBGene00002224	klp-13	nervous-system
WBGene00002226	klp-16	reproductive-system
WBGene00002229	klp-19	reproductive-system
WBGene00002231	knl-1	ubiquitous
WBGene00002238	kars-1	ubiquitous
WBGene00002243	lad-2	nervous-system
WBGene00002244	laf-1	ubiquitous
WBGene00002245	lag-1	ubiquitous
WBGene00002249	lap-1	ubiquitous
WBGene00002251	lat-1	ubiquitous
WBGene00002252	lat-2	excretory-system
WBGene00002253	lbp-1	ubiquitous
WBGene00002255	lbp-3	ubiquitous
WBGene00002258	lbp-6	ubiquitous
WBGene00002261	ldb-1	ubiquitous
WBGene00002275	lem-2	reproductive-system
WBGene00002324	let-49	ubiquitous
WBGene00002335	let-60	ubiquitous
WBGene00002344	let-70	ubiquitous
WBGene00002363	let-92	ubiquitous
WBGene00002497	let-268	ubiquitous
WBGene00002583	let-363	ubiquitous
WBGene00002637	let-418	ubiquitous
WBGene00002696	let-504	ubiquitous
WBGene00002783	let-607	ubiquitous
WBGene00002804	let-630	ubiquitous
WBGene00002845	let-711	ubiquitous
WBGene00002850	let-716	ubiquitous
WBGene00002855	let-721	ubiquitous
WBGene00002957	let-858	ubiquitous
WBGene00002978	lev-11	ubiquitous
WBGene00002979	lfe-2	ubiquitous
WBGene00002980	lgg-1	ubiquitous
WBGene00002981	lgg-2	ubiquitous
WBGene00002983	lgx-1	nervous-system
WBGene00002985	lig-1	ubiquitous
WBGene00002994	lin-5	ubiquitous
WBGene00002997	lin-8	ubiquitous
WBGene00002998	lin-9	ubiquitous
WBGene00003002	lin-13	ubiquitous
WBGene00003009	lin-23	ubiquitous
WBGene00003010	lin-24	ubiquitous
WBGene00003020	lin-35	ubiquitous
WBGene00003021	lin-36	ubiquitous
WBGene00003022	lin-37	ubiquitous
WBGene00003025	lin-40	ubiquitous
WBGene00003036	lin-53	ubiquitous
WBGene00003037	lin-54	ubiquitous
WBGene00003040	lin-59	ubiquitous
WBGene00003043	lip-1	ubiquitous
WBGene00003044	lir-1	ubiquitous
WBGene00003045	lir-2	ubiquitous
WBGene00003047	lis-1	ubiquitous
WBGene00003052	lmn-1	ubiquitous
WBGene00003053	lmp-1	ubiquitous
WBGene00003063	lpd-7	ubiquitous
WBGene00003064	lpd-8	ubiquitous
WBGene00003066	lpl-1	ubiquitous
WBGene00003068	lrk-1	ubiquitous
WBGene00003073	lars-1	ubiquitous
WBGene00003077	lsm-3	ubiquitous
WBGene00003078	lsm-4	ubiquitous
WBGene00003079	lsm-5	ubiquitous
WBGene00003080	lsm-6	ubiquitous
WBGene00003082	lsm-8	reproductive-system
WBGene00003083	lst-1	ubiquitous
WBGene00003084	lst-2	nervous-system
WBGene00003085	ccar-1	ubiquitous
WBGene00003086	lst-4	ubiquitous
WBGene00003087	lsy-2	ubiquitous
WBGene00003098	lys-9	nervous-system
WBGene00003111	mab-20	ubiquitous
WBGene00003123	mag-1	ubiquitous
WBGene00003129	map-1	reproductive-system
WBGene00003130	map-2	ubiquitous
WBGene00003132	mat-1	ubiquitous
WBGene00003133	mat-2	reproductive-system
WBGene00003134	mat-3	ubiquitous
WBGene00003148	mbf-1	ubiquitous
WBGene00003150	mbk-2	ubiquitous
WBGene00003153	mca-3	ubiquitous
WBGene00003155	mcm-3	ubiquitous
WBGene00003156	mcm-4	ubiquitous
WBGene00003157	mcm-5	ubiquitous
WBGene00003158	mcm-6	reproductive-system
WBGene00003159	mcm-7	ubiquitous
WBGene00003160	mdf-1	ubiquitous
WBGene00003171	mec-7	nervous-system
WBGene00003172	mec-8	ubiquitous
WBGene00003173	mec-9	nervous-system
WBGene00003174	mec-10	nervous-system
WBGene00003176	mec-14	nervous-system
WBGene00003177	mec-15	ubiquitous
WBGene00003178	mec-17	nervous-system
WBGene00003179	mec-18	nervous-system
WBGene00003185	mek-1	ubiquitous
WBGene00003186	mek-2	nervous-system
WBGene00003210	mel-28	ubiquitous
WBGene00003214	mel-32	ubiquitous
WBGene00003218	mep-1	ubiquitous
WBGene00003220	mes-2	ubiquitous
WBGene00003221	mes-3	ubiquitous
WBGene00003225	mev-1	ubiquitous
WBGene00003229	mex-3	ubiquitous
WBGene00003230	mex-5	ubiquitous
WBGene00003232	mgl-1	nervous-system
WBGene00003234	mif-1	ubiquitous
WBGene00003235	mif-2	ubiquitous
WBGene00003237	mif-4	nervous-system
WBGene00003241	mig-5	ubiquitous
WBGene00003243	mig-10	ubiquitous
WBGene00003246	mig-14	ubiquitous
WBGene00003247	mig-15	ubiquitous
WBGene00003253	mig-22	ubiquitous
WBGene00003258	cogc-1	reproductive-system
WBGene00003367	mix-1	ubiquitous
WBGene00003369	mlc-1	ubiquitous
WBGene00003370	mlc-2	ubiquitous
WBGene00003371	mlc-3	ubiquitous
WBGene00003372	mlc-4	ubiquitous
WBGene00003375	mlp-1	ubiquitous
WBGene00003384	moc-1	ubiquitous
WBGene00003389	mog-1	reproductive-system
WBGene00003390	mog-2	reproductive-system
WBGene00003391	mog-3	ubiquitous
WBGene00003392	mog-4	reproductive-system
WBGene00003395	mom-2	ubiquitous
WBGene00003396	mom-4	ubiquitous
WBGene00003401	mpk-1	ubiquitous
WBGene00003406	mrg-1	ubiquitous
WBGene00003415	mars-1	ubiquitous
WBGene00003417	mrt-2	reproductive-system
WBGene00003430	msp-32	reproductive-system
WBGene00003449	msp-56	reproductive-system
WBGene00003471	mtd-1	nervous-system
WBGene00003475	mtm-1	ubiquitous
WBGene00003476	mtm-3	ubiquitous
WBGene00003478	mtm-6	ubiquitous
WBGene00003495	mup-2	ubiquitous
WBGene00003507	mut-14	reproductive-system
WBGene00003508	mut-16	reproductive-system
WBGene00003515	myo-3	ubiquitous
WBGene00003535	nas-16	intestine
WBGene00003543	nas-24	reproductive-system
WBGene00003570	ncx-5	nervous-system
WBGene00003575	ncx-10	muscular-system
WBGene00003579	ndx-2	reproductive-system
WBGene00003581	ndx-4	ubiquitous
WBGene00003582	dcap-2	ubiquitous
WBGene00003583	ndx-6	ubiquitous
WBGene00003588	nex-1	ubiquitous
WBGene00003592	nfi-1	ubiquitous
WBGene00003594	nft-1	ubiquitous
WBGene00003599	nhl-3	ubiquitous
WBGene00003608	nhr-9	nervous-system
WBGene00003609	nhr-10	ubiquitous
WBGene00003625	nhr-31	ubiquitous
WBGene00003628	nhr-35	intestine
WBGene00003629	nhr-38	nervous-system
WBGene00003630	nhr-40	ubiquitous
WBGene00003635	nhr-45	nervous-system
WBGene00003636	nhr-46	ubiquitous
WBGene00003639	nhr-49	ubiquitous
WBGene00003642	nhr-52	nervous-system
WBGene00003651	nhr-61	ubiquitous
WBGene00003656	nhr-66	ubiquitous
WBGene00003662	nhr-72	epithelial-system
WBGene00003664	nhr-74	epithelial-system
WBGene00003671	nhr-81	epithelial-system
WBGene00003672	nhr-82	epithelial-system
WBGene00003677	nhr-87	nervous-system
WBGene00003683	nhr-93	nervous-system
WBGene00003715	nhr-125	intestine
WBGene00003716	nhr-126	nervous-system
WBGene00003717	nhr-127	epithelial-system
WBGene00003728	nhr-138	ubiquitous
WBGene00003732	nhx-4	nervous-system
WBGene00003734	nhx-6	intestine
WBGene00003760	nlp-22	nervous-system
WBGene00003761	nlp-23	epithelial-system
WBGene00003768	nlp-30	ubiquitous
WBGene00003769	nlp-31	ubiquitous
WBGene00003770	nlp-32	intestine
WBGene00003771	nlp-33	ubiquitous
WBGene00003775	nmr-2	nervous-system
WBGene00003777	nmy-2	ubiquitous
WBGene00003785	nos-3	reproductive-system
WBGene00003786	npa-1	ubiquitous
WBGene00003787	npp-1	ubiquitous
WBGene00003789	npp-3	ubiquitous
WBGene00003792	npp-6	ubiquitous
WBGene00003793	npp-7	ubiquitous
WBGene00003794	npp-8	ubiquitous
WBGene00003795	npp-9	ubiquitous
WBGene00003796	npp-10	ubiquitous
WBGene00003797	npp-11	ubiquitous
WBGene00003799	npp-13	ubiquitous
WBGene00003803	rae-1	ubiquitous
WBGene00003806	npp-20	ubiquitous
WBGene00003815	nars-1	ubiquitous
WBGene00003818	nsf-1	ubiquitous
WBGene00003821	nst-1	ubiquitous
WBGene00003822	nsy-1	ubiquitous
WBGene00003825	ntl-2	ubiquitous
WBGene00003826	ntl-3	ubiquitous
WBGene00003828	nuc-1	ubiquitous
WBGene00003829	nud-1	ubiquitous
WBGene00003830	num-1	ubiquitous
WBGene00003831	nuo-1	reproductive-system
WBGene00003835	nxf-2	reproductive-system
WBGene00003838	ocr-1	nervous-system
WBGene00003845	odd-1	intestine
WBGene00003848	odr-1	nervous-system
WBGene00003849	odr-2	nervous-system
WBGene00003850	odr-3	nervous-system
WBGene00003854	odr-7	nervous-system
WBGene00003858	ogt-1	ubiquitous
WBGene00003859	oig-1	nervous-system
WBGene00003884	osm-3	nervous-system
WBGene00003885	osm-5	nervous-system
WBGene00003890	osm-10	nervous-system
WBGene00003893	ost-1	ubiquitous
WBGene00003898	oxi-1	reproductive-system
WBGene00003901	paa-1	ubiquitous
WBGene00003902	pab-1	ubiquitous
WBGene00003903	pab-2	ubiquitous
WBGene00003904	pabp-2	ubiquitous
WBGene00003906	paf-1	nervous-system
WBGene00003911	pak-1	ubiquitous
WBGene00003912	pal-1	ubiquitous
WBGene00003914	pam-1	ubiquitous
WBGene00003915	pan-1	ubiquitous
WBGene00003917	par-2	ubiquitous
WBGene00003918	par-3	ubiquitous
WBGene00003920	par-5	ubiquitous
WBGene00003922	pas-1	ubiquitous
WBGene00003924	pas-3	ubiquitous
WBGene00003925	pas-4	ubiquitous
WBGene00003926	pas-5	ubiquitous
WBGene00003927	pas-6	ubiquitous
WBGene00003931	pat-4	ubiquitous
WBGene00003932	pat-6	ubiquitous
WBGene00003934	pat-10	ubiquitous
WBGene00003936	pat-12	ubiquitous
WBGene00003947	pbs-1	ubiquitous
WBGene00003948	pbs-2	ubiquitous
WBGene00003949	pbs-3	ubiquitous
WBGene00003950	pbs-4	ubiquitous
WBGene00003951	pbs-5	ubiquitous
WBGene00003954	pcm-1	ubiquitous
WBGene00003955	pcn-1	ubiquitous
WBGene00003962	pdi-1	ubiquitous
WBGene00003963	pdi-2	ubiquitous
WBGene00003964	pdi-3	ubiquitous
WBGene00003967	pdr-1	ubiquitous
WBGene00003970	pek-1	ubiquitous
WBGene00003977	pes-2.1	epithelial-system
WBGene00003982	pes-9	ubiquitous
WBGene00003993	pgl-2	reproductive-system
WBGene00004014	phb-1	ubiquitous
WBGene00004015	phb-2	ubiquitous
WBGene00004026	phy-3	reproductive-system
WBGene00004031	pis-1	ubiquitous
WBGene00004032	pkc-1	ubiquitous
WBGene00004034	pkc-3	ubiquitous
WBGene00004035	pkd-2	nervous-system
WBGene00004042	plk-1	ubiquitous
WBGene00004046	plp-1	ubiquitous
WBGene00004049	parp-1	reproductive-system
WBGene00004056	pmk-2	ubiquitous
WBGene00004060	pmp-3	ubiquitous
WBGene00004063	pmr-1	ubiquitous
WBGene00004068	pnk-1	ubiquitous
WBGene00004075	pod-1	ubiquitous
WBGene00004076	pod-2	ubiquitous
WBGene00004086	pph-4.2	reproductive-system
WBGene00004091	pps-1	ubiquitous
WBGene00004093	ppw-1	reproductive-system
WBGene00004095	pqe-1	ubiquitous
WBGene00004100	pqn-8	reproductive-system
WBGene00004109	stam-1	ubiquitous
WBGene00004113	pqn-24	muscular-system
WBGene00004119	pqn-31	muscular-system
WBGene00004123	pqn-36	nervous-system
WBGene00004124	pqn-37	epithelial-system
WBGene00004126	pqn-39	nervous-system
WBGene00004131	tent-5	ubiquitous
WBGene00004132	ifet-1	ubiquitous
WBGene00004136	pqn-51	ubiquitous
WBGene00004139	pqn-54	nervous-system
WBGene00004145	pqn-62	muscular-system
WBGene00004146	pqn-63	nervous-system
WBGene00004147	larp-5	nervous-system
WBGene00004161	pqn-80	muscular-system
WBGene00004164	pqn-83	ubiquitous
WBGene00004166	scc-2	reproductive-system
WBGene00004167	pqn-87	ubiquitous
WBGene00004173	pqn-94	muscular-system
WBGene00004174	abu-14	ubiquitous
WBGene00004175	pqn-96	reproductive-system
WBGene00004178	prg-1	ubiquitous
WBGene00004181	pri-2	ubiquitous
WBGene00004186	prpf-4	ubiquitous
WBGene00004187	prp-8	ubiquitous
WBGene00004188	prp-21	ubiquitous
WBGene00004189	pars-1	ubiquitous
WBGene00004197	prx-12	intestine
WBGene00004202	pry-1	ubiquitous
WBGene00004203	swsn-1	ubiquitous
WBGene00004204	swsn-4	ubiquitous
WBGene00004227	ptr-13	epithelial-system
WBGene00004228	ptr-14	epithelial-system
WBGene00004229	ptr-15	nervous-system
WBGene00004230	ptr-16	epithelial-system
WBGene00004231	ptr-17	nervous-system
WBGene00004232	ptr-18	epithelial-system
WBGene00004236	ptr-22	nervous-system
WBGene00004239	puf-3	reproductive-system
WBGene00004242	puf-6	reproductive-system
WBGene00004248	pus-1	ubiquitous
WBGene00004254	pxf-1	ubiquitous
WBGene00004255	epac-1	nervous-system
WBGene00004258	pyc-1	ubiquitous
WBGene00004259	pyr-1	ubiquitous
WBGene00004265	qui-1	nervous-system
WBGene00004266	rab-1	ubiquitous
WBGene00004268	rab-5	ubiquitous
WBGene00004270	rab-6.2	ubiquitous
WBGene00004273	rab-10	ubiquitous
WBGene00004274	rab-11.1	ubiquitous
WBGene00004276	rab-14	ubiquitous
WBGene00004277	rab-18	reproductive-system
WBGene00004284	rab-35	ubiquitous
WBGene00004287	rac-2	nervous-system
WBGene00004302	ran-1	ubiquitous
WBGene00004303	ran-2	ubiquitous
WBGene00004304	ran-3	ubiquitous
WBGene00004305	ran-4	ubiquitous
WBGene00004306	ran-5	ubiquitous
WBGene00004307	rap-1	ubiquitous
WBGene00004312	rba-1	ubiquitous
WBGene00004313	rbc-1	ubiquitous
WBGene00004318	rbg-2	ubiquitous
WBGene00004320	rbx-1	ubiquitous
WBGene00004323	rde-1	ubiquitous
WBGene00004326	rde-4	ubiquitous
WBGene00004336	ret-1	ubiquitous
WBGene00004337	rfc-1	ubiquitous
WBGene00004338	rfc-2	ubiquitous
WBGene00004339	rfc-3	ubiquitous
WBGene00004340	rfc-4	ubiquitous
WBGene00004350	rgs-7	ubiquitous
WBGene00004354	rgs-11	reproductive-system
WBGene00004355	rha-1	ubiquitous
WBGene00004357	rho-1	ubiquitous
WBGene00004373	rme-1	ubiquitous
WBGene00004378	rme-8	ubiquitous
WBGene00004380	rnf-1	reproductive-system
WBGene00004381	rnf-5	ubiquitous
WBGene00004382	rnh-1.0	ubiquitous
WBGene00004384	rnp-1	ubiquitous
WBGene00004385	rnp-2	ubiquitous
WBGene00004386	rnp-3	ubiquitous
WBGene00004387	rnp-4	ubiquitous
WBGene00004388	rnp-5	ubiquitous
WBGene00004390	rnp-7	ubiquitous
WBGene00004391	rnr-1	ubiquitous
WBGene00004392	rnr-2	ubiquitous
WBGene00004405	rop-1	ubiquitous
WBGene00004408	rla-0	ubiquitous
WBGene00004410	rla-2	ubiquitous
WBGene00004412	rpl-1	ubiquitous
WBGene00004413	rpl-2	ubiquitous
WBGene00004414	rpl-3	ubiquitous
WBGene00004415	rpl-4	ubiquitous
WBGene00004416	rpl-5	ubiquitous
WBGene00004420	rpl-9	ubiquitous
WBGene00004421	rpl-10	ubiquitous
WBGene00004423	rpl-11.2	ubiquitous
WBGene00004424	rpl-12	ubiquitous
WBGene00004426	rpl-14	ubiquitous
WBGene00004427	rpl-15	ubiquitous
WBGene00004429	rpl-17	ubiquitous
WBGene00004430	rpl-18	ubiquitous
WBGene00004431	rpl-19	ubiquitous
WBGene00004432	rpl-20	ubiquitous
WBGene00004433	rpl-21	ubiquitous
WBGene00004434	rpl-22	ubiquitous
WBGene00004435	rpl-23	ubiquitous
WBGene00004437	rpl-24.2	ubiquitous
WBGene00004438	rpl-25.1	ubiquitous
WBGene00004439	rpl-25.2	ubiquitous
WBGene00004440	rpl-26	ubiquitous
WBGene00004441	rpl-27	ubiquitous
WBGene00004443	rpl-29	ubiquitous
WBGene00004444	rpl-30	ubiquitous
WBGene00004445	rpl-31	ubiquitous
WBGene00004446	rpl-32	ubiquitous
WBGene00004449	rpl-35	ubiquitous
WBGene00004450	rpl-36	ubiquitous
WBGene00004453	rpl-39	ubiquitous
WBGene00004456	rpl-43	ubiquitous
WBGene00004458	rpn-1	ubiquitous
WBGene00004459	rpn-2	ubiquitous
WBGene00004460	rpn-3	ubiquitous
WBGene00004462	rpn-6.1	ubiquitous
WBGene00004463	rpn-7	ubiquitous
WBGene00004464	rpn-8	ubiquitous
WBGene00004465	rpn-9	ubiquitous
WBGene00004466	rpn-10	ubiquitous
WBGene00004467	rpn-11	ubiquitous
WBGene00004469	rps-0	ubiquitous
WBGene00004470	rps-1	ubiquitous
WBGene00004471	rps-2	ubiquitous
WBGene00004472	rps-3	ubiquitous
WBGene00004473	rps-4	ubiquitous
WBGene00004475	rps-6	ubiquitous
WBGene00004476	rps-7	ubiquitous
WBGene00004477	rps-8	ubiquitous
WBGene00004479	rps-10	ubiquitous
WBGene00004480	rps-11	ubiquitous
WBGene00004482	rps-13	ubiquitous
WBGene00004484	rps-15	ubiquitous
WBGene00004486	rps-17	ubiquitous
WBGene00004487	rps-18	ubiquitous
WBGene00004489	rps-20	ubiquitous
WBGene00004490	rps-21	ubiquitous
WBGene00004491	rps-22	ubiquitous
WBGene00004493	rps-24	ubiquitous
WBGene00004494	rps-25	ubiquitous
WBGene00004496	rps-27	ubiquitous
WBGene00004497	rps-28	ubiquitous
WBGene00004498	rps-29	ubiquitous
WBGene00004501	rpt-1	ubiquitous
WBGene00004503	rpt-3	ubiquitous
WBGene00004504	rpt-4	ubiquitous
WBGene00004505	rpt-5	ubiquitous
WBGene00004506	rpt-6	ubiquitous
WBGene00004679	rars-1	ubiquitous
WBGene00004684	rsd-6	ubiquitous
WBGene00004698	rsp-1	ubiquitous
WBGene00004699	rsp-2	ubiquitous
WBGene00004700	rsp-3	ubiquitous
WBGene00004702	rsp-5	ubiquitous
WBGene00004703	rsp-6	ubiquitous
WBGene00004704	rsp-7	ubiquitous
WBGene00004705	rsp-8	ubiquitous
WBGene00004706	rsr-1	ubiquitous
WBGene00004732	sax-7	ubiquitous
WBGene00004736	sca-1	ubiquitous
WBGene00004738	scc-3	ubiquitous
WBGene00004739	scd-1	ubiquitous
WBGene00004743	scm-1	ubiquitous
WBGene00004746	sdc-2	nervous-system
WBGene00004749	sdn-1	ubiquitous
WBGene00004754	sec-23	ubiquitous
WBGene00004755	sec-24.1	ubiquitous
WBGene00004756	sec-24.2	ubiquitous
WBGene00004759	sel-1	ubiquitous
WBGene00004760	sel-2	ubiquitous
WBGene00004762	sel-5	ubiquitous
WBGene00004766	sel-9	ubiquitous
WBGene00004767	sel-10	ubiquitous
WBGene00004768	sel-11	ubiquitous
WBGene00004774	sem-5	ubiquitous
WBGene00004775	2023-09-01	reproductive-system
WBGene00004781	set-1	ubiquitous
WBGene00004787	sft-1	ubiquitous
WBGene00004788	sft-4	ubiquitous
WBGene00004795	sid-1	reproductive-system
WBGene00004804	skn-1	ubiquitous
WBGene00004807	skr-1	ubiquitous
WBGene00004809	skr-3	ubiquitous
WBGene00004813	skr-7	ubiquitous
WBGene00004814	skr-8	intestine
WBGene00004824	F56B3.4	reproductive-system
WBGene00004829	sli-1	ubiquitous
WBGene00004862	sma-9	ubiquitous
WBGene00004874	smc-4	ubiquitous
WBGene00004875	smd-1	ubiquitous
WBGene00004881	smg-3	reproductive-system
WBGene00004882	smg-4	ubiquitous
WBGene00004883	smg-5	reproductive-system
WBGene00004884	smg-6	ubiquitous
WBGene00004885	smg-7	ubiquitous
WBGene00004887	smn-1	ubiquitous
WBGene00004889	smp-1	ubiquitous
WBGene00004896	smu-2	ubiquitous
WBGene00004897	snb-1	ubiquitous
WBGene00004900	snf-1	ubiquitous
WBGene00004901	snf-2	reproductive-system
WBGene00004908	snf-9	reproductive-system
WBGene00004914	snr-1	ubiquitous
WBGene00004915	snr-2	ubiquitous
WBGene00004916	snr-3	reproductive-system
WBGene00004917	snr-4	ubiquitous
WBGene00004918	snr-5	ubiquitous
WBGene00004919	snr-6	ubiquitous
WBGene00004920	snr-7	ubiquitous
WBGene00004930	sod-1	ubiquitous
WBGene00004931	sod-2	ubiquitous
WBGene00004945	sop-2	ubiquitous
WBGene00004947	sos-1	ubiquitous
WBGene00004951	spc-1	ubiquitous
WBGene00004952	spd-1	ubiquitous
WBGene00004954	spd-3	reproductive-system
WBGene00004960	spe-6	reproductive-system
WBGene00004962	spe-8	reproductive-system
WBGene00004964	spe-10	reproductive-system
WBGene00004965	spe-11	reproductive-system
WBGene00004966	spe-12	epithelial-system
WBGene00004971	spe-17	nervous-system
WBGene00004972	spe-26	reproductive-system
WBGene00004973	spe-27	nervous-system
WBGene00004976	spe-41	reproductive-system
WBGene00004980	spk-1	ubiquitous
WBGene00004981	spl-1	ubiquitous
WBGene00004986	spp-1	ubiquitous
WBGene00004994	spp-9	muscular-system
WBGene00004995	spp-10	ubiquitous
WBGene00004996	spp-11	nervous-system
WBGene00004997	spp-12	nervous-system
WBGene00005005	spp-20	nervous-system
WBGene00005007	spr-2	ubiquitous
WBGene00005013	jmjd-1.1	reproductive-system
WBGene00005015	spt-5	ubiquitous
WBGene00005019	sqv-1	ubiquitous
WBGene00005022	sqv-4	ubiquitous
WBGene00005025	sqv-7	ubiquitous
WBGene00005026	sqv-8	ubiquitous
WBGene00005027	sra-1	nervous-system
WBGene00005033	sra-7	nervous-system
WBGene00005035	sra-9	nervous-system
WBGene00005038	sra-12	nervous-system
WBGene00005043	sra-17	nervous-system
WBGene00005046	sra-20	nervous-system
WBGene00005047	sra-21	nervous-system
WBGene00005048	sra-22	nervous-system
WBGene00005057	sra-31	nervous-system
WBGene00005058	sra-32	nervous-system
WBGene00005064	sra-38	nervous-system
WBGene00005070	srb-5	nervous-system
WBGene00005077	src-1	ubiquitous
WBGene00005080	srd-2	epithelial-system
WBGene00005082	srd-4	nervous-system
WBGene00005083	srd-5	nervous-system
WBGene00005086	srd-8	nervous-system
WBGene00005088	srd-10	nervous-system
WBGene00005089	srd-11	nervous-system
WBGene00005090	srd-12	nervous-system
WBGene00005094	srd-16	nervous-system
WBGene00005096	srd-18	nervous-system
WBGene00005098	srd-20	nervous-system
WBGene00005101	srd-23	nervous-system
WBGene00005105	srd-27	nervous-system
WBGene00005106	srd-28	nervous-system
WBGene00005112	srd-34	nervous-system
WBGene00005119	srd-41	muscular-system
WBGene00005120	srd-42	nervous-system
WBGene00005121	srd-43	nervous-system
WBGene00005124	srd-46	reproductive-system
WBGene00005127	srd-49	nervous-system
WBGene00005129	srd-51	nervous-system
WBGene00005131	srd-53	nervous-system
WBGene00005132	srd-54	nervous-system
WBGene00005134	srd-56	nervous-system
WBGene00005136	srd-59	nervous-system
WBGene00005141	srd-64	intestine
WBGene00005144	srd-67	nervous-system
WBGene00005145	srd-68	nervous-system
WBGene00005146	srd-69	nervous-system
WBGene00005147	srd-70	nervous-system
WBGene00005149	sre-1	nervous-system
WBGene00005150	sre-2	muscular-system
WBGene00005160	srg-2	nervous-system
WBGene00005162	srg-4	nervous-system
WBGene00005163	srg-5	nervous-system
WBGene00005168	srg-10	nervous-system
WBGene00005170	srg-13	nervous-system
WBGene00005171	srg-14	nervous-system
WBGene00005172	srg-15	nervous-system
WBGene00005180	srg-23	nervous-system
WBGene00005182	srg-25	nervous-system
WBGene00005184	srg-27	nervous-system
WBGene00005185	srg-28	nervous-system
WBGene00005187	srg-30	nervous-system
WBGene00005189	srg-32	nervous-system
WBGene00005191	srg-34	reproductive-system
WBGene00005193	srg-36	nervous-system
WBGene00005194	srg-37	nervous-system
WBGene00005195	srg-38	nervous-system
WBGene00005197	srg-40	nervous-system
WBGene00005198	srg-41	nervous-system
WBGene00005199	srg-42	nervous-system
WBGene00005201	srg-44	reproductive-system
WBGene00005202	srg-45	nervous-system
WBGene00005204	srg-47	nervous-system
WBGene00005205	srg-48	intestine
WBGene00005207	srg-50	nervous-system
WBGene00005210	srg-53	nervous-system
WBGene00005211	srg-54	nervous-system
WBGene00005213	srg-56	nervous-system
WBGene00005215	srg-58	nervous-system
WBGene00005218	srg-61	nervous-system
WBGene00005219	srg-62	nervous-system
WBGene00005221	srg-64	nervous-system
WBGene00005222	srg-65	nervous-system
WBGene00005223	srg-66	nervous-system
WBGene00005229	srh-3	nervous-system
WBGene00005230	srh-4	nervous-system
WBGene00005231	srh-5	nervous-system
WBGene00005236	srh-10	nervous-system
WBGene00005243	srh-18	nervous-system
WBGene00005245	srh-20	nervous-system
WBGene00005246	srh-21	nervous-system
WBGene00005247	srh-22	reproductive-system
WBGene00005250	srh-27	nervous-system
WBGene00005251	srh-28	nervous-system
WBGene00005253	srh-30	nervous-system
WBGene00005254	srh-31	nervous-system
WBGene00005258	srh-35	intestine
WBGene00005262	srh-39	intestine
WBGene00005267	srh-44	nervous-system
WBGene00005271	srh-48	intestine
WBGene00005275	srh-52	nervous-system
WBGene00005279	srh-56	nervous-system
WBGene00005280	srh-57	nervous-system
WBGene00005281	srh-59	nervous-system
WBGene00005283	srh-61	nervous-system
WBGene00005284	srh-62	nervous-system
WBGene00005289	srh-68	nervous-system
WBGene00005295	srh-74	nervous-system
WBGene00005297	srh-76	nervous-system
WBGene00005300	srh-79	nervous-system
WBGene00005308	srh-87	reproductive-system
WBGene00005315	srh-95	reproductive-system
WBGene00005318	srh-99	nervous-system
WBGene00005319	srh-100	nervous-system
WBGene00005330	srh-111	nervous-system
WBGene00005331	srh-112	nervous-system
WBGene00005341	srh-123	muscular-system
WBGene00005344	srh-127	nervous-system
WBGene00005345	srh-128	nervous-system
WBGene00005346	srh-129	nervous-system
WBGene00005348	srh-131	nervous-system
WBGene00005355	srh-138	nervous-system
WBGene00005356	srh-139	nervous-system
WBGene00005359	srh-142	nervous-system
WBGene00005362	srh-146	nervous-system
WBGene00005363	srh-147	intestine
WBGene00005375	srh-159	reproductive-system
WBGene00005382	srh-166	nervous-system
WBGene00005389	srh-173	muscular-system
WBGene00005392	srh-177	nervous-system
WBGene00005395	srh-180	nervous-system
WBGene00005397	srh-182	nervous-system
WBGene00005402	srh-187	nervous-system
WBGene00005406	srh-193	nervous-system
WBGene00005408	srh-195	intestine
WBGene00005410	srh-199	nervous-system
WBGene00005412	srh-201	nervous-system
WBGene00005415	srh-204	nervous-system
WBGene00005421	srh-211	nervous-system
WBGene00005423	srh-213	nervous-system
WBGene00005430	srh-220	nervous-system
WBGene00005441	srh-234	nervous-system
WBGene00005444	srh-237	intestine
WBGene00005452	srh-246	nervous-system
WBGene00005461	srh-255	nervous-system
WBGene00005477	srh-271	nervous-system
WBGene00005481	srh-276	nervous-system
WBGene00005484	srh-279	nervous-system
WBGene00005486	srh-281	nervous-system
WBGene00005492	srh-288	nervous-system
WBGene00005499	srh-295	muscular-system
WBGene00005502	srh-298	nervous-system
WBGene00005504	srh-300	nervous-system
WBGene00005514	sri-2	nervous-system
WBGene00005521	sri-9	nervous-system
WBGene00005522	sri-10	reproductive-system
WBGene00005523	sri-11	muscular-system
WBGene00005524	sri-12	nervous-system
WBGene00005529	sri-17	intestine
WBGene00005530	sri-18	nervous-system
WBGene00005532	sri-20	nervous-system
WBGene00005533	sri-21	nervous-system
WBGene00005536	sri-24	nervous-system
WBGene00005537	sri-25	intestine
WBGene00005538	sri-26	nervous-system
WBGene00005539	sri-27	intestine
WBGene00005540	sri-28	nervous-system
WBGene00005542	sri-30	nervous-system
WBGene00005545	sri-33	nervous-system
WBGene00005551	sri-39	nervous-system
WBGene00005555	sri-43	nervous-system
WBGene00005558	sri-46	nervous-system
WBGene00005559	sri-47	nervous-system
WBGene00005560	sri-48	nervous-system
WBGene00005562	sri-50	nervous-system
WBGene00005563	sri-51	nervous-system
WBGene00005572	sri-60	nervous-system
WBGene00005573	sri-61	nervous-system
WBGene00005582	sri-70	nervous-system
WBGene00005586	sri-74	nervous-system
WBGene00005593	srj-5	nervous-system
WBGene00005594	srj-6	nervous-system
WBGene00005596	srj-8	nervous-system
WBGene00005597	srj-9	nervous-system
WBGene00005598	srj-10	intestine
WBGene00005609	srj-21	nervous-system
WBGene00005610	srj-22	nervous-system
WBGene00005613	srj-25	nervous-system
WBGene00005614	srj-26	nervous-system
WBGene00005615	srj-27	nervous-system
WBGene00005621	srj-37	muscular-system
WBGene00005622	srj-38	nervous-system
WBGene00005624	srj-40	nervous-system
WBGene00005626	srj-44	nervous-system
WBGene00005633	srj-54	nervous-system
WBGene00005635	srj-57	intestine
WBGene00005639	srm-2	nervous-system
WBGene00005640	srn-1	nervous-system
WBGene00005641	sro-1	nervous-system
WBGene00005648	srp-7	ubiquitous
WBGene00005658	srr-7	nervous-system
WBGene00005660	srr-9	nervous-system
WBGene00005663	sars-1	ubiquitous
WBGene00005664	sru-1	nervous-system
WBGene00005665	sru-2	nervous-system
WBGene00005666	sru-3	nervous-system
WBGene00005667	sru-4	nervous-system
WBGene00005669	sru-6	nervous-system
WBGene00005670	sru-7	nervous-system
WBGene00005671	sru-8	nervous-system
WBGene00005674	sru-11	muscular-system
WBGene00005675	sru-12	nervous-system
WBGene00005676	sru-13	nervous-system
WBGene00005690	sru-27	nervous-system
WBGene00005691	sru-28	nervous-system
WBGene00005693	sru-30	nervous-system
WBGene00005700	sru-37	reproductive-system
WBGene00005702	sru-39	nervous-system
WBGene00005714	srv-3	nervous-system
WBGene00005715	srv-4	nervous-system
WBGene00005722	srv-11	nervous-system
WBGene00005723	srv-12	nervous-system
WBGene00005728	srv-17	nervous-system
WBGene00005732	srv-21	nervous-system
WBGene00005733	srv-22	nervous-system
WBGene00005738	srv-27	nervous-system
WBGene00005739	srv-28	nervous-system
WBGene00005741	srv-30	nervous-system
WBGene00005742	srv-31	nervous-system
WBGene00005743	srv-32	nervous-system
WBGene00005744	ops-1	nervous-system
WBGene00005745	srv-34	nervous-system
WBGene00005754	srw-7	nervous-system
WBGene00005757	srw-10	nervous-system
WBGene00005759	srw-12	coelomic-system
WBGene00005761	srw-14	nervous-system
WBGene00005764	srw-17	nervous-system
WBGene00005766	srw-19	nervous-system
WBGene00005769	srw-22	intestine
WBGene00005773	srw-26	nervous-system
WBGene00005780	srw-33	intestine
WBGene00005782	srw-35	nervous-system
WBGene00005787	srw-40	nervous-system
WBGene00005790	srw-43	nervous-system
WBGene00005815	srw-68	nervous-system
WBGene00005818	srw-71	nervous-system
WBGene00005832	srw-85	nervous-system
WBGene00005835	srw-88	nervous-system
WBGene00005841	srw-94	nervous-system
WBGene00005842	srw-95	nervous-system
WBGene00005848	srw-101	nervous-system
WBGene00005850	srw-103	nervous-system
WBGene00005854	srw-107	intestine
WBGene00005859	srw-112	nervous-system
WBGene00005864	srw-117	nervous-system
WBGene00005866	srw-119	nervous-system
WBGene00005869	srw-122	nervous-system
WBGene00005886	srw-139	nervous-system
WBGene00005889	srw-142	nervous-system
WBGene00005893	srx-2	nervous-system
WBGene00005894	srx-3	nervous-system
WBGene00005897	srx-6	nervous-system
WBGene00005898	srx-7	nervous-system
WBGene00005908	srx-17	nervous-system
WBGene00005910	srx-19	nervous-system
WBGene00005913	srx-22	nervous-system
WBGene00005923	srx-32	nervous-system
WBGene00005931	fbxa-199	intestine
WBGene00005934	srx-43	nervous-system
WBGene00005935	srx-44	nervous-system
WBGene00005941	srx-50	nervous-system
WBGene00005947	srx-56	nervous-system
WBGene00005949	srx-58	intestine
WBGene00005950	srx-59	nervous-system
WBGene00005954	srx-63	nervous-system
WBGene00005955	srx-64	nervous-system
WBGene00005956	srx-65	nervous-system
WBGene00005958	srx-67	nervous-system
WBGene00005959	srx-68	nervous-system
WBGene00005967	srx-76	nervous-system
WBGene00005968	srx-77	nervous-system
WBGene00005971	srx-80	nervous-system
WBGene00005973	srx-82	nervous-system
WBGene00005976	srx-85	nervous-system
WBGene00005983	srx-92	nervous-system
WBGene00005986	srx-95	nervous-system
WBGene00005988	srx-97	nervous-system
WBGene00005989	srx-98	nervous-system
WBGene00005995	srx-104	nervous-system
WBGene00005996	srx-105	nervous-system
WBGene00006001	srx-110	nervous-system
WBGene00006002	srx-111	nervous-system
WBGene00006004	srx-113	nervous-system
WBGene00006005	srx-114	nervous-system
WBGene00006006	srx-115	nervous-system
WBGene00006008	srx-117	nervous-system
WBGene00006016	srx-125	intestine
WBGene00006020	srx-129	nervous-system
WBGene00006022	srx-131	reproductive-system
WBGene00006026	srx-135	nervous-system
WBGene00006049	ssp-32	reproductive-system
WBGene00006052	ssq-3	intestine
WBGene00006059	stc-1	ubiquitous
WBGene00006062	stn-1	ubiquitous
WBGene00006066	sto-4	ubiquitous
WBGene00006069	str-1	nervous-system
WBGene00006070	str-2	nervous-system
WBGene00006071	str-3	nervous-system
WBGene00006077	str-9	intestine
WBGene00006080	str-12	nervous-system
WBGene00006081	str-13	nervous-system
WBGene00006084	str-16	nervous-system
WBGene00006086	str-19	nervous-system
WBGene00006094	str-28	intestine
WBGene00006096	str-30	nervous-system
WBGene00006099	str-33	nervous-system
WBGene00006102	str-37	nervous-system
WBGene00006104	str-39	nervous-system
WBGene00006105	str-40	nervous-system
WBGene00006106	str-41	nervous-system
WBGene00006109	str-44	nervous-system
WBGene00006113	str-48	reproductive-system
WBGene00006122	str-57	nervous-system
WBGene00006135	str-74	nervous-system
WBGene00006138	str-78	nervous-system
WBGene00006146	str-87	nervous-system
WBGene00006147	str-88	nervous-system
WBGene00006149	str-90	nervous-system
WBGene00006150	str-92	reproductive-system
WBGene00006153	str-96	nervous-system
WBGene00006154	str-97	nervous-system
WBGene00006155	str-99	nervous-system
WBGene00006167	str-116	nervous-system
WBGene00006169	str-118	nervous-system
WBGene00006170	str-119	muscular-system
WBGene00006174	str-123	nervous-system
WBGene00006176	str-125	nervous-system
WBGene00006178	str-129	nervous-system
WBGene00006179	str-130	nervous-system
WBGene00006183	str-135	nervous-system
WBGene00006188	str-140	muscular-system
WBGene00006191	str-144	nervous-system
WBGene00006192	str-145	nervous-system
WBGene00006193	str-146	intestine
WBGene00006200	str-154	nervous-system
WBGene00006203	str-158	intestine
WBGene00006205	str-160	muscular-system
WBGene00006207	str-162	nervous-system
WBGene00006209	str-164	nervous-system
WBGene00006213	str-169	nervous-system
WBGene00006218	str-174	nervous-system
WBGene00006222	str-178	nervous-system
WBGene00006229	str-187	nervous-system
WBGene00006235	str-199	nervous-system
WBGene00006238	str-205	muscular-system
WBGene00006239	str-206	nervous-system
WBGene00006241	str-208	nervous-system
WBGene00006249	str-217	nervous-system
WBGene00006251	str-220	nervous-system
WBGene00006252	str-221	nervous-system
WBGene00006256	str-225	coelomic-system
WBGene00006258	str-227	nervous-system
WBGene00006259	str-228	intestine
WBGene00006260	str-229	nervous-system
WBGene00006262	str-231	nervous-system
WBGene00006263	str-232	nervous-system
WBGene00006268	str-240	nervous-system
WBGene00006270	str-243	epithelial-system
WBGene00006271	str-244	nervous-system
WBGene00006276	str-249	nervous-system
WBGene00006278	str-252	nervous-system
WBGene00006279	str-253	nervous-system
WBGene00006284	str-258	reproductive-system
WBGene00006286	str-260	nervous-system
WBGene00006287	str-261	nervous-system
WBGene00006309	sul-2	nervous-system
WBGene00006324	sup-17	ubiquitous
WBGene00006331	sup-26	ubiquitous
WBGene00006352	sur-6	ubiquitous
WBGene00006359	swp-1	ubiquitous
WBGene00006368	sym-3	nervous-system
WBGene00006373	syx-5	ubiquitous
WBGene00006385	taf-4	ubiquitous
WBGene00006386	taf-5	ubiquitous
WBGene00006391	taf-9	ubiquitous
WBGene00006392	taf-10	ubiquitous
WBGene00006396	taf-12	ubiquitous
WBGene00006404	tag-10	ubiquitous
WBGene00006409	hdl-2	reproductive-system
WBGene00006414	raga-1	ubiquitous
WBGene00006429	arrd-3	intestine
WBGene00006432	atrn-1	nervous-system
WBGene00006433	sdhb-1	ubiquitous
WBGene00006434	prdx-2	ubiquitous
WBGene00006437	mrck-1	ubiquitous
WBGene00006439	ant-1.1	ubiquitous
WBGene00006441	cpna-4	nervous-system
WBGene00006443	pak-2	ubiquitous
WBGene00006460	ppm-1.A	ubiquitous
WBGene00006465	fntb-1	ubiquitous
WBGene00006472	tag-123	ubiquitous
WBGene00006479	tmbi-4	ubiquitous
WBGene00006481	plrg-1	ubiquitous
WBGene00006484	tag-138	muscular-system
WBGene00006488	F56D6.6	muscular-system
WBGene00006493	ivns-1	ubiquitous
WBGene00006494	zipt-7.2	ubiquitous
WBGene00006496	cgef-1	ubiquitous
WBGene00006497	tag-151	ubiquitous
WBGene00006499	tag-153	ubiquitous
WBGene00006508	tns-1	ubiquitous
WBGene00006510	mtrr-1	ubiquitous
WBGene00006512	abcf-1	ubiquitous
WBGene00006514	tdp-1	ubiquitous
WBGene00006515	txdc-9	ubiquitous
WBGene00006517	madd-3	ubiquitous
WBGene00006518	bckd-1B	ubiquitous
WBGene00006519	cox-6A	ubiquitous
WBGene00006523	tam-1	ubiquitous
WBGene00006526	tax-4	nervous-system
WBGene00006528	tba-1	ubiquitous
WBGene00006529	tba-2	ubiquitous
WBGene00006531	tba-5	nervous-system
WBGene00006536	tbb-1	ubiquitous
WBGene00006537	tbb-2	ubiquitous
WBGene00006540	tbg-1	ubiquitous
WBGene00006542	tbp-1	reproductive-system
WBGene00006544	tbx-7	nervous-system
WBGene00006553	tbx-34	nervous-system
WBGene00006555	tbx-36	reproductive-system
WBGene00006556	tbx-37	nervous-system
WBGene00006557	tbx-38	nervous-system
WBGene00006560	tbx-41	muscular-system
WBGene00006563	teg-1	ubiquitous
WBGene00006565	tfg-1	ubiquitous
WBGene00006566	tgt-1	reproductive-system
WBGene00006572	tin-9.1	ubiquitous
WBGene00006573	tin-10	ubiquitous
WBGene00006574	tin-13	ubiquitous
WBGene00006579	tlk-1	ubiquitous
WBGene00006584	tni-1	ubiquitous
WBGene00006588	tnt-3	muscular-system
WBGene00006590	toc-1	ubiquitous
WBGene00006596	top-3	reproductive-system
WBGene00006601	tpi-1	ubiquitous
WBGene00006612	trf-1	nervous-system
WBGene00006617	tars-1	ubiquitous
WBGene00006619	try-1	reproductive-system
WBGene00006621	try-3	intestine
WBGene00006629	tsp-3	nervous-system
WBGene00006630	tsp-4	nervous-system
WBGene00006631	tsp-5	nervous-system
WBGene00006632	tsp-6	nervous-system
WBGene00006633	tsp-7	nervous-system
WBGene00006635	tsp-9	ubiquitous
WBGene00006638	tsp-12	ubiquitous
WBGene00006639	tsp-13	ubiquitous
WBGene00006640	tsp-14	ubiquitous
WBGene00006642	tsp-16	nervous-system
WBGene00006645	tsp-19	reproductive-system
WBGene00006648	ttb-1	ubiquitous
WBGene00006655	tub-1	nervous-system
WBGene00006657	twk-2	nervous-system
WBGene00006666	twk-11	nervous-system
WBGene00006669	twk-14	nervous-system
WBGene00006670	twk-16	nervous-system
WBGene00006671	twk-17	nervous-system
WBGene00006675	twk-22	reproductive-system
WBGene00006682	twk-30	nervous-system
WBGene00006684	twk-32	nervous-system
WBGene00006686	twk-34	epithelial-system
WBGene00006687	twk-35	nervous-system
WBGene00006688	twk-36	excretory-system
WBGene00006689	twk-37	reproductive-system
WBGene00006690	twk-39	nervous-system
WBGene00006691	twk-40	nervous-system
WBGene00006692	twk-42	muscular-system
WBGene00006694	twk-44	nervous-system
WBGene00006697	uaf-1	ubiquitous
WBGene00006698	uaf-2	ubiquitous
WBGene00006699	uba-1	ubiquitous
WBGene00006704	ubc-7	ubiquitous
WBGene00006706	ubc-9	ubiquitous
WBGene00006707	ubc-12	ubiquitous
WBGene00006708	ubc-13	ubiquitous
WBGene00006709	ubc-14	ubiquitous
WBGene00006711	ubc-16	ubiquitous
WBGene00006713	ubc-18	ubiquitous
WBGene00006715	ubc-20	ubiquitous
WBGene00006716	ubc-21	nervous-system
WBGene00006719	ubc-24	reproductive-system
WBGene00006721	ubh-1	ubiquitous
WBGene00006722	ubh-2	ubiquitous
WBGene00006723	ubh-3	ubiquitous
WBGene00006725	ubl-1	ubiquitous
WBGene00006726	ubl-5	ubiquitous
WBGene00006727	ubq-1	ubiquitous
WBGene00006728	ubq-2	ubiquitous
WBGene00006730	uev-1	ubiquitous
WBGene00006731	uev-2	nervous-system
WBGene00006734	ufd-2	ubiquitous
WBGene00006735	ula-1	ubiquitous
WBGene00006736	ulp-1	ubiquitous
WBGene00006739	ulp-4	ubiquitous
WBGene00006745	unc-5	ubiquitous
WBGene00006746	unc-6	ubiquitous
WBGene00006748	unc-8	nervous-system
WBGene00006751	unc-11	ubiquitous
WBGene00006753	unc-14	ubiquitous
WBGene00006754	unc-15	ubiquitous
WBGene00006757	unc-18	ubiquitous
WBGene00006768	unc-32	ubiquitous
WBGene00006773	unc-37	ubiquitous
WBGene00006776	unc-40	ubiquitous
WBGene00006779	unc-43	ubiquitous
WBGene00006780	unc-44	ubiquitous
WBGene00006781	unc-45	ubiquitous
WBGene00006787	unc-52	ubiquitous
WBGene00006791	unc-57	ubiquitous
WBGene00006793	unc-59	ubiquitous
WBGene00006794	unc-60	ubiquitous
WBGene00006795	unc-61	ubiquitous
WBGene00006802	unc-69	ubiquitous
WBGene00006804	unc-71	ubiquitous
WBGene00006805	unc-73	ubiquitous
WBGene00006808	unc-76	ubiquitous
WBGene00006810	unc-78	ubiquitous
WBGene00006816	unc-84	ubiquitous
WBGene00006819	unc-87	ubiquitous
WBGene00006823	unc-94	ubiquitous
WBGene00006824	unc-95	ubiquitous
WBGene00006826	unc-97	ubiquitous
WBGene00006829	unc-101	ubiquitous
WBGene00006833	unc-108	ubiquitous
WBGene00006836	unc-112	ubiquitous
WBGene00006839	unc-115	ubiquitous
WBGene00006840	unc-116	ubiquitous
WBGene00006856	usp-14	ubiquitous
WBGene00006868	vab-1	ubiquitous
WBGene00006869	vab-2	ubiquitous
WBGene00006888	vbh-1	ubiquitous
WBGene00006889	pfd-3	ubiquitous
WBGene00006890	vem-1	ubiquitous
WBGene00006910	vha-1	ubiquitous
WBGene00006911	vha-2	ubiquitous
WBGene00006913	vha-4	ubiquitous
WBGene00006917	vha-8	ubiquitous
WBGene00006918	vha-9	ubiquitous
WBGene00006920	vha-11	ubiquitous
WBGene00006921	vha-12	ubiquitous
WBGene00006923	vhp-1	ubiquitous
WBGene00006924	vig-1	ubiquitous
WBGene00006932	vps-34	ubiquitous
WBGene00006937	wah-1	ubiquitous
WBGene00006943	wrm-1	ubiquitous
WBGene00006946	prx-10	ubiquitous
WBGene00006957	wsp-1	ubiquitous
WBGene00006959	xbp-1	ubiquitous
WBGene00006962	xol-1	epithelial-system
WBGene00006963	xpa-1	ubiquitous
WBGene00006968	yars-2	reproductive-system
WBGene00006974	zen-4	ubiquitous
WBGene00006975	zfp-1	ubiquitous
WBGene00006977	zif-1	ubiquitous
WBGene00006978	zig-1	ubiquitous
WBGene00006979	zig-2	nervous-system
WBGene00006981	zig-4	nervous-system
WBGene00006986	zip-1	nervous-system
WBGene00006988	zyg-1	ubiquitous
WBGene00006994	zyg-9	ubiquitous
WBGene00006996	zyg-11	ubiquitous
WBGene00007006	npr-3	nervous-system
WBGene00007009	wwp-1	ubiquitous
WBGene00007010	alx-1	ubiquitous
WBGene00007013	mdt-8	ubiquitous
WBGene00007018	mdt-18	ubiquitous
WBGene00007019	mdt-19	ubiquitous
WBGene00007020	mdt-20	ubiquitous
WBGene00007022	mdt-22	ubiquitous
WBGene00007023	mdt-27	ubiquitous
WBGene00007024	plin-1	ubiquitous
WBGene00007025	mdt-29	ubiquitous
WBGene00007026	mdt-31	ubiquitous
WBGene00007028	trr-1	ubiquitous
WBGene00007029	mys-1	ubiquitous
WBGene00007042	pbrm-1	ubiquitous
WBGene00007043	algn-10	reproductive-system
WBGene00007048	nfx-1	ubiquitous
WBGene00007053	chd-7	ubiquitous
WBGene00007062	ebp-3	nervous-system
WBGene00007063	2L52.1	ubiquitous
WBGene00007064	rga-9	nervous-system
WBGene00007075	AC8.3	muscular-system
WBGene00007080	sfxn-1.1	reproductive-system
WBGene00007081	AH6.3	reproductive-system
WBGene00007082	acs-10	reproductive-system
WBGene00007083	AH10.2	nervous-system
WBGene00007085	AH10.4	muscular-system
WBGene00007088	B0001.3	ubiquitous
WBGene00007089	B0001.4	ubiquitous
WBGene00007090	B0001.5	ubiquitous
WBGene00007091	eri-12	ubiquitous
WBGene00007092	B0001.7	reproductive-system
WBGene00007093	B0001.8	ubiquitous
WBGene00007094	B0019.2	reproductive-system
WBGene00007099	trx-2	ubiquitous
WBGene00007100	asps-1	ubiquitous
WBGene00007101	B0024.11	ubiquitous
WBGene00007105	znf-207	ubiquitous
WBGene00007107	pfd-4	ubiquitous
WBGene00007110	leo-1	ubiquitous
WBGene00007111	sart-3	reproductive-system
WBGene00007115	B0198.2	nervous-system
WBGene00007117	spe-42	reproductive-system
WBGene00007118	npp-22	reproductive-system
WBGene00007122	B0250.5	ubiquitous
WBGene00007124	B0250.7	reproductive-system
WBGene00007136	B0285.3	ubiquitous
WBGene00007137	lcmt-1	ubiquitous
WBGene00007143	B0334.3	ubiquitous
WBGene00007144	B0334.4	ubiquitous
WBGene00007145	B0334.5	ubiquitous
WBGene00007148	B0334.10	reproductive-system
WBGene00007150	acly-2	ubiquitous
WBGene00007153	clec-41	intestine
WBGene00007164	fbxa-139	reproductive-system
WBGene00007169	B0393.4	reproductive-system
WBGene00007173	B0393.8	reproductive-system
WBGene00007175	B0395.3	nervous-system
WBGene00007177	oac-1	nervous-system
WBGene00007179	B0457.4	reproductive-system
WBGene00007183	B0462.4	epithelial-system
WBGene00007185	nlp-36	ubiquitous
WBGene00007190	rmd-3	reproductive-system
WBGene00007191	lgc-20	nervous-system
WBGene00007192	nduf-11	ubiquitous
WBGene00007193	B0491.6	ubiquitous
WBGene00007195	thoc-7	ubiquitous
WBGene00007201	exos-4.1	ubiquitous
WBGene00007202	B0564.2	reproductive-system
WBGene00007214	C01A2.2	epithelial-system
WBGene00007217	tads-1	ubiquitous
WBGene00007218	C01A2.6	nervous-system
WBGene00007219	nlp-38	nervous-system
WBGene00007221	cpna-3	reproductive-system
WBGene00007222	C01F6.2	reproductive-system
WBGene00007223	C01F6.9	ubiquitous
WBGene00007224	C01G6.2	reproductive-system
WBGene00007225	C01G6.3	ubiquitous
WBGene00007226	C01G6.4	ubiquitous
WBGene00007229	C01G6.9	epithelial-system
WBGene00007232	C01G10.5	nervous-system
WBGene00007235	ahsa-1	ubiquitous
WBGene00007237	C01G10.10	ubiquitous
WBGene00007239	C01G10.14	nervous-system
WBGene00007241	txt-12	nervous-system
WBGene00007243	nspb-7	epithelial-system
WBGene00007245	C01G12.5	reproductive-system
WBGene00007247	C01G12.7	nervous-system
WBGene00007248	catp-4	reproductive-system
WBGene00007249	C01G12.9	reproductive-system
WBGene00007255	cnnm-4	reproductive-system
WBGene00007256	swsn-9	ubiquitous
WBGene00007265	C02F4.5	muscular-system
WBGene00007268	C03A3.3	nervous-system
WBGene00007269	C03C10.2	reproductive-system
WBGene00007270	rei-1	reproductive-system
WBGene00007273	C03C10.7	nervous-system
WBGene00007279	C03E10.1	nervous-system
WBGene00007281	C03E10.3	nervous-system
WBGene00007283	clec-222	reproductive-system
WBGene00007284	C03H12.1	ubiquitous
WBGene00007286	C04A11.2	nervous-system
WBGene00007295	C04C11.1	muscular-system
WBGene00007304	ttr-39	nervous-system
WBGene00007309	C04G2.10	reproductive-system
WBGene00007311	C04H4.1	nervous-system
WBGene00007314	gcy-29	nervous-system
WBGene00007321	C05B5.4	nervous-system
WBGene00007326	C05C9.2	nervous-system
WBGene00007328	pho-10	reproductive-system
WBGene00007329	C05C10.2	ubiquitous
WBGene00007330	C05C10.3	ubiquitous
WBGene00007332	C05C10.5	reproductive-system
WBGene00007335	C05C12.1	epithelial-system
WBGene00007346	frpr-2	nervous-system
WBGene00007351	C05G5.5	nervous-system
WBGene00007352	cdc-48.1	ubiquitous
WBGene00007354	C06A1.3	reproductive-system
WBGene00007355	rpb-6	ubiquitous
WBGene00007358	lact-6	intestine
WBGene00007360	C06B3.1	nervous-system
WBGene00007363	stdh-1	ubiquitous
WBGene00007367	nhr-150	epithelial-system
WBGene00007369	C06B8.3	nervous-system
WBGene00007370	str-264	nervous-system
WBGene00007377	C06C3.7	muscular-system
WBGene00007378	lido-17	reproductive-system
WBGene00007381	C06C6.7	reproductive-system
WBGene00007383	C06C6.9	reproductive-system
WBGene00007389	glb-3	nervous-system
WBGene00007400	bud-31	ubiquitous
WBGene00007401	C07A9.5	intestine
WBGene00007405	C07A9.9	ubiquitous
WBGene00007408	C07B5.3	nervous-system
WBGene00007410	C07B5.6	reproductive-system
WBGene00007411	C07C7.1	nervous-system
WBGene00007412	stip-1	reproductive-system
WBGene00007415	C07E3.4	reproductive-system
WBGene00007417	ceh-58	ubiquitous
WBGene00007426	C08B6.5	nervous-system
WBGene00007428	wdr-20	ubiquitous
WBGene00007429	C08B6.8	ubiquitous
WBGene00007431	C08B6.11	intestine
WBGene00007433	swsn-7	ubiquitous
WBGene00007442	C08E8.6	nervous-system
WBGene00007443	pfd-1	ubiquitous
WBGene00007444	C08F8.2	reproductive-system
WBGene00007446	mboa-4	reproductive-system
WBGene00007452	C08F11.3	intestine
WBGene00007457	C08F11.10	reproductive-system
WBGene00007463	vgln-1	ubiquitous
WBGene00007464	algn-8	reproductive-system
WBGene00007465	chil-1	nervous-system
WBGene00007466	chil-2	nervous-system
WBGene00007467	chil-3	nervous-system
WBGene00007482	C09F12.2	intestine
WBGene00007484	C09G1.2	nervous-system
WBGene00007486	C09G1.4	nervous-system
WBGene00007487	C09G1.5	nervous-system
WBGene00007488	dph-2	reproductive-system
WBGene00007490	mks-5	nervous-system
WBGene00007492	C09G9.1	ubiquitous
WBGene00007493	npp-23	ubiquitous
WBGene00007494	C09G9.3	nervous-system
WBGene00007495	C09G9.5	nervous-system
WBGene00007499	C09H10.5	ubiquitous
WBGene00007500	nasp-1	ubiquitous
WBGene00007501	apc-17	reproductive-system
WBGene00007507	C10C5.3	nervous-system
WBGene00007514	catp-8	ubiquitous
WBGene00007525	C11G10.1	epithelial-system
WBGene00007528	C11H1.2	ubiquitous
WBGene00007534	fubl-1	ubiquitous
WBGene00007535	ttr-19	nervous-system
WBGene00007537	fipr-8	nervous-system
WBGene00007538	C12D8.9	nervous-system
WBGene00007542	C12D8.15	nervous-system
WBGene00007551	C13C4.7	muscular-system
WBGene00007555	dohh-1	ubiquitous
WBGene00007556	algn-9	ubiquitous
WBGene00007558	C14A4.7	intestine
WBGene00007561	ccm-3	ubiquitous
WBGene00007563	C14A4.13	reproductive-system
WBGene00007564	mrps-22	ubiquitous
WBGene00007565	clec-48	intestine
WBGene00007567	C14A6.3	reproductive-system
WBGene00007569	C14A6.5	nervous-system
WBGene00007576	dph-1	ubiquitous
WBGene00007583	C14B4.2	nervous-system
WBGene00007586	ril-2	ubiquitous
WBGene00007587	mma-1	ubiquitous
WBGene00007588	C14C10.5	ubiquitous
WBGene00007595	C15A7.2	nervous-system
WBGene00007599	C15A11.7	epithelial-system
WBGene00007600	C15C6.1	epithelial-system
WBGene00007603	popl-4	ubiquitous
WBGene00007604	xbx-9	nervous-system
WBGene00007607	C15C8.5	nervous-system
WBGene00007609	C15C8.7	ubiquitous
WBGene00007610	C15H7.3	reproductive-system
WBGene00007616	rpoa-12	ubiquitous
WBGene00007621	C16C2.4	ubiquitous
WBGene00007626	rnf-121	ubiquitous
WBGene00007628	C16C10.8	ubiquitous
WBGene00007630	har-1	ubiquitous
WBGene00007632	C16C10.13	reproductive-system
WBGene00007637	dhhc-7	ubiquitous
WBGene00007640	pcmd-1	reproductive-system
WBGene00007646	nkb-1	ubiquitous
WBGene00007648	folr-1	nervous-system
WBGene00007651	nra-3	ubiquitous
WBGene00007653	cysl-1	ubiquitous
WBGene00007657	pals-3	excretory-system
WBGene00007658	pals-4	nervous-system
WBGene00007662	pals-8	nervous-system
WBGene00007666	C18B12.4	ubiquitous
WBGene00007670	stg-1	nervous-system
WBGene00007672	fbxa-136	nervous-system
WBGene00007681	C18D11.3	reproductive-system
WBGene00007683	C18E9.2	ubiquitous
WBGene00007684	C18E9.4	ubiquitous
WBGene00007686	tomm-40	ubiquitous
WBGene00007687	C18E9.7	nervous-system
WBGene00007690	sftd-3	ubiquitous
WBGene00007692	cest-9.1	intestine
WBGene00007693	cest-7	intestine
WBGene00007696	tram-1	ubiquitous
WBGene00007698	qns-1	ubiquitous
WBGene00007699	C24H11.1	reproductive-system
WBGene00007700	C24H11.2	reproductive-system
WBGene00007703	gbf-1	nervous-system
WBGene00007705	C25A1.1	ubiquitous
WBGene00007708	nola-3	ubiquitous
WBGene00007713	C25A1.15	epithelial-system
WBGene00007724	C25F9.4	intestine
WBGene00007728	C25F9.9	intestine
WBGene00007730	C25G4.2	ubiquitous
WBGene00007735	C25G4.8	reproductive-system
WBGene00007742	C26C6.8	nervous-system
WBGene00007743	C26C6.9	intestine
WBGene00007744	C26D10.3	reproductive-system
WBGene00007751	C26G2.2	nervous-system
WBGene00007752	wdfy-3	nervous-system
WBGene00007759	C27A7.9	nervous-system
WBGene00007775	acd-3	intestine
WBGene00007777	C27D8.1	reproductive-system
WBGene00007784	ruvb-1	ubiquitous
WBGene00007786	rmd-2	ubiquitous
WBGene00007787	C27H6.8	ubiquitous
WBGene00007789	C28A5.2	reproductive-system
WBGene00007792	C28D4.4	reproductive-system
WBGene00007794	C28D4.7	reproductive-system
WBGene00007795	C28D4.8	reproductive-system
WBGene00007808	best-7	intestine
WBGene00007809	C29F4.3	nervous-system
WBGene00007813	jmjd-3.3	reproductive-system
WBGene00007819	C30F2.5	muscular-system
WBGene00007822	clec-202	nervous-system
WBGene00007825	C30H6.8	ubiquitous
WBGene00007827	trh-1	nervous-system
WBGene00007829	oac-5	intestine
WBGene00007833	oac-6	intestine
WBGene00007836	C31C9.2	ubiquitous
WBGene00007848	cytb-5.1	ubiquitous
WBGene00007849	tbc-19	nervous-system
WBGene00007853	C31G12.4	reproductive-system
WBGene00007859	mrps-31	muscular-system
WBGene00007860	rilp-1	ubiquitous
WBGene00007864	irg-6	intestine
WBGene00007868	C32H11.5	nervous-system
WBGene00007869	C32H11.6	epithelial-system
WBGene00007872	C32H11.9	intestine
WBGene00007877	nfki-1	ubiquitous
WBGene00007878	C33A11.2	ubiquitous
WBGene00007880	C33A12.1	ubiquitous
WBGene00007881	nlp-35	nervous-system
WBGene00007882	C33A12.3	ubiquitous
WBGene00007883	C33A12.4	nervous-system
WBGene00007885	ugt-21	intestine
WBGene00007887	gadr-2	reproductive-system
WBGene00007892	C33B4.4	ubiquitous
WBGene00007893	C33B4.5	nervous-system
WBGene00007895	C33D3.4	nervous-system
WBGene00007905	C33G3.5	reproductive-system
WBGene00007917	C34C6.4	ubiquitous
WBGene00007918	sphk-1	ubiquitous
[truncated: 4,874 more rows]
