# Supplementary material for: Transcriptome profiling of the Caenorhabditis elegans intestine reveals that ELT-2 negatively and positively regulates intestinal gene expression within the context of a gene regulatory network
Source: Genetics. 2023 May 15;224(4):iyad088. doi: 10.1093/genetics/iyad088 (PMC10411582; doi:10.1093/genetics/iyad088)
Supplement: iyad088_Supplementary_Data [file iyad088_supplementary_data.zip › File_S7_GENETICS-2023-305989.xlsx]

## Sheet: Description
Coefficients of linear fit.	Linear model fits and statistics are listed for each stage. The regression coeffiicients as found by the lm() function in R are shown, along with the corresponding t-statistic and p-value testing if the coefficient is different than 0, evaluated by summary(). Since bound vs. unbound affects two coefficients, the contrast() function is needed to properly compare the model behavior in those two sta…
Contrast between categorical states: bound vs. unbound.	The contrast() function (also an R package), provides a more complete test of the model between the two specific values of ELT-2 binding (bound and unbound). This differs from the above output, which tests slope and intercept coeffiicients individually. To evaluate the performance of all predictor across all states, the ANOVA output is included below.
ANOVA evaluation of each predictor and interactions across all states.	ANOVA output of the full model using summary() and aov() in R. In L1, the status of ELT-2 dependency reported by Dineen et al. are added as an interaction term. These statistical tests evaluate whether the model is improved by adding the specified term, accounting for all values that term may take.

## Sheet: Embryo
Linear Model: rlogc ~ LE.log_chip_signal_mean * LE_bound
Regression coefficient	Estimate	Std. Error	t value	Pr(>|t|)
(Intercept)	-8.72116	1.2293	-7.0944	1.60284e-12
LE.log_chip_signal_mean	2.68892	0.180114	14.929	1.01196e-48
LE_boundTRUE	7.30692	1.99086	3.67023	0.000246411
LE.log_chip_signal_mean:LE_boundTRUE	-1.06861	0.2771	-3.85642	0.0001174
ANOVA
Variable	Df	Sum Sq	Mean Sq	F value	Pr(>F)
LE.log_chip_signal_mean	1	2024.68	2024.68	331.536	6.17961e-68
LE_bound	1	4.15866	4.15866	0.680971	0.409366
LE.log_chip_signal_mean:LE_bound	1	9.82951	9.82951	1.60956	0.204724
Residuals	1737	10607.8	6.10696	NA	NA
	Total R-squared:	0.161205

## Sheet: L1
Linear Model: rlogc ~ L1.log_chip_signal_mean * L1_bound
Linear Regression coefficient	Estimate	Std. Error	t value	Pr(>|t|)
(Intercept)	-2.70602	2.17003	-1.247	0.212596
L1.log_chip_signal_mean	1.54672	0.277608	5.57159	2.99545e-08
L1_boundTRUE	1.40787	2.51581	0.559608	0.575832
L1.log_chip_signal_mean:L1_boundTRUE	-0.19302	0.314081	-0.614555	0.538943
ANOVA (adding Dineen status interaction)
Variable	Df	Sum Sq	Mean Sq	F value	Pr(>F)
L1.log_chip_signal_mean	1	344.735	344.735	86.5882	1.08668e-19
L1_bound	1	10.1319	10.1319	2.54485	0.111022
din.status.description	2	168.672	84.3361	21.183	1.04775e-09
L1.log_chip_signal_mean:L1_bound	1	0.146807	0.146807	0.036874	0.847767
L1.log_chip_signal_mean:din.status.description	2	29.8077	14.9039	3.74345	0.0240597
L1_bound:din.status.description	2	24.7466	12.3733	3.10784	0.0452009
L1.log_chip_signal_mean:L1_bound:din.status.description	2	0.422712	0.211356	0.053087	0.948301
Residuals	858	3415.96	3.98131	NA	NA
	Total R-squared:	0.14486
ANOVA (keeping Dineen status interaction, but omitting binding)
Variable	Df	Sum Sq	Mean Sq	F value	Pr(>F)
L1.log_chip_signal_mean	1	334.4	334.44	84.223	< 2.2e-16
din.status.description	2	168.3	84.15	21.192	1.035e-09
L1.log_chip_signal_mean:din.status.description	2	28.2	14.1	3.551	0.02912
Residuals	863	3426.8	3.97
	Total R-squared:	0.134144
t-tests of coefficients (keeping Dineen status interaction, but omiitting binding). Interaction coefficients are "versus down_ELT2_minus"
Linear Regression coefficient	Estimate	Std. Error	t value	Pr(>|t|)
(Intercept)	-0.1723	1.901	-0.09063	0.9278
L1.log_chip_signal_mean	1.219	0.2252	5.411	8.126e-08
din.status.descriptionunchanged_ELT2_minus	4.699	2.36	1.992	0.04673
din.status.descriptionup_ELT2_minus	-1.628	2.534	-0.6425	0.5207
L1.log_chip_signal_mean:din.status.descriptionunchanged_ELT2_minus	-0.443	0.2812	-1.575	0.1156
L1.log_chip_signal_mean:din.status.descriptionup_ELT2_minus	0.2306	0.2998	0.7692	0.442
Same as above except interaction coefficients are "versus unchanged_ELT2_minus"
Linear Regression coefficient	Estimate	Std. Error	t value	Pr(>|t|)
(Intercept)	4.527	1.398	3.239	0.001247
L1.log_chip_signal_mean	0.7758	0.1684	4.607	4.697e-06
din.status.descriptionup_ELT2_minus	-6.328	2.182	-2.9	0.00383
din.status.descriptiondown_ELT2_minus	-4.699	2.36	-1.992	0.04673
L1.log_chip_signal_mean:din.status.descriptionup_ELT2_minus	0.6736	0.2598	2.592	0.009693
L1.log_chip_signal_mean:din.status.descriptiondown_ELT2_minus	0.443	0.2812	1.575	0.1156

## Sheet: L3
Linear Regression coefficient	Estimate	Std. Error	t value	Pr(>|t|)
(Intercept)	-6.66011	3.13255	-2.1261	0.0336651
L3.log_chip_signal_mean	2.00615	0.422446	4.74889	2.24966e-06
L3_boundTRUE	4.35027	3.24555	1.34038	0.180334
L3.log_chip_signal_mean:L3_boundTRUE	-0.678885	0.433784	-1.56503	0.117796
ANOVA
Variable	Df	Sum Sq	Mean Sq	F value	Pr(>F)
L3.log_chip_signal_mean	1	1083.09	1083.09	225.848	1.60288e-47
L3_bound	1	76.9438	76.9438	16.0444	6.50396e-05
L3.log_chip_signal_mean:L3_bound	1	11.7462	11.7462	2.44932	0.117796
Residuals	1437	6891.39	4.79568	NA	NA
Total R-squared:	0.145325
