# Supplementary material for: Transcriptome profiling of the Caenorhabditis elegans intestine reveals that ELT-2 negatively and positively regulates intestinal gene expression within the context of a gene regulatory network
Source: Genetics. 2023 May 15;224(4):iyad088. doi: 10.1093/genetics/iyad088 (PMC10411582; doi:10.1093/genetics/iyad088)
Supplement: iyad088_Supplementary_Data [file iyad088_supplementary_data.zip › File_S8_GENETICS-2023-305989.xlsx]

## Sheet: Sheet1
Probe Set	gene	flap	Probe ID	sequence
acy-4	smiPS-134	X	smiPS-134-1	GTAGTTGTTCTTGAAACACTTTTCCACGTCGCCCTCCTAAGTTTCGAGCTGGACTCAGTG
acy-4	smiPS-134	X	smiPS-134-2	ACTTGAAATGGAATGTCCTTGTACTTCAGCCCCTCCTAAGTTTCGAGCTGGACTCAGTG
acy-4	smiPS-134	X	smiPS-134-3	AGTTCTTGTAGACATTCCAGTCAGCCTTTCCCTCCTAAGTTTCGAGCTGGACTCAGTG
acy-4	smiPS-134	X	smiPS-134-4	GGTTTGCCAGTGTCACATCATTACTCCATCCTCCTAAGTTTCGAGCTGGACTCAGTG
acy-4	smiPS-134	X	smiPS-134-5	TATTCTGACGCCAAGTTGGTGAATCCACATCCTCCTAAGTTTCGAGCTGGACTCAGTG
acy-4	smiPS-134	X	smiPS-134-6	TCTTATGAAACATTCGTTCTTCGTGTGTCTCCCCTCCTAAGTTTCGAGCTGGACTCAGTG
acy-4	smiPS-134	X	smiPS-134-7	TTTCATTTCAAGTTCTCGAAGAACCTGGCTTCCCTCCTAAGTTTCGAGCTGGACTCAGTG
acy-4	smiPS-134	X	smiPS-134-8	TTGTCACTTCCAATGACTCCAGCCACGCCTCCTAAGTTTCGAGCTGGACTCAGTG
acy-4	smiPS-134	X	smiPS-134-9	TCCAGCAAGTCCACTTGCCACCATATCCTCCTAAGTTTCGAGCTGGACTCAGTG
acy-4	smiPS-134	X	smiPS-134-10	TCTCATTGAGCAGTCGAAGGCATTCCACCCTCCTAAGTTTCGAGCTGGACTCAGTG
acy-4	smiPS-134	X	smiPS-134-11	TTCGCTTCATTTGAAGTTGTTCGTCTAGAGCCCCTCCTAAGTTTCGAGCTGGACTCAGTG
acy-4	smiPS-134	X	smiPS-134-12	CAAGTCGGGCGTGTTTGATGAGGGCTCTTCCTCCTAAGTTTCGAGCTGGACTCAGTG
acy-4	smiPS-134	X	smiPS-134-13	TGAATAGCCTGAATTCCTTGTCGCAAGTGGCCTCCTAAGTTTCGAGCTGGACTCAGTG
acy-4	smiPS-134	X	smiPS-134-14	GTTTGCTGATTCCTCTAGTGGATTTCCATGCCTCCTAAGTTTCGAGCTGGACTCAGTG
acy-4	smiPS-134	X	smiPS-134-15	ACCATAACTGGATGATTGGTAGCTTCCTGCCTCCTAAGTTTCGAGCTGGACTCAGTG
acy-4	smiPS-134	X	smiPS-134-16	GAGGTAACTTCGTGTGGCATCTGTTATGTGAACCTCCTAAGTTTCGAGCTGGACTCAGTG
acy-4	smiPS-134	X	smiPS-134-17	CTTCCTGCTAATCCACCACTTTCCATCCTCCTAAGTTTCGAGCTGGACTCAGTG
acy-4	smiPS-134	X	smiPS-134-18	CCATTTCGACTGTGTTGATTGCGTGATTCTTTCCTCCTAAGTTTCGAGCTGGACTCAGTG
acy-4	smiPS-134	X	smiPS-134-19	GTCGCCAAGAATTTTGATGCGCATGCATTGCCTCCTAAGTTTCGAGCTGGACTCAGTG
acy-4	smiPS-134	X	smiPS-134-20	CTCGTTGAGCATGAGAACAAGATCTTTCGGGTCCTCCTAAGTTTCGAGCTGGACTCAGTG
acy-4	smiPS-134	X	smiPS-134-21	TCACTTCAAACGCTATATTTTTTGGGAGCACGCCTCCTAAGTTTCGAGCTGGACTCAGTG
acy-4	smiPS-134	X	smiPS-134-22	CAACAGAATCTTCTCCTGCCGATGCATTCCTCCTAAGTTTCGAGCTGGACTCAGTG
acy-4	smiPS-134	X	smiPS-134-23	GTCTTTTTGGAAACAGGTCTTTGTGCAACTCTCCTCCTAAGTTTCGAGCTGGACTCAGTG
acy-4	smiPS-134	X	smiPS-134-24	ACCTCCACTATCCATTCGACTCGCAACCTCCTAAGTTTCGAGCTGGACTCAGTG
acy-4	smiPS-134	X	smiPS-134-25	ACAGCCCGTTTCTTGTACTTGCTCCTCCTCCTAAGTTTCGAGCTGGACTCAGTG
acy-4	smiPS-134	X	smiPS-134-26	TTTCCTTCCTCCAATATGTACGCACCTCCTCCTAAGTTTCGAGCTGGACTCAGTG
bre-2	smiPS-135	X	smiPS-135-1	TCGACACGATTTACAACGGTTCAGTTTCAGGCCCTCCTAAGTTTCGAGCTGGACTCAGTG
bre-2	smiPS-135	X	smiPS-135-2	TCAAAGGCCTCTATATATTGTTGGTCCCTCCTCCTAAGTTTCGAGCTGGACTCAGTG
bre-2	smiPS-135	X	smiPS-135-3	GGTCGTTTGTCGCTTCCTCTATCATATACACCTCCTAAGTTTCGAGCTGGACTCAGTG
bre-2	smiPS-135	X	smiPS-135-4	TGTATTTCCTAGGTTGTTGTTCTCTTGCCACCCTCCTAAGTTTCGAGCTGGACTCAGTG
bre-2	smiPS-135	X	smiPS-135-5	GGAAGTTGATTTTTTTTGATCCCAACGTCGCCCCTCCTAAGTTTCGAGCTGGACTCAGTG
bre-2	smiPS-135	X	smiPS-135-6	TATCATTGATTAGTGGGGTGAGTTGATCCGGACCTCCTAAGTTTCGAGCTGGACTCAGTG
bre-2	smiPS-135	X	smiPS-135-7	ACGTCTTCATCGATTTTGCCAATTAGATTGGGCCTCCTAAGTTTCGAGCTGGACTCAGTG
bre-2	smiPS-135	X	smiPS-135-8	CAATTTCTCGTCTGCTCCATTTATTCCGACCCTCCTAAGTTTCGAGCTGGACTCAGTG
bre-2	smiPS-135	X	smiPS-135-9	GAAATAATGCCTTCATCCTTCCATCGCCCCTCCTAAGTTTCGAGCTGGACTCAGTG
bre-2	smiPS-135	X	smiPS-135-10	TCCAAGTTTTTCGTAGAATGTTGCGACGAGCGCCTCCTAAGTTTCGAGCTGGACTCAGTG
bre-2	smiPS-135	X	smiPS-135-11	GTCTTGTATACACTCTCGATCGATTTGGGTGCCTCCTAAGTTTCGAGCTGGACTCAGTG
bre-2	smiPS-135	X	smiPS-135-12	GGCTTTGCCGCATTGGTGGAGAGGTAACCCTCCTAAGTTTCGAGCTGGACTCAGTG
bre-2	smiPS-135	X	smiPS-135-13	AAGCGAATCTTAACGGTTGTTCTGTGTACCGGCCTCCTAAGTTTCGAGCTGGACTCAGTG
bre-2	smiPS-135	X	smiPS-135-14	CACTAAATCGTGGGACACCCTCTCCACCTCCTAAGTTTCGAGCTGGACTCAGTG
C02D5.4	smiPS-136	X	smiPS-136-1	GAATCGATTCCAGAGCCTTGTACCATTTGGCCTCCTAAGTTTCGAGCTGGACTCAGTG
C02D5.4	smiPS-136	X	smiPS-136-2	GACGATTTTACTGTTTACTCCAGCAAGCACTCCTCCTAAGTTTCGAGCTGGACTCAGTG
C02D5.4	smiPS-136	X	smiPS-136-3	AGTCTTGGATAGTTTGGTCCTGGGAACGATTCCCTCCTAAGTTTCGAGCTGGACTCAGTG
C02D5.4	smiPS-136	X	smiPS-136-4	CTTCCAATGGGAAATCTGGAACTATGTGTGCCCTCCTAAGTTTCGAGCTGGACTCAGTG
C02D5.4	smiPS-136	X	smiPS-136-5	CCCAGTAAGCGCGTTGAATGTTCGGGTAGAGCCTCCTAAGTTTCGAGCTGGACTCAGTG
C02D5.4	smiPS-136	X	smiPS-136-6	CCAGGTTTTGAGGTTCCTGAATAGAAATCTCCCCTCCTAAGTTTCGAGCTGGACTCAGTG
C02D5.4	smiPS-136	X	smiPS-136-7	CTTGATATCCGCAAATTTTTCTTCGCGGAGATCCTCCTAAGTTTCGAGCTGGACTCAGTG
C02D5.4	smiPS-136	X	smiPS-136-8	TTTTTGACAGCTTGAACGACTCCGTAGAATGCCCTCCTAAGTTTCGAGCTGGACTCAGTG
C02D5.4	smiPS-136	X	smiPS-136-9	GTGACACTTGTCCACTGATTCTATCCAACCCTCCTAAGTTTCGAGCTGGACTCAGTG
C02D5.4	smiPS-136	X	smiPS-136-10	TAACTTTTGCTGAACCTTCTCGTAAGGATCAGCCTCCTAAGTTTCGAGCTGGACTCAGTG
C02D5.4	smiPS-136	X	smiPS-136-11	CTTTCCTTCGTCGTGCTCCAATGTCGGCCTCCTAAGTTTCGAGCTGGACTCAGTG
C02D5.4	smiPS-136	X	smiPS-136-12	AGTACCAGTCGGGTTTTTCTTGCAAGTGAACACCTCCTAAGTTTCGAGCTGGACTCAGTG
ges-1	smiPS-140	Y	smiPS-140-1	TTACAGCTCGTCCTTGTTTGACGAATGCATTTACACTCGGACCTCGTCGACATGCATT
ges-1	smiPS-140	Y	smiPS-140-2	CTACTTTTGGCATATCTTCTGGTGACAATCCTTACACTCGGACCTCGTCGACATGCATT
ges-1	smiPS-140	Y	smiPS-140-3	CCAATCAATGTTGGCTTTACTGGAGACTCCTTACACTCGGACCTCGTCGACATGCATT
ges-1	smiPS-140	Y	smiPS-140-4	TGCGAGTTGCTTCGAAGTTTCCACGACGTTTTTACACTCGGACCTCGTCGACATGCATT
ges-1	smiPS-140	Y	smiPS-140-5	ACCATGTTGACTAGCCGAACCGATTTCATTTACACTCGGACCTCGTCGACATGCATT
ges-1	smiPS-140	Y	smiPS-140-6	ATGGATCAGGGGCGACTGGCTTCTCATTACACTCGGACCTCGTCGACATGCATT
ges-1	smiPS-140	Y	smiPS-140-7	TCTCAAATCATCGACTGGTGGCTTGGCTTACACTCGGACCTCGTCGACATGCATT
ges-1	smiPS-140	Y	smiPS-140-8	CCATTCTACATCTTCTATTTGGGGAACTCCTTACACTCGGACCTCGTCGACATGCATT
ges-1	smiPS-140	Y	smiPS-140-9	TGAGATCCTTCACTTCTGCCGGTTTTCCTTACACTCGGACCTCGTCGACATGCATT
ges-1	smiPS-140	Y	smiPS-140-10	CAGTTGTCCATCCCTGAACTTCAATTGCGTTACACTCGGACCTCGTCGACATGCATT
ges-1	smiPS-140	Y	smiPS-140-11	TTCCTTCGCTGAAGAATCCCATGAATCCTTACACTCGGACCTCGTCGACATGCATT
ges-1	smiPS-140	Y	smiPS-140-12	TTCGGTATTGGGTTGCTGGGTAGACATCTTCTTACACTCGGACCTCGTCGACATGCATT
